# Supplementary material for: Metal-free pyridinium salts with strong room-temperature phosphorescence and microsecond radiative lifetime
Source: Chem Sci. 2025 Aug 15;16(37):17261–7. doi: 10.1039/d5sc03813h (PMC12394909; doi:10.1039/d5sc03813h)
Supplement: SC-016-D5SC03813H-s002 [file SC-016-D5SC03813H-s002.cif]

# Supplementary Information (SI) for Chemical Science.
# This journal is © The Royal Society of Chemistry 2025

####################################################################### 
# 
# This file contains crystal structure data downloaded from the 
# Cambridge Structural Database (CSD) hosted by the Cambridge 
# Crystallographic Data Centre (CCDC).
# 
# Full information about CCDC data access policies and citation 
# guidelines are available at http://www.ccdc.cam.ac.uk/access/V1 
# 
# Audit and citation data items may have been added by the CCDC. 
# Please retain this information to preserve the provenance of 
# this file and to allow appropriate attribution of the data. 
# 
#######################################################################

data_1
_database_code_depnum_ccdc_archive 'CCDC 2400506'
loop_
_audit_author_name
_audit_author_address
'Andrey Belyaev'
;University of Eastern Finland
Finland
;
_audit_update_record             
;
2024-11-05 deposited with the CCDC.	2025-08-15 downloaded from the CCDC.
;
_audit_creation_date             2024-11-04
_audit_creation_method           
;
Olex2 1.5
(compiled 2021.07.19 svn.r715e62df for OlexSys, GUI svn.r6380)
;
_shelx_SHELXL_version_number     2019/3
_chemical_name_common            ?
_chemical_name_systematic        ?
_chemical_formula_moiety         'I, C12 H18 N O3'
_chemical_formula_sum            'C12 H18 I N O3'
_chemical_formula_weight         351.17
_chemical_melting_point          ?
_chemical_oxdiff_formula         C20H20INO3
_chemical_oxdiff_usercomment     'plates from bottle'
loop_
_atom_type_symbol
_atom_type_description
_atom_type_scat_dispersion_real
_atom_type_scat_dispersion_imag
_atom_type_scat_source
C C 0.0033 0.0016 'International Tables Vol C Tables 4.2.6.8 and 6.1.1.4'
H H 0.0000 0.0000 'International Tables Vol C Tables 4.2.6.8 and 6.1.1.4'
I I -0.4742 1.8119 'International Tables Vol C Tables 4.2.6.8 and 6.1.1.4'
N N 0.0061 0.0033 'International Tables Vol C Tables 4.2.6.8 and 6.1.1.4'
O O 0.0106 0.0060 'International Tables Vol C Tables 4.2.6.8 and 6.1.1.4'

_shelx_space_group_comment       
;
The symmetry employed for this shelxl refinement is uniquely defined
by the following loop, which should always be used as a source of
symmetry information in preference to the above space-group names.
They are only intended as comments.
;
_space_group_crystal_system      orthorhombic
_space_group_IT_number           61
_space_group_name_H-M_alt        'P b c a'
_space_group_name_Hall           '-P 2ac 2ab'
loop_
_space_group_symop_operation_xyz
'x, y, z'
'-x+1/2, -y, z+1/2'
'-x, y+1/2, -z+1/2'
'x+1/2, -y+1/2, -z'
'-x, -y, -z'
'x-1/2, y, -z-1/2'
'x, -y-1/2, z-1/2'
'-x-1/2, y-1/2, z'

_cell_length_a                   9.8944(4)
_cell_length_b                   10.0780(4)
_cell_length_c                   27.6271(11)
_cell_angle_alpha                90
_cell_angle_beta                 90
_cell_angle_gamma                90
_cell_volume                     2754.86(19)
_cell_formula_units_Z            8
_cell_measurement_reflns_used    9453
_cell_measurement_temperature    120.01(10)
_cell_measurement_theta_max      34.0460
_cell_measurement_theta_min      2.5210
_shelx_estimated_absorpt_T_max   0.841
_shelx_estimated_absorpt_T_min   0.815
_exptl_absorpt_coefficient_mu    2.322
_exptl_absorpt_correction_T_max  1.00000
_exptl_absorpt_correction_T_min  0.93543
_exptl_absorpt_correction_type   multi-scan
_exptl_absorpt_process_details   
;
CrysAlisPro 1.171.42.80a (Rigaku Oxford Diffraction, 2023)
Empirical absorption correction using spherical harmonics,
implemented in SCALE3 ABSPACK scaling algorithm.
;
_exptl_absorpt_special_details   ?
_exptl_crystal_colour            'clear yellowish yellow'
_exptl_crystal_colour_lustre     clear
_exptl_crystal_colour_modifier   yellowish
_exptl_crystal_colour_primary    yellow
_exptl_crystal_density_diffrn    1.693
_exptl_crystal_density_meas      ?
_exptl_crystal_density_method    ?
_exptl_crystal_description       block
_exptl_crystal_F_000             1392
_exptl_crystal_size_max          0.092
_exptl_crystal_size_mid          0.091
_exptl_crystal_size_min          0.077
_exptl_transmission_factor_max   ?
_exptl_transmission_factor_min   ?
_diffrn_reflns_av_R_equivalents  0.0304
_diffrn_reflns_av_unetI/netI     0.0287
_diffrn_reflns_Laue_measured_fraction_full 0.996
_diffrn_reflns_Laue_measured_fraction_max 0.797
_diffrn_reflns_limit_h_max       11
_diffrn_reflns_limit_h_min       -13
_diffrn_reflns_limit_k_max       9
_diffrn_reflns_limit_k_min       -14
_diffrn_reflns_limit_l_max       42
_diffrn_reflns_limit_l_min       -34
_diffrn_reflns_number            17541
_diffrn_reflns_point_group_measured_fraction_full 0.996
_diffrn_reflns_point_group_measured_fraction_max 0.797
_diffrn_reflns_theta_full        25.242
_diffrn_reflns_theta_max         33.967
_diffrn_reflns_theta_min         2.532
_diffrn_ambient_environment      N~2~
_diffrn_ambient_temperature      120.01(10)
_diffrn_detector                 'Hybrid Pixel Array Detector'
_diffrn_detector_area_resol_mean 10.0000
_diffrn_detector_type            'HyPix-Arc 100'
_diffrn_measured_fraction_theta_full 0.996
_diffrn_measured_fraction_theta_max 0.797
_diffrn_measurement_details      
;
List of Runs (angles in degrees, time in seconds):

  # Type    Start    End  Width  t~exp~   \w     \q     \k     \f   Frames
#--------------------------------------------------------------------------
  1  \w    -70.00  -6.00   0.50   40.00    --   -7.39 -28.00-161.00  128
  2  \w    -18.00  22.00   0.50   40.00    --   -7.39 -99.00  90.00   80
  3  \w    -23.00   2.00   0.50   40.00    --   -7.39 -99.00 -60.00   50
  4  \w    -23.00   7.00   0.50   40.00    --    8.79 -99.00-150.00   60
;
_diffrn_measurement_device       'four-circle diffractometer'
_diffrn_measurement_device_type  'SuperNova, Dualflex, HyPix-Arc 100'
_diffrn_measurement_method       '\w scans'
_diffrn_measurement_specimen_support 'MiTeGen micromount'
_diffrn_orient_matrix_type       
'CrysAlisPro convention (1999,Acta A55,543-557)'
_diffrn_orient_matrix_UB_11      0.0284772000
_diffrn_orient_matrix_UB_12      -0.0042673000
_diffrn_orient_matrix_UB_13      -0.0235143000
_diffrn_orient_matrix_UB_21      -0.0608432000
_diffrn_orient_matrix_UB_22      0.0249754000
_diffrn_orient_matrix_UB_23      -0.0100858000
_diffrn_orient_matrix_UB_31      0.0250022000
_diffrn_orient_matrix_UB_32      0.0656743000
_diffrn_orient_matrix_UB_33      0.0023059000
_diffrn_radiation_monochromator  mirror
_diffrn_radiation_probe          x-ray
_diffrn_radiation_type           'Mo K\a'
_diffrn_radiation_wavelength     0.71073
_diffrn_source                   'micro-focus sealed X-ray tube'
_diffrn_source_current           1.4
_diffrn_source_power             0.07
_diffrn_source_type              'SuperNova (Mo) X-ray Source'
_diffrn_source_voltage           50.0
_reflns_Friedel_coverage         0.000
_reflns_Friedel_fraction_full    .
_reflns_Friedel_fraction_max     .
_reflns_number_gt                3636
_reflns_number_total             4466
_reflns_special_details          
;
 Reflections were merged by SHELXL according to the crystal
 class for the calculation of statistics and refinement.
 
 _reflns_Friedel_fraction is defined as the number of unique
 Friedel pairs measured divided by the number that would be
 possible theoretically, ignoring centric projections and
 systematic absences.
;
_reflns_threshold_expression     'I > 2\s(I)'
_computing_cell_refinement       'CrysAlisPro 1.171.42.80a (Rigaku OD, 2023)'
_computing_data_collection       'CrysAlisPro 1.171.42.80a (Rigaku OD, 2023)'
_computing_data_reduction        'CrysAlisPro 1.171.42.80a (Rigaku OD, 2023)'
_computing_molecular_graphics    'Olex2 1.5 (Dolomanov et al., 2009)'
_computing_publication_material  'Olex2 1.5 (Dolomanov et al., 2009)'
_computing_structure_refinement  'SHELXL 2019/3 (Sheldrick, 2015)'
_computing_structure_solution    'olex2.solve 1.5 (Bourhis et al., 2015)'
_refine_diff_density_max         1.021
_refine_diff_density_min         -0.630
_refine_diff_density_rms         0.106
_refine_ls_extinction_coef       .
_refine_ls_extinction_method     none
_refine_ls_goodness_of_fit_ref   1.063
_refine_ls_hydrogen_treatment    constr
_refine_ls_matrix_type           full
_refine_ls_number_parameters     159
_refine_ls_number_reflns         4466
_refine_ls_number_restraints     0
_refine_ls_R_factor_all          0.0347
_refine_ls_R_factor_gt           0.0250
_refine_ls_restrained_S_all      1.063
_refine_ls_shift/su_max          0.002
_refine_ls_shift/su_mean         0.000
_refine_ls_structure_factor_coef Fsqd
_refine_ls_weighting_details     
'w=1/[\s^2^(Fo^2^)+(0.0307P)^2^+1.5115P] where P=(Fo^2^+2Fc^2^)/3'
_refine_ls_weighting_scheme      calc
_refine_ls_wR_factor_gt          0.0631
_refine_ls_wR_factor_ref         0.0671
_refine_special_details          ?
_olex2_refinement_description    
;
1. Fixed Uiso
 At 1.2 times of:
  All C(H) groups, All C(H,H) groups
 At 1.5 times of:
  All C(H,H,H) groups, All O(H) groups
2.a Secondary CH2 refined with riding coordinates:
 C7(H7A,H7B), C8(H8A,H8B)
2.b Aromatic/amide H refined with riding coordinates:
 C1(H1A)
2.c Idealised Me refined as rotating group:
 C6(H6A,H6B,H6C), C10(H10A,H10B,H10C), C11(H11A,H11B,H11C), C12(H12A,H12B,H12C)
2.d Idealised tetrahedral OH refined as rotating group:
 O1(H1)
;
_atom_sites_solution_hydrogens   geom
_atom_sites_solution_primary     iterative
_atom_sites_solution_secondary   ?
loop_
_atom_site_label
_atom_site_type_symbol
_atom_site_fract_x
_atom_site_fract_y
_atom_site_fract_z
_atom_site_U_iso_or_equiv
_atom_site_adp_type
_atom_site_occupancy
_atom_site_site_symmetry_order
_atom_site_calc_flag
_atom_site_refinement_flags_posn
_atom_site_refinement_flags_adp
_atom_site_refinement_flags_occupancy
_atom_site_disorder_assembly
_atom_site_disorder_group
I1 I 0.46222(2) 0.81572(2) 0.59008(2) 0.01638(5) Uani 1 1 d . . . . .
O1 O 0.71877(15) 0.53242(13) 0.48861(5) 0.0179(3) Uani 1 1 d . . . . .
H1 H 0.776828 0.573270 0.472182 0.027 Uiso 1 1 calc R U . . .
O2 O 0.56924(15) 0.37683(14) 0.69306(5) 0.0190(3) Uani 1 1 d . . . . .
O3 O 0.76387(15) 0.50877(15) 0.69493(5) 0.0214(3) Uani 1 1 d . . . . .
N1 N 0.48933(16) 0.29075(15) 0.57099(6) 0.0118(3) Uani 1 1 d . . . . .
C1 C 0.56892(18) 0.37377(17) 0.54486(7) 0.0125(3) Uani 1 1 d . . . . .
H1A H 0.565642 0.370981 0.510511 0.015 Uiso 1 1 calc R U . . .
C2 C 0.65421(18) 0.46182(16) 0.56744(7) 0.0128(3) Uani 1 1 d . . . . .
C3 C 0.65721(18) 0.46493(16) 0.61820(7) 0.0133(3) Uani 1 1 d . . . . .
C4 C 0.5723(2) 0.38100(17) 0.64377(6) 0.0137(3) Uani 1 1 d . . . . .
C5 C 0.48601(19) 0.29219(17) 0.61991(7) 0.0127(3) Uani 1 1 d . . . . .
C6 C 0.3953(2) 0.19933(18) 0.64662(7) 0.0171(4) Uani 1 1 d . . . . .
H6A H 0.300843 0.223768 0.640694 0.026 Uiso 1 1 calc R U . . .
H6B H 0.414351 0.204786 0.681375 0.026 Uiso 1 1 calc R U . . .
H6C H 0.411016 0.108439 0.635344 0.026 Uiso 1 1 calc R U . . .
C7 C 0.74436(19) 0.55257(17) 0.53847(7) 0.0154(3) Uani 1 1 d . . . . .
H7A H 0.726035 0.646139 0.547184 0.019 Uiso 1 1 calc R U . . .
H7B H 0.840338 0.533203 0.545732 0.019 Uiso 1 1 calc R U . . .
C8 C 0.7528(2) 0.55243(19) 0.64595(7) 0.0192(4) Uani 1 1 d . . . . .
H8A H 0.842981 0.550406 0.630453 0.023 Uiso 1 1 calc R U . . .
H8B H 0.719549 0.645064 0.645262 0.023 Uiso 1 1 calc R U . . .
C9 C 0.6382(2) 0.48578(19) 0.71749(7) 0.0187(4) Uani 1 1 d . . . . .
C10 C 0.5457(2) 0.6062(2) 0.71704(8) 0.0222(4) Uani 1 1 d . . . . .
H10A H 0.515533 0.623542 0.683848 0.033 Uiso 1 1 calc R U . . .
H10B H 0.594974 0.683612 0.729299 0.033 Uiso 1 1 calc R U . . .
H10C H 0.467046 0.589196 0.737671 0.033 Uiso 1 1 calc R U . . .
C11 C 0.6686(3) 0.4334(2) 0.76777(7) 0.0256(4) Uani 1 1 d . . . . .
H11A H 0.583787 0.410068 0.784015 0.038 Uiso 1 1 calc R U . . .
H11B H 0.715569 0.501878 0.786520 0.038 Uiso 1 1 calc R U . . .
H11C H 0.725990 0.354487 0.765290 0.038 Uiso 1 1 calc R U . . .
C12 C 0.40283(19) 0.19433(16) 0.54499(7) 0.0142(3) Uani 1 1 d . . . . .
H12A H 0.426645 0.104033 0.555013 0.021 Uiso 1 1 calc R U . . .
H12B H 0.416836 0.203651 0.510040 0.021 Uiso 1 1 calc R U . . .
H12C H 0.307752 0.211507 0.552712 0.021 Uiso 1 1 calc R U . . .

loop_
_atom_site_aniso_label
_atom_site_aniso_U_11
_atom_site_aniso_U_22
_atom_site_aniso_U_33
_atom_site_aniso_U_23
_atom_site_aniso_U_13
_atom_site_aniso_U_12
I1 0.01665(7) 0.01715(7) 0.01533(8) 0.00096(4) -0.00091(4) -0.00002(4)
O1 0.0209(7) 0.0180(6) 0.0149(6) 0.0031(5) 0.0059(5) -0.0021(5)
O2 0.0273(8) 0.0192(7) 0.0105(6) -0.0010(5) -0.0002(6) -0.0052(5)
O3 0.0177(7) 0.0300(8) 0.0166(7) -0.0038(6) -0.0027(6) -0.0012(5)
N1 0.0123(7) 0.0115(6) 0.0116(7) -0.0002(6) 0.0007(6) -0.0001(5)
C1 0.0130(8) 0.0115(7) 0.0131(8) 0.0017(6) 0.0014(6) 0.0009(6)
C2 0.0125(8) 0.0110(7) 0.0151(9) 0.0016(6) 0.0021(6) 0.0011(6)
C3 0.0121(8) 0.0116(7) 0.0164(9) -0.0009(6) -0.0006(6) -0.0004(6)
C4 0.0177(9) 0.0138(8) 0.0097(8) -0.0003(6) -0.0001(7) -0.0003(6)
C5 0.0143(8) 0.0120(7) 0.0120(8) 0.0013(6) 0.0010(7) 0.0007(6)
C6 0.0205(10) 0.0168(8) 0.0140(9) 0.0019(7) 0.0027(7) -0.0033(7)
C7 0.0135(8) 0.0146(8) 0.0182(9) 0.0026(7) 0.0019(7) -0.0020(6)
C8 0.0180(9) 0.0230(9) 0.0167(9) -0.0035(7) -0.0013(7) -0.0044(7)
C9 0.0218(10) 0.0204(9) 0.0138(9) -0.0030(7) -0.0017(7) -0.0003(7)
C10 0.0266(11) 0.0215(9) 0.0186(10) -0.0017(8) -0.0003(8) 0.0032(7)
C11 0.0336(12) 0.0300(11) 0.0133(9) -0.0031(8) -0.0052(9) 0.0042(9)
C12 0.0160(9) 0.0135(8) 0.0133(8) -0.0009(6) -0.0002(7) -0.0022(6)

_geom_special_details            
;
 All esds (except the esd in the dihedral angle between two l.s. planes)
 are estimated using the full covariance matrix.  The cell esds are taken
 into account individually in the estimation of esds in distances, angles
 and torsion angles; correlations between esds in cell parameters are only
 used when they are defined by crystal symmetry.  An approximate (isotropic)
 treatment of cell esds is used for estimating esds involving l.s. planes.
;
loop_
_geom_bond_atom_site_label_1
_geom_bond_atom_site_label_2
_geom_bond_distance
_geom_bond_site_symmetry_2
_geom_bond_publ_flag
O1 H1 0.8400 . ?
O1 C7 1.415(2) . ?
O2 C4 1.363(2) . ?
O2 C9 1.458(2) . ?
O3 C8 1.427(2) . ?
O3 C9 1.410(3) . ?
N1 C1 1.357(2) . ?
N1 C5 1.352(3) . ?
N1 C12 1.481(2) . ?
C1 H1A 0.9500 . ?
C1 C2 1.374(3) . ?
C2 C3 1.403(3) . ?
C2 C7 1.507(2) . ?
C3 C4 1.386(3) . ?
C3 C8 1.503(3) . ?
C4 C5 1.401(3) . ?
C5 C6 1.492(3) . ?
C6 H6A 0.9800 . ?
C6 H6B 0.9800 . ?
C6 H6C 0.9800 . ?
C7 H7A 0.9900 . ?
C7 H7B 0.9900 . ?
C8 H8A 0.9900 . ?
C8 H8B 0.9900 . ?
C9 C10 1.520(3) . ?
C9 C11 1.516(3) . ?
C10 H10A 0.9800 . ?
C10 H10B 0.9800 . ?
C10 H10C 0.9800 . ?
C11 H11A 0.9800 . ?
C11 H11B 0.9800 . ?
C11 H11C 0.9800 . ?
C12 H12A 0.9800 . ?
C12 H12B 0.9800 . ?
C12 H12C 0.9800 . ?

loop_
_geom_angle_atom_site_label_1
_geom_angle_atom_site_label_2
_geom_angle_atom_site_label_3
_geom_angle
_geom_angle_site_symmetry_1
_geom_angle_site_symmetry_3
_geom_angle_publ_flag
C7 O1 H1 109.5 . . ?
C4 O2 C9 115.41(15) . . ?
C9 O3 C8 113.71(15) . . ?
C1 N1 C12 118.82(16) . . ?
C5 N1 C1 122.63(16) . . ?
C5 N1 C12 118.55(15) . . ?
N1 C1 H1A 119.6 . . ?
N1 C1 C2 120.87(17) . . ?
C2 C1 H1A 119.6 . . ?
C1 C2 C3 118.75(16) . . ?
C1 C2 C7 120.95(17) . . ?
C3 C2 C7 120.30(16) . . ?
C2 C3 C8 122.43(16) . . ?
C4 C3 C2 118.88(16) . . ?
C4 C3 C8 118.65(17) . . ?
O2 C4 C3 122.79(17) . . ?
O2 C4 C5 115.89(16) . . ?
C3 C4 C5 121.30(17) . . ?
N1 C5 C4 117.52(16) . . ?
N1 C5 C6 120.15(16) . . ?
C4 C5 C6 122.32(17) . . ?
C5 C6 H6A 109.5 . . ?
C5 C6 H6B 109.5 . . ?
C5 C6 H6C 109.5 . . ?
H6A C6 H6B 109.5 . . ?
H6A C6 H6C 109.5 . . ?
H6B C6 H6C 109.5 . . ?
O1 C7 C2 108.89(15) . . ?
O1 C7 H7A 109.9 . . ?
O1 C7 H7B 109.9 . . ?
C2 C7 H7A 109.9 . . ?
C2 C7 H7B 109.9 . . ?
H7A C7 H7B 108.3 . . ?
O3 C8 C3 110.55(16) . . ?
O3 C8 H8A 109.5 . . ?
O3 C8 H8B 109.5 . . ?
C3 C8 H8A 109.5 . . ?
C3 C8 H8B 109.5 . . ?
H8A C8 H8B 108.1 . . ?
O2 C9 C10 108.42(16) . . ?
O2 C9 C11 104.77(16) . . ?
O3 C9 O2 109.36(15) . . ?
O3 C9 C10 113.32(17) . . ?
O3 C9 C11 106.70(17) . . ?
C11 C9 C10 113.88(17) . . ?
C9 C10 H10A 109.5 . . ?
C9 C10 H10B 109.5 . . ?
C9 C10 H10C 109.5 . . ?
H10A C10 H10B 109.5 . . ?
H10A C10 H10C 109.5 . . ?
H10B C10 H10C 109.5 . . ?
C9 C11 H11A 109.5 . . ?
C9 C11 H11B 109.5 . . ?
C9 C11 H11C 109.5 . . ?
H11A C11 H11B 109.5 . . ?
H11A C11 H11C 109.5 . . ?
H11B C11 H11C 109.5 . . ?
N1 C12 H12A 109.5 . . ?
N1 C12 H12B 109.5 . . ?
N1 C12 H12C 109.5 . . ?
H12A C12 H12B 109.5 . . ?
H12A C12 H12C 109.5 . . ?
H12B C12 H12C 109.5 . . ?

loop_
_geom_torsion_atom_site_label_1
_geom_torsion_atom_site_label_2
_geom_torsion_atom_site_label_3
_geom_torsion_atom_site_label_4
_geom_torsion
_geom_torsion_site_symmetry_1
_geom_torsion_site_symmetry_2
_geom_torsion_site_symmetry_3
_geom_torsion_site_symmetry_4
_geom_torsion_publ_flag
O2 C4 C5 N1 -178.05(16) . . . . ?
O2 C4 C5 C6 0.5(3) . . . . ?
N1 C1 C2 C3 -0.3(3) . . . . ?
N1 C1 C2 C7 179.00(16) . . . . ?
C1 N1 C5 C4 -2.0(3) . . . . ?
C1 N1 C5 C6 179.37(17) . . . . ?
C1 C2 C3 C4 -1.2(3) . . . . ?
C1 C2 C3 C8 176.49(17) . . . . ?
C1 C2 C7 O1 2.4(2) . . . . ?
C2 C3 C4 O2 179.54(17) . . . . ?
C2 C3 C4 C5 1.2(3) . . . . ?
C2 C3 C8 O3 -162.61(16) . . . . ?
C3 C2 C7 O1 -178.28(15) . . . . ?
C3 C4 C5 N1 0.4(3) . . . . ?
C3 C4 C5 C6 178.99(18) . . . . ?
C4 O2 C9 O3 -44.4(2) . . . . ?
C4 O2 C9 C10 79.6(2) . . . . ?
C4 O2 C9 C11 -158.49(17) . . . . ?
C4 C3 C8 O3 15.1(2) . . . . ?
C5 N1 C1 C2 2.0(3) . . . . ?
C7 C2 C3 C4 179.48(17) . . . . ?
C7 C2 C3 C8 -2.8(3) . . . . ?
C8 O3 C9 O2 64.2(2) . . . . ?
C8 O3 C9 C10 -56.9(2) . . . . ?
C8 O3 C9 C11 176.99(15) . . . . ?
C8 C3 C4 O2 1.7(3) . . . . ?
C8 C3 C4 C5 -176.65(17) . . . . ?
C9 O2 C4 C3 13.1(3) . . . . ?
C9 O2 C4 C5 -168.43(16) . . . . ?
C9 O3 C8 C3 -48.6(2) . . . . ?
C12 N1 C1 C2 -177.81(16) . . . . ?
C12 N1 C5 C4 177.77(16) . . . . ?
C12 N1 C5 C6 -0.8(2) . . . . ?

loop_
_diffrn_refln_index_h
_diffrn_refln_index_k
_diffrn_refln_index_l
_diffrn_refln_intensity_net
_diffrn_refln_intensity_u
0 0 3 0.17 0.32
0 0 4 1647.39 47.75
0 0 5 -0.19 0.55
0 0 6 3993.16 115
0 0 7 1.06 0.69
0 0 8 461.23 14.73
0 0 9 1.04 0.69
0 0 10 1818.69 53.86
0 0 11 0.87 0.93
0 0 12 420.94 14.35
0 0 13 0.51 1.02
0 0 14 265.53 10.21
0 0 15 2.64 1.32
0 0 16 1482.67 45.56
0 0 17 6.67 1.75
0 0 18 1480.06 47.52
0 0 18 1594.25 47.31
0 0 19 4.43 1.78
0 0 19 6.37 1.71
0 0 20 411.46 15.8
0 0 20 438.82 15.67
0 0 21 24.94 3.25
0 0 21 23.43 2.99
0 0 22 2110.42 64.31
0 0 22 2074.72 63.9
0 0 23 17.76 2.99
0 0 23 18.49 2.87
0 0 24 206.9 9.64
0 0 24 168.55 8.77
0 0 25 0.46 2
0 0 25 1.51 2.01
0 0 26 36.4 3.99
0 0 26 24.68 3.55
0 0 27 26.54 3.8
0 0 27 8.75 2.59
0 0 28 860.84 29.84
0 0 28 835.59 29.29
0 0 29 9.26 3.18
0 0 29 10.66 3.07
0 0 30 213.82 10.92
0 0 31 4.7 2.6
0 0 32 313.83 14.32
0 0 33 19.47 4.11
0 0 34 347.63 15.75
0 0 35 1.33 3.03
0 0 36 8.86 3.56
0 0 37 23.85 4.63
0 0 38 1042.24 37.03
0 0 39 21.97 4.62
0 0 40 228.2 12.68
0 0 41 8.34 4.25
0 1 -1 0.82 0.28
0 -1 2 0.37 0.24
0 1 2 0.07 0.22
0 1 -2 1.09 0.34
0 1 3 0.62 0.35
0 -1 3 -0.17 0.3
0 1 4 0.3 0.42
0 -1 4 0.53 0.51
0 1 5 0.07 0.32
0 -1 5 0.09 0.54
0 1 5 -0.19 0.48
0 1 6 0.91 0.58
0 -1 6 1.25 0.64
0 1 6 1.11 0.38
0 1 7 0.59 0.38
0 1 7 -0.54 0.95
0 -1 7 -0.13 0.55
0 1 7 1.33 0.67
0 1 8 0.73 0.44
0 -1 8 0.15 0.66
0 1 8 -0.15 0.63
0 1 8 0.61 0.92
0 1 9 0.17 0.64
0 -1 9 0.69 0.64
0 1 9 2.38 1.06
0 1 10 -0.2 0.71
0 -1 10 0.97 0.79
0 1 10 0.75 1.1
0 1 11 0.43 0.9
0 -1 11 0.22 0.83
0 1 11 -0.21 1.26
0 1 12 3.15 1.55
0 1 12 0.47 0.95
0 -1 12 0.95 0.98
0 1 13 0.24 1.5
0 -1 13 -0.25 1.04
0 1 13 0.25 1
0 1 14 0.79 1.34
0 1 14 -0.27 1.08
0 -1 14 0.27 1.15
0 1 15 -0.29 1.03
0 -1 15 -0.29 1.05
0 1 16 0.3 1.46
0 1 16 1.25 1.16
0 -1 16 0.31 1.08
0 1 17 -0.32 1.39
0 -1 17 -0.33 1.15
0 1 17 -0.33 1.15
0 1 18 -0.34 1.32
0 1 18 0.71 1.36
0 -1 18 -0.35 1.22
0 1 19 -1.07 1.48
0 1 19 -0.75 1.26
0 -1 19 0.37 1.15
0 1 20 1.51 1.53
0 1 20 0.4 1.49
0 -1 20 -0.4 1.36
0 1 21 0.4 1.78
0 -1 21 -0.42 1.47
0 1 21 -2.51 1.67
0 1 22 -2.65 1.8
0 -1 22 -0.44 1.66
0 1 22 0.84 1.85
0 -1 23 -2.31 1.7
0 1 23 0.46 1.59
0 1 23 0.44 1.82
0 -1 23 2.42 2.26
0 1 24 0.48 1.93
0 -1 24 -2.41 1.93
0 1 24 1.85 2.04
0 -1 24 2.55 1.85
0 -1 25 1.01 1.82
0 1 25 -2.52 2.12
0 -1 25 3.57 2.22
0 1 25 -0.48 2.2
0 1 25 2.46 1.25
0 -1 26 0.52 2.17
0 1 26 1.57 2.06
0 -1 26 -0.47 2.25
0 1 26 0.51 2.1
0 1 26 1.08 1.23
0 -1 27 -0.55 2.06
0 1 27 -1.09 2.3
0 -1 27 0.49 2.25
0 1 27 6.32 2.72
0 1 27 -0.54 1.08
0 1 28 0.57 2.06
0 -1 28 -0.57 2.36
0 -1 28 -0.5 2.42
0 1 28 0.55 2.39
0 1 28 1.27 1.13
0 1 29 -2.96 2.32
0 -1 29 -2.36 2.41
0 -1 29 0.52 2.34
0 1 29 2.28 2.52
0 -1 30 0.54 2.39
0 1 30 -0.59 2.32
0 -1 31 1.12 2.44
0 1 31 0.61 2.49
0 -1 32 2.91 2.58
0 1 32 -2.53 2.92
0 1 33 1.95 2.91
0 -1 33 -1.21 2.59
0 -1 34 1.25 2.99
0 1 34 -2.69 3.31
0 1 35 -2.07 2.82
0 -1 35 1.93 2.75
0 1 36 -0.71 2.99
0 -1 36 0.66 3.21
0 1 37 2.91 3.4
0 -1 37 -2.03 3.17
0 1 38 -3.71 3.75
0 -1 38 -1.38 3.19
0 1 39 -1.52 3.14
0 -1 39 -0.71 3.34
0 1 40 3.1 3.53
0 -1 40 -0.72 3.41
0 -1 41 -1.46 3.23
0 2 -1 1912.16 55.49
0 2 2 1292.46 38.03
0 -2 -2 1362.06 38.67
0 2 -2 1364.93 38.72
0 2 3 3526.92 103.32
0 -2 3 3532.24 103.33
0 -2 -3 3776.68 103.89
0 2 -3 3735.84 103.88
0 -2 -4 3223.76 90.92
0 2 -4 3174.78 90.81
0 -2 4 3034.86 90.4
0 2 4 3192.8 90.44
0 2 5 481.38 14.73
0 -2 5 429.08 14.28
0 2 5 465.99 14.36
0 -2 -5 498.7 14.83
0 2 -5 492.1 14.67
0 2 6 3018.43 86.55
0 2 6 2936.89 86.2
0 -2 6 2943.85 86.22
0 2 -6 3052.22 86.41
0 -2 7 1569.24 48.38
0 2 7 1582.75 48.39
0 2 7 1663.83 48.68
0 -2 -7 1718.42 47.7
0 2 8 147.35 5.84
0 -2 8 132.05 5.5
0 2 8 145.2 5.59
0 -2 -8 150 4.81
0 2 9 2832.29 81.24
0 2 9 2783.93 81
0 -2 9 2723.48 80.99
0 2 10 323.25 11.16
0 -2 10 314.98 10.95
0 2 10 313.01 10.93
0 2 11 4.7 1.28
0 -2 11 5.11 1.19
0 2 11 5.96 1.46
0 2 12 1774.06 52.73
0 -2 12 1761.5 52.67
0 2 12 1755.82 52.85
0 2 13 1501.13 45.79
0 -2 13 1560.83 45.86
0 2 13 1477.72 45.9
0 2 14 54.28 3.49
0 -2 14 49.04 3.4
0 2 14 50.16 2.27
0 2 14 51.81 3.53
0 -2 15 673.17 21.39
0 2 15 641.31 21.22
0 2 15 634.15 19.26
0 2 15 634.17 21.28
0 2 16 948.07 30.64
0 -2 16 953.28 30.61
0 2 16 981.04 28.5
0 2 16 929.74 30.65
0 -2 17 48.05 3.6
0 2 17 45.15 3.46
0 2 17 46.54 2.24
0 2 17 39.77 3.44
0 -2 18 543.39 18.7
0 2 18 545.32 18.67
0 2 18 519.36 16.26
0 2 18 542.63 18.8
0 2 19 723.77 21.73
0 2 19 706.78 24.28
0 -2 19 731.68 24.38
0 2 19 711.8 24.33
0 2 20 68.81 3.07
0 -2 20 77.97 5.03
0 2 20 69.03 4.74
0 2 20 63.39 4.88
0 2 21 256.16 8.56
0 2 21 248.68 11.07
0 2 21 261.18 11.16
0 -2 21 261.72 11.14
0 2 22 743.64 22.6
0 2 22 716.38 25.58
0 -2 22 737.78 25.71
0 2 22 800.92 25.99
0 2 23 188.39 6.74
0 2 23 183.28 9.37
0 -2 23 207.73 9.6
0 2 23 196.21 9.45
0 2 24 273.81 9.3
0 2 24 298.2 12.63
0 -2 24 258.7 12.04
0 2 24 313.93 12.73
0 2 25 469.1 14.79
0 2 25 472.03 18.41
0 2 25 470.51 18.22
0 -2 25 475.45 18.18
0 2 26 186.3 6.77
0 2 26 197.35 10.01
0 -2 26 189.58 9.78
0 2 26 210.42 10.19
0 -2 27 274.44 12.09
0 2 27 273.19 12.65
0 -2 27 274.29 12.61
0 2 27 280.37 12.78
0 2 28 416.25 16.86
0 -2 28 409.71 16.12
0 -2 28 392.32 16.62
0 2 28 383.5 16.61
0 2 29 349.08 15.34
0 -2 29 375.07 15
0 -2 29 341.31 15.16
0 2 29 335.93 15.16
0 2 30 40.61 4.81
0 -2 30 49.67 5.03
0 -2 31 279.53 12.67
0 2 31 264.86 13.16
0 -2 32 145.31 8.61
0 2 32 141.31 9.05
0 2 33 9.48 3.77
0 -2 33 13.31 3.55
0 2 34 277.61 13.91
0 -2 34 275.35 13.15
0 2 35 209.08 11.56
0 -2 35 188.93 10.56
0 2 36 5.86 3.95
0 -2 36 2.54 3.24
0 2 37 191.71 11.6
0 -2 37 213.47 11.39
0 2 38 82.94 7.53
0 -2 38 75.86 6.88
0 2 39 14.28 4.34
0 -2 39 19.71 4.55
0 -2 40 28.91 4.81
0 -2 41 242.15 12.87
0 3 -2 0.58 0.59
0 -3 2 1.12 0.68
0 -3 -3 0.7 0.69
0 3 -3 1.34 0.69
0 -3 3 1.01 0.66
0 -3 3 0.73 0.36
0 3 3 0.63 0.33
0 -3 -4 0.15 0.74
0 -3 4 -0.29 0.41
0 3 4 -0.22 0.4
0 -3 4 0.3 0.67
0 3 -4 0.15 0.56
0 -3 5 0.27 0.45
0 3 5 -0.09 0.47
0 -3 -5 0.33 0.84
0 3 -5 -0.16 0.64
0 -3 5 -0.62 0.59
0 3 6 0.33 0.55
0 -3 6 0.33 0.54
0 3 -6 0.5 0.66
0 -3 -6 -0.18 0.92
0 -3 -7 1.57 1.06
0 3 -7 0.53 0.64
0 3 7 0.13 0.59
0 -3 7 1.43 0.64
0 3 7 0.57 1.04
0 3 -8 -0.19 0.81
0 -3 -8 0.63 1.12
0 3 8 0.15 0.65
0 -3 8 0.6 0.63
0 3 8 0.21 1.1
0 -3 -9 -0.23 1.18
0 3 9 1.11 1.27
0 3 -9 0.99 0.8
0 -3 9 0.17 0.78
0 3 9 0.17 0.78
0 3 10 0.47 1.37
0 3 -10 0.63 0.77
0 3 10 0.38 0.84
0 -3 10 0.19 0.8
0 3 11 -0.21 0.85
0 -3 11 1.25 0.92
0 3 11 -0.76 1.38
0 3 12 -0.23 0.9
0 -3 12 -0.46 0.86
0 3 12 0.27 1.34
0 -3 13 -1.49 1.03
0 3 13 0.25 0.99
0 3 13 1.75 1.27
0 3 14 1.08 1.11
0 -3 14 -0.27 0.94
0 3 14 -0.62 1.29
0 3 15 -0.58 1.09
0 -3 15 1.44 1.09
0 3 15 -0.66 1.37
0 3 16 -0.31 1.12
0 -3 16 -0.31 1.04
0 3 16 -0.35 1.37
0 3 17 0.66 1.33
0 -3 17 0.33 1.22
0 3 17 -1.47 1.58
0 3 18 0.71 1.18
0 -3 18 -0.35 1.27
0 3 18 0.39 1.64
0 3 19 -0.41 1.54
0 3 19 1.12 1.32
0 -3 19 1.12 1.32
0 3 20 -0.43 1.75
0 3 20 0.39 1.49
0 -3 20 -0.39 1.36
0 3 21 0.45 1.76
0 -3 21 -2.49 1.59
0 3 21 -1.25 1.84
0 3 22 0.94 1.92
0 3 22 -0.87 1.68
0 -3 22 -0.43 1.74
0 3 23 -0.49 2.07
0 -3 23 -1.37 1.79
0 3 23 0.91 1.79
0 3 24 -1.03 2.27
0 -3 24 1.91 2.07
0 3 24 0.48 1.8
0 3 25 -0.53 2.47
0 -3 25 0.5 1.92
0 3 25 -0.5 1.72
0 3 26 -1.11 2.22
0 -3 26 0.52 1.84
0 3 26 -1.05 1.89
0 3 27 -0.58 2.39
0 3 27 0.54 2.09
0 -3 27 1.63 2.17
0 3 28 0.6 2.6
0 -3 28 -0.56 2.08
0 3 28 1.7 2.22
0 3 29 -1.24 2.65
0 -3 29 2.95 2.56
0 3 30 3.2 2.74
0 -3 30 0.51 2.36
0 3 31 -0.66 2.92
0 -3 31 -0.53 2.39
0 3 32 -4.09 2.82
0 -3 32 2.73 2.59
0 3 33 -0.71 2.92
0 -3 33 -1.12 2.59
0 3 34 1.46 2.96
0 -3 34 -3.44 2.99
0 3 35 -1.5 3.1
0 -3 35 1.18 2.69
0 3 36 2.31 3.02
0 -3 36 -1.83 3.03
0 3 37 -1.58 3.34
0 -3 37 -1.25 2.85
0 3 38 -0.81 3.47
0 -3 38 -0.64 3.03
0 3 39 -0.83 3.49
0 -3 39 0.65 3.29
0 -3 40 0.66 3.46
0 -3 41 -0.67 3.53
0 -3 42 -2.71 3.46
0 -4 2 55.75 3.08
0 -4 3 4421.36 128.49
0 -4 -3 4358.37 128.35
0 4 3 4417.58 126.93
0 -4 3 4471.91 126.93
0 4 -3 4495.71 128.57
0 -4 -4 3.95 1.16
0 4 4 4.99 0.63
0 -4 4 3.48 0.55
0 4 -4 2.61 0.89
0 -4 4 2.75 0.93
0 4 5 178.13 5.96
0 -4 5 180.64 5.97
0 -4 -5 170.81 7.03
0 4 -5 177.05 6.99
0 -4 5 183.31 6.99
0 4 6 4.69 0.75
0 -4 6 3.59 0.75
0 -4 6 3.31 1.03
0 4 -6 5.11 1.14
0 -4 -6 2.36 1.21
0 4 -7 2080.98 58.22
0 -4 -7 2035.63 58.28
0 4 7 1864.39 57.06
0 -4 7 1944.74 57.09
0 4 8 21.6 1.71
0 -4 8 25.52 1.83
0 4 -8 24.32 2.18
0 -4 -8 25.05 2.4
0 4 -9 3646.19 102.36
0 -4 -9 3555.2 102.58
0 -4 9 3509.31 101.52
0 4 9 3362.17 101.49
0 4 10 20.21 1.89
0 -4 10 30.23 2.15
0 4 -10 27.91 2.4
0 4 10 28.49 2.59
0 4 11 11.4 1.47
0 4 -11 12.89 1.73
0 -4 11 9.04 1.39
0 4 11 11.27 1.91
0 4 12 0.23 0.86
0 4 -12 0.54 1.01
0 -4 12 2.03 0.92
0 4 12 0.31 1.25
0 4 -13 1625.34 50.03
0 4 13 1695.69 50.5
0 4 13 1661.4 49.69
0 -4 13 1629.89 49.66
0 4 -14 27.79 2.59
0 4 14 32.11 2.94
0 4 14 26.21 2.41
0 -4 14 23.2 2.36
0 4 -15 1264.07 39.76
0 4 15 1283.61 40.24
0 4 15 1287.09 39.61
0 -4 15 1299.35 39.55
0 4 -16 73.98 4.64
0 4 16 75.68 5.02
0 4 16 94.63 4.97
0 -4 16 86.46 4.85
0 4 -17 65.43 4.18
0 4 17 60.37 4.46
0 4 17 56.55 4.02
0 -4 17 66.44 4.21
0 4 18 33.34 3.5
0 4 18 32.76 3.1
0 -4 18 34.79 3.17
0 4 -18 37.43 3.2
0 4 19 2026.15 61.19
0 -4 19 2012.75 61.22
0 4 19 1991.27 61.85
0 -4 20 63.66 4.53
0 4 20 61.24 4.46
0 4 20 63.49 4.86
0 4 21 813.2 26.79
0 -4 21 798.34 26.75
0 4 21 762.03 27.2
0 -4 22 133.45 7.27
0 4 22 133.26 7.3
0 4 22 138.06 7.84
0 -4 23 58.33 4.59
0 4 23 58.62 4.67
0 4 23 50.41 4.74
0 4 24 2.17 2.53
0 4 24 1.91 1.68
0 -4 24 -0.47 1.79
0 4 25 1019.78 33.36
0 -4 25 978.36 33.17
0 4 25 965.43 33.6
0 -4 26 7.74 2.49
0 4 26 4.67 2.04
0 4 26 5.27 2.71
0 -4 27 81.74 6.08
0 4 27 82.11 6.09
0 4 27 82.09 6.6
0 4 28 1.89 2.75
0 4 28 4.49 2.12
0 -4 28 3.35 2.19
0 4 29 323.3 14.98
0 4 30 -0.68 2.7
0 -4 31 693.28 25.01
0 4 31 714.84 26.75
0 -4 32 3.7 3.1
0 4 32 -0.72 3.09
0 -4 33 2.19 2.7
0 4 33 -0.74 3.33
0 -4 34 2.24 3.22
0 4 34 2.3 3.22
0 -4 35 291.58 13.41
0 4 35 296.9 15
0 -4 36 6.4 3.29
0 4 36 4.84 3.51
0 -4 37 340.28 14.8
0 4 37 293.53 15.72
0 -4 38 2.44 3.26
0 -4 39 3.73 3.21
0 -4 40 -1.26 3.15
0 -4 41 213.26 11.6
0 -4 42 0.64 3.53
0 -5 -3 -0.22 1.11
0 -5 4 0.11 0.38
0 5 4 -0.11 0.35
0 -5 -4 -0.23 1.23
0 5 -4 0.76 0.99
0 -5 -5 1.18 1.23
0 -5 5 -0.08 0.45
0 5 5 0.39 0.47
0 5 -5 -0.26 0.98
0 -5 5 -0.25 0.97
0 5 -6 0.26 0.85
0 -5 6 -0.25 0.83
0 5 6 -0.3 0.55
0 -5 6 0.39 0.58
0 -5 -6 0.25 1.23
0 -5 -7 -0.53 1.32
0 5 -7 0.8 1.05
0 -5 7 1.57 0.95
0 -5 7 0.35 0.58
0 5 7 0.48 0.62
0 -5 -8 -0.28 1.35
0 5 -8 0.27 0.99
0 -5 8 0.69 0.67
0 5 8 -0.42 0.66
0 -5 9 0.16 0.68
0 5 9 -0.16 0.68
0 -5 -9 1.19 1.39
0 5 -9 0.56 1.03
0 -5 10 -0.36 0.79
0 5 10 -0.54 0.87
0 5 -10 -0.29 0.91
0 -5 -10 0.31 1.37
0 -5 -11 0.98 1.38
0 5 -11 0.3 0.95
0 -5 11 0.2 0.84
0 5 11 -0.2 0.89
0 -5 -12 -0.35 1.48
0 5 -12 0.31 1.14
0 -5 12 -0.22 0.84
0 5 12 1.1 0.88
0 -5 -13 1.46 1.82
0 -5 13 -0.24 0.86
0 5 13 -0.24 0.85
0 -5 -13 0.16 0.83
0 5 -13 0.32 1.01
0 5 -14 -0.66 1.11
0 5 14 0.26 0.96
0 -5 14 -0.26 1.04
0 -5 -14 0.75 0.81
0 -5 -14 0.38 1.7
0 5 15 0.28 1.02
0 5 -15 -0.34 1.18
0 -5 -15 0.57 0.83
0 5 16 0.83 1.5
0 5 -16 2.48 1.57
0 5 16 -0.3 1.09
0 -5 16 0.3 1.13
0 5 17 -0.87 1.92
0 5 -17 0.73 1.35
0 5 17 0.32 1.32
0 -5 17 -0.32 1.46
0 5 18 -0.45 1.78
0 5 -18 -0.76 1.63
0 -5 18 -0.68 1.37
0 5 18 -0.69 1.33
0 5 19 -0.95 2.07
0 5 -19 0.39 1.35
0 -5 19 -0.73 1.61
0 5 19 -0.73 1.38
0 5 20 0.49 1.83
0 5 -20 -0.81 1.56
0 -5 20 -0.38 1.45
0 5 20 0.39 1.39
0 5 21 -0.52 1.9
0 5 -21 0.42 1.52
0 -5 21 -0.4 1.84
0 5 21 -0.81 1.91
0 5 22 2.68 2.02
0 5 -22 1.3 1.77
0 5 22 -0.43 2
0 -5 22 -0.43 1.96
0 5 23 -0.56 2.27
0 5 -23 0.9 1.65
0 -5 23 -1.34 1.72
0 5 23 0.45 1.89
0 5 24 0.58 2.19
0 5 -24 -0.92 1.74
0 -5 24 -0.47 1.76
0 5 24 -0.47 1.91
0 -5 25 0.49 1.95
0 5 25 0.98 1.85
0 5 -25 -0.95 1.8
0 5 25 -0.6 2.27
0 5 26 1.02 1.97
0 -5 26 0.51 2.11
0 5 -26 -0.49 1.82
0 5 26 -0.62 2.4
0 5 27 -0.53 1.97
0 -5 27 0.53 1.96
0 5 -27 0.51 1.75
0 5 27 -1.94 2.54
0 -5 28 -1.1 2.11
0 5 28 -0.55 2.25
0 5 28 -0.67 2.52
0 5 -28 -2.61 2.16
0 5 29 1.38 2.55
0 5 30 3.56 3
0 5 31 -2.2 3.19
0 -5 33 1.58 2.89
0 -5 34 0.54 2.8
0 -5 35 2.76 2.92
0 -5 36 0.56 2.92
0 -5 37 0.57 2.73
0 -5 38 -1.74 3.06
0 -5 39 -0.59 3.18
0 -5 40 2.99 3.22
0 -6 -3 1161.63 35.78
0 -6 -4 617.45 19.91
0 -6 4 584.24 20.05
0 6 -5 394.95 13.95
0 -6 5 385.47 13.8
0 -6 5 385.37 11.52
0 6 5 377.91 11.53
0 -6 -5 374.2 13.58
0 6 -6 1201.62 36.16
0 -6 6 1179.84 36.01
0 -6 -6 1147.44 35.82
0 -6 6 1142.93 33.68
0 6 6 1137.21 33.67
0 -6 7 1893.48 55.11
0 6 7 1884.18 55.1
0 6 -7 1910.43 57.31
0 -6 7 1893.89 57.16
0 -6 -7 1907.7 57.18
0 6 -8 135.33 6.67
0 -6 8 138.13 6.6
0 -6 -8 133.84 6.66
0 -6 8 138.33 5.2
0 6 8 142.85 5.23
0 6 -9 1288.62 39.67
0 6 9 1266.99 37.71
0 -6 9 1250.35 37.7
0 -6 -9 1292.21 39.71
0 6 -10 1314.47 41.26
0 -6 10 1336.54 39.46
0 6 10 1296.71 39.44
0 -6 -10 1356.23 41.42
0 -6 -11 0.36 1.58
0 6 -11 1.73 1.3
0 6 11 -0.19 0.78
0 -6 11 0.19 0.82
0 -6 -12 773.8 25.73
0 6 -12 786.14 25.42
0 6 12 736.04 23.87
0 -6 12 772.84 23.93
0 -6 -13 680.93 23.51
0 6 13 649.39 21.74
0 -6 13 722.2 21.92
0 6 -13 676.65 23.03
0 -6 -14 6.68 2.16
0 -6 14 7.79 1.56
0 6 14 4.81 1.33
0 6 -14 7.8 1.88
0 -6 -14 4.75 1.19
0 -6 -15 641.45 22.17
0 -6 15 612.92 20.42
0 6 15 602.7 20.41
0 -6 -15 626.08 19.62
0 6 -15 633.61 21.6
0 -6 16 648.13 21.68
0 6 16 646.98 21.63
0 -6 -16 657.24 20.53
0 6 -16 686 22.88
0 -6 -17 6.78 1.32
0 -6 17 3.76 1.55
0 6 17 6.94 1.74
0 6 -17 4.05 1.83
0 6 18 481.5 16.88
0 -6 18 485.23 16.91
0 6 -18 458.43 17.5
0 -6 19 63.78 4.4
0 6 19 63.93 4.44
0 6 -19 70.23 4.91
0 -6 20 142.56 7.16
0 6 20 137.85 7.1
0 6 -20 147.47 7.8
0 -6 21 124.59 6.78
0 6 21 131.11 6.88
0 6 -21 120.19 7.14
0 -6 22 538.71 19.43
0 6 22 542.94 19.53
0 6 -22 539.56 19.93
0 6 -23 0.48 1.78
0 -6 23 2.18 1.9
0 6 23 -0.44 1.85
0 6 24 187.28 9.17
0 -6 24 183.35 9.15
0 6 -24 187.34 9.45
0 6 25 396.57 16.12
0 -6 25 416.51 16.27
0 6 -25 421.66 16.68
0 -6 26 164.16 8.72
0 6 26 152.33 8.44
0 6 -26 158.85 8.85
0 6 27 25.06 3.51
0 -6 27 20.72 3.33
0 -6 28 461.32 18.29
0 -6 34 141.41 8.37
0 -6 35 234.01 11.44
0 -6 36 1.07 2.92
0 -6 37 72.55 6.14
0 -6 38 189.14 10.29
0 -7 0 0.71 0.86
0 -7 1 -0.35 0.86
0 -7 -1 0.71 0.99
0 -7 2 -0.35 1.11
0 -7 -2 1.08 0.83
0 -7 -2 0.28 1.22
0 -7 -3 -0.36 1.12
0 -7 -3 0.59 1.28
0 -7 3 -0.71 1.02
0 -7 4 -0.36 1.02
0 -7 -4 0.37 1.14
0 -7 -4 0.3 1.44
0 -7 5 0.36 1.03
0 -7 -5 -0.95 1.49
0 -7 -5 -0.75 1.15
0 -7 -6 0.66 1.48
0 -7 6 1.81 1.12
0 -7 7 1.1 1.16
0 -7 7 -0.08 0.56
0 7 7 0.17 0.49
0 -7 -7 0.68 1.51
0 7 -7 0.74 1.37
0 7 -8 -0.37 1.22
0 -7 8 -0.37 1.03
0 -7 -8 0.36 1.68
0 7 8 0.66 0.65
0 -7 8 0.32 0.6
0 7 -9 1.14 1.24
0 -7 9 0.38 1.05
0 -7 -9 -0.37 1.7
0 7 9 0.13 0.65
0 -7 9 -0.13 0.66
0 7 10 0.16 0.73
0 -7 10 0.15 0.74
0 -7 -10 -1.16 2.09
0 7 -10 1.16 1.15
0 7 -11 1.18 1.57
0 -7 11 0.17 0.85
0 7 11 -0.18 0.85
0 -7 -11 0.4 1.8
0 7 -12 2.01 1.38
0 -7 -12 2.91 1.86
0 7 12 0.6 0.88
0 -7 12 1.18 1.01
0 7 -13 0.82 1.41
0 -7 -13 1.31 2.01
0 -7 13 -0.22 0.95
0 7 13 0.44 0.96
0 7 -14 -0.84 1.55
0 7 14 0.24 1.16
0 -7 14 -0.24 1.28
0 7 -15 2.15 1.72
0 -7 -15 -0.22 1.3
0 7 15 0.26 1.11
0 -7 15 2.34 1.26
0 -7 -15 0.47 2.21
0 -7 -16 2.43 2.73
0 -7 16 -0.28 1.29
0 7 16 0.28 1.19
0 -7 -16 0.22 1.16
0 7 -16 -1.31 1.65
0 7 17 -0.3 1.36
0 -7 17 -0.3 1.27
0 -7 -17 -0.61 1.09
0 7 -17 -0.89 1.65
0 7 -18 -0.46 1.65
0 -7 -18 0.96 1.14
0 -7 18 1.29 1.54
0 7 18 -0.65 1.34
0 7 19 0.69 1.3
0 -7 19 1.02 1.51
0 7 -19 1.41 1.81
0 -7 20 0.36 1.79
0 7 20 -0.73 1.95
0 7 -20 0.48 1.85
0 7 -21 2.96 1.93
0 7 21 -0.39 1.74
0 -7 21 -0.77 1.87
0 7 -22 1.52 1.79
0 7 22 -0.82 1.83
0 -7 22 -0.81 1.79
0 7 -23 1.56 1.83
0 7 23 -3.86 1.98
0 -7 23 0.43 2.02
0 7 -24 0.53 2
0 -7 24 -3.12 2.22
0 7 24 -0.45 2.08
0 -7 25 0.47 1.87
0 7 25 -0.47 1.81
0 7 26 -0.49 2.24
0 -7 26 -0.49 2.32
0 7 27 -0.51 2.27
0 -7 27 -0.51 2.28
0 -7 34 -0.49 2.74
0 -7 35 2.01 2.82
0 -8 0 1663.5 51.69
0 -8 1 23.82 2.83
0 -8 -1 30.87 3.09
0 -8 -1 27.5 3.02
0 -8 -2 740.62 23.91
0 -8 -2 729.76 24.7
0 -8 2 686.48 24.5
0 -8 3 27.65 3.08
0 -8 -3 32.87 3.19
0 -8 -3 27.73 2.95
0 -8 -4 846.63 28.15
0 -8 4 821.23 27.94
0 -8 -4 837.62 27.41
0 -8 -5 29.93 3.14
0 -8 -5 32.85 3.45
0 -8 5 32.96 3.34
0 -8 -6 1926.65 58.13
0 -8 -6 1841.04 57.42
0 -8 6 1867.25 57.82
0 -8 7 34.68 3.35
0 -8 -7 23.37 3.14
0 -8 -7 28.05 3.13
0 -8 8 3 1.47
0 -8 -8 0.4 1.79
0 -8 -9 13.23 2.56
0 8 -9 13.02 2.33
0 -8 9 6.49 1.97
0 -8 9 11.33 1.1
0 8 9 11.08 1.12
0 -8 10 387.62 12.57
0 8 10 397.37 12.62
0 8 -10 402.46 15.51
0 -8 -10 413.87 15.51
0 8 -11 12.49 2.45
0 -8 -11 11.01 2.58
0 8 11 11.52 1.32
0 -8 11 11.54 1.33
0 8 -12 1260.16 40.75
0 -8 -12 1256.22 40.69
0 8 12 1260.14 37.89
0 -8 12 1273.95 37.86
0 -8 -13 27.98 3.72
0 8 -13 26.68 3.28
0 8 13 22.82 2.02
0 -8 13 24.99 2.08
0 8 -14 9.82 2.46
0 8 14 11.11 1.68
0 -8 14 10.49 1.53
0 -8 -14 10.39 2.84
0 -8 -15 67.52 5.43
0 8 -15 73.85 5.34
0 8 15 61.89 3.75
0 -8 15 60.27 3.67
0 -8 -16 1029.68 33.93
0 -8 -16 1023.71 31.1
0 8 -16 994.33 33.41
0 8 16 965.66 31.12
0 -8 16 981.13 31.04
0 8 -17 13.39 2.77
0 -8 17 14.45 2.05
0 8 17 12.06 1.97
0 -8 -17 10.58 1.78
0 -8 -18 389.7 13.19
0 -8 18 385.73 13.8
0 8 18 364.9 13.7
0 8 -18 370.06 15.39
0 8 -19 2.07 2.07
0 -8 -19 1.09 1.24
0 8 19 0.98 1.43
0 -8 19 4.54 1.6
0 8 -20 28.02 3.64
0 -8 -20 29.7 2.44
0 8 20 29.33 2.99
0 -8 20 26.24 2.95
0 -8 21 0.37 1.62
0 8 21 1.48 1.64
0 8 -21 1.08 2.03
0 -8 22 706.49 23.84
0 8 22 690.7 23.84
0 -8 23 32.56 3.36
0 8 23 24.28 3.06
0 -8 24 188.48 9.13
0 8 24 193.87 9.22
0 8 25 52.44 4.59
0 -8 25 64.42 4.99
0 8 26 99.16 6.46
0 -8 26 103.71 6.55
0 -8 27 -0.49 1.95
0 8 27 0.98 2.04
0 -9 0 0.35 1.69
0 -9 0 -0.47 1.26
0 -9 -1 -1.07 1.75
0 -9 -1 -0.48 1.48
0 -9 1 0.47 1.46
0 -9 -2 1.45 1.48
0 -9 -2 -1.09 2.02
0 -9 2 0.95 1.63
0 -9 -3 0.48 1.29
0 -9 -3 -0.37 1.81
0 -9 3 0.47 1.46
0 -9 -4 0.98 1.5
0 -9 -4 -1.16 2.1
0 -9 4 -2.86 1.37
0 -9 -5 -1.6 1.92
0 -9 -5 0.49 1.37
0 -9 5 1.91 1.69
0 -9 -6 -0.41 2.04
0 -9 -6 -0.5 1.63
0 -9 6 0.48 1.52
0 -9 7 -0.48 1.53
0 -9 -7 -0.43 1.88
0 -9 -7 -1.01 1.74
0 -9 8 0.49 1.68
0 -9 -8 -0.88 2.27
0 -9 -8 1.03 1.63
0 -9 9 -0.98 1.42
0 -9 -9 -0.45 2.18
0 -9 -9 0.52 1.55
0 -9 -10 1.4 2.07
0 9 -11 -1.5 1.76
0 -9 -11 -1.44 2.25
0 9 -12 -1.52 1.91
0 -9 12 0.97 0.83
0 9 12 0.86 0.81
0 -9 -13 2.06 2.38
0 9 -13 1.55 1.94
0 9 13 0.51 0.84
0 -9 13 -0.16 0.91
0 -9 -14 4.28 2.79
0 -9 14 -0.56 1.19
0 9 14 -0.58 1.21
0 9 -14 -0.52 2.27
0 9 -15 0.53 1.87
0 -9 -15 1.1 2.39
0 9 15 0.21 1
0 -9 15 1.26 1.23
0 -9 -16 0.56 2.5
0 9 16 0.71 1.12
0 -9 16 0.23 1.14
0 9 -16 1.07 2.11
0 -9 -16 -0.3 1.46
0 -9 17 -1.02 1.44
0 9 -17 -0.54 2.14
0 -9 -17 0.29 1.42
0 -9 18 -0.28 1.29
0 -9 -18 0.27 1.61
0 -9 19 -0.6 1.47
0 -9 -19 0.26 1.45
0 -9 20 0.32 1.54
0 -9 -20 0.96 1.46
0 -9 21 0.68 1.55
0 -9 22 0.36 1.72
0 -9 23 -2.29 2.06
0 -9 24 0.4 2.08
0 -9 25 0.84 1.78
0 -9 26 -0.88 2.52
0 -9 27 -0.46 2.46
0 -10 0 482.55 18.99
0 -10 0 502.49 18.04
0 -10 -1 62.04 5.12
0 -10 1 59.11 5
0 -10 1 64.89 4.65
0 -10 -1 69.57 4.84
0 -10 -2 7.1 2.19
0 -10 2 3.68 2.2
0 -10 2 7.53 2.35
0 -10 -2 8.04 2.56
0 -10 -3 343.89 14.75
0 -10 3 338 14.56
0 -10 -3 343.98 13.74
0 -10 -4 161.95 8.76
0 -10 -4 159.07 8.09
0 -10 4 136 8.21
0 -10 5 36.33 4.01
0 -10 -5 45.62 4.34
0 -10 -5 37.9 4.33
0 -10 6 296.09 13.27
0 -10 -6 313.14 12.88
0 -10 -6 283.5 13.28
0 -10 7 486.82 19.38
0 -10 -7 526.85 19.08
0 -10 -7 495.11 19.64
0 -10 8 47.32 4.76
0 -10 -8 46.13 4.73
0 -10 -8 50.02 4.69
0 -10 -9 663.86 24.48
0 -10 9 643.95 24.02
0 -10 -9 670.77 23.85
0 -10 -10 220.3 10.63
0 -10 -10 210.13 10.84
0 -10 -11 10.92 2.77
0 -10 -11 13.85 2.88
0 -10 -12 94.52 6.92
0 -10 -12 94.02 6.77
0 -10 -13 620.39 23.09
0 -10 15 347.58 11.56
0 -10 16 190.86 7.31
0 -10 17 57.77 3.44
0 -10 -17 64.21 4.3
0 -10 18 108.52 5.17
0 -10 -18 104.52 5.72
0 -10 19 448.75 15.12
0 -10 -19 423.2 15.33
0 -10 -20 17.93 2.44
0 -10 20 16.67 2.31
0 -10 21 181.85 7.96
0 -10 22 149.65 7.13
0 -10 23 65.04 4.54
0 -11 0 -0.6 1.92
0 -11 0 -1.26 2.44
0 -11 1 -1.21 1.86
0 -11 1 -1.24 2.33
0 -11 -1 0.43 2.17
0 -11 -1 -1.21 2.13
0 -11 2 -0.41 2.27
0 -11 2 -1.21 2.13
0 -11 -2 -0.44 2.49
0 -11 -2 -1.82 1.93
0 -11 3 -0.4 2.46
0 -11 -3 -1.22 2.16
0 -11 3 1.21 1.8
0 -11 -3 -0.46 2.3
0 -11 -4 -0.93 2.52
0 -11 4 -0.78 2.16
0 -11 4 0.61 1.92
0 -11 -4 -0.62 1.91
0 -11 5 -0.6 2.03
0 -11 -5 0.63 1.8
0 -11 -5 1.93 2.6
0 -11 -6 -0.49 2.35
0 -11 -6 1.89 1.93
0 -11 6 -1.21 2.03
0 -11 -7 -0.51 2.44
0 -11 -7 0.63 1.82
0 -11 7 -1.22 2.04
0 -11 -8 -1.04 2.6
0 -11 -8 0.64 2.03
0 -11 8 -1.23 1.89
0 -11 -9 -1.06 2.81
0 -11 -9 1.94 1.99
0 -11 9 -0.62 1.9
0 -11 -10 -0.66 2.02
0 -11 -11 -1.33 2.11
0 -11 -12 -2.69 2.31
0 -11 -13 -0.68 2.52
0 -11 -14 -0.69 2.13
0 -11 -15 0.7 2.02
0 -11 -16 -1.42 2.05
0 -11 -17 -0.74 2.03
0 -11 -18 0.35 1.65
0 -11 -19 0.33 1.73
0 -12 0 108.32 7.75
0 -12 0 117.54 7.09
0 -12 -1 151.11 9.27
0 -12 1 146.65 9.22
0 -12 1 139.27 7.92
0 -12 -1 166.57 8.59
0 -12 -2 18.2 3.55
0 -12 2 14.78 3.46
0 -12 2 16.14 3.2
0 -12 -2 17.34 3.2
0 -12 3 701.15 24.22
0 -12 -3 673.44 25.98
0 -12 3 717.2 26.45
0 -12 -3 685.5 24.72
0 -12 -4 3.41 2.1
0 -12 4 0.67 2.12
0 -12 -4 -0.51 2.47
0 -12 4 -0.42 2.36
0 -12 -5 33.28 4.15
0 -12 -5 22.75 3.79
0 -12 5 26.8 3.96
0 -12 5 23.99 3.27
0 -12 -6 48.74 5.17
0 -12 6 32.87 3.79
0 -12 6 38.95 4.78
0 -12 7 275.2 11.68
0 -12 7 279.15 13.75
0 -12 -7 273.24 13.67
0 -12 -8 1.41 2.1
0 -12 8 0.68 2.14
0 -12 -9 356.75 16.37
0 -12 -10 84.73 7.1
0 -12 -11 2.18 2.24
0 -12 -12 55.02 5.86
0 -12 -13 403.83 18.01
0 -12 -14 6.02 2.84
0 -12 -15 304.12 15.08
0 -12 -16 76.38 6.86
0 -12 -17 4.89 2.01
0 -12 -17 4.7 2.89
0 -12 -18 8.71 3.4
0 -12 -19 254.83 13.78
0 -12 -20 -0.81 2.79
0 -12 -21 101.72 8.33
0 -13 0 -0.74 2.35
0 -13 1 -1.48 2.41
0 -13 -1 0.74 2.35
0 -13 -2 -0.74 2.14
0 -13 2 -1.41 2.94
0 -13 2 -0.74 2.27
0 -13 -3 -0.75 2.29
0 -13 3 -0.46 2.88
0 -13 3 0.73 2.4
0 -13 4 -0.45 2.34
0 -13 -4 -0.75 2.44
0 -13 -5 0.75 2.65
0 -13 5 -3.68 2.4
0 -13 5 -0.44 2.9
0 -13 -6 -0.76 2.32
0 -13 6 0.74 2.27
0 -13 6 0.43 2.45
0 -13 -7 -0.76 2.62
0 -13 7 -0.84 2.54
0 -13 7 1.48 2.54
0 -13 -8 -1.54 3.14
0 -13 8 1.48 2.35
0 -13 8 -0.41 2.59
0 -13 9 -0.41 2.39
0 -13 -9 1.56 2.4
0 -13 -10 2.36 2.56
0 -13 -11 -0.79 2.35
0 -13 -12 -0.8 2.45
0 -13 -13 1.61 2.55
0 -13 -14 -0.81 2.65
0 -13 -15 0.82 2.81
0 -13 -16 -1.65 2.62
0 -13 -16 -0.46 2.58
0 -14 0 332.48 16.4
0 -14 -1 26.61 4.77
0 -14 1 20.88 4.15
0 -14 -2 81.78 7.26
0 -14 2 64.75 6.74
0 -14 -3 74.58 6.88
0 -14 3 63.02 6.41
0 -14 -4 89.48 7.74
0 -14 4 102.64 8.07
0 -14 -5 1.63 2.59
0 -14 5 2.4 2.75
0 -14 6 193.22 11.57
0 -14 -6 201.99 11.85
0 -14 7 66.35 6.63
0 -14 -7 44.46 5.62
1 0 0 0.58 0.3
1 0 -1 0.21 0.29
1 0 2 272.4 8.4
1 0 3 0.22 0.36
1 0 4 732.9 21.92
-1 0 -4 738.27 21.6
-1 0 -5 0.45 0.6
1 0 5 0.21 0.51
-1 0 -6 185.89 6.42
1 0 6 202.7 6.73
1 0 7 0.28 0.63
1 0 8 150.23 5.75
1 0 9 -0.18 0.71
1 0 9 0.54 0.88
1 0 10 13.02 1.49
1 0 10 14.34 1.53
1 0 11 0.64 0.82
1 0 11 0.5 1.05
1 0 12 50.64 3.11
1 0 12 45.5 2.9
1 0 13 -0.76 1.03
-1 0 13 -0.26 0.99
1 0 13 -0.41 1.2
1 0 14 1375 42.21
-1 0 14 1430.7 42.84
1 0 14 1400.1 42.74
-1 0 15 0.3 1.03
1 0 15 0.29 1.08
1 0 15 0.48 1.3
-1 0 16 -0.32 1.31
1 0 16 0.94 1.05
1 0 16 -0.52 1.39
-1 0 17 0.34 1.15
1 0 17 -0.33 1.29
1 0 17 0.28 1.17
-1 0 18 5.81 1.49
1 0 18 6.75 1.58
1 0 18 5.03 1.54
-1 0 19 0.38 1.18
1 0 19 -0.75 1.48
1 0 19 -0.32 1.37
-1 0 20 23.35 2.82
1 0 20 13.88 2.28
1 0 20 20.47 2.53
-1 0 21 0.44 1.42
1 0 21 1.25 1.54
1 0 21 0.36 1.5
1 0 22 1.32 1.52
-1 0 22 7.32 2.08
1 0 22 4.51 1.88
1 0 23 1.38 1.84
1 0 23 0.4 1.83
-1 0 23 -0.47 1.59
1 0 24 235.89 10.29
-1 0 24 222.13 10.61
1 0 24 222.9 10.56
-1 0 24 230.6 10.64
-1 0 25 0.51 1.8
-1 0 25 3.45 2.46
1 0 25 -0.44 2.07
1 0 25 5.54 2.33
-1 0 26 171.11 9.05
-1 0 26 167.54 9.05
1 0 26 179.2 9.25
1 0 26 155.02 8.42
-1 0 27 1.08 2.27
1 0 27 -0.48 2.1
-1 0 27 -0.55 2.09
1 0 27 2.73 2.1
-1 0 28 8.96 2.83
1 0 28 5.97 2.46
-1 0 28 5.77 2.56
1 0 28 3.97 2.27
1 0 29 1.55 2.31
-1 0 29 -0.58 2.48
1 0 29 -1.18 2.35
-1 0 29 0.6 2.22
-1 0 30 20.29 3.77
1 0 30 18.19 3.29
-1 0 31 3.69 2.72
1 0 31 0.55 2.37
-1 0 32 28.02 4.16
1 0 32 22.4 3.89
-1 0 33 0.66 2.63
1 0 33 -1.19 2.7
1 0 34 2.44 2.7
-1 0 34 -1.36 3.06
1 0 35 -1.89 3.06
-1 0 35 -0.7 2.81
1 0 36 22.6 4.02
-1 0 36 20.94 4.24
1 0 37 -0.66 2.78
-1 0 37 -1.48 3.41
1 0 38 2.04 3.1
-1 0 38 0.76 3.55
1 0 39 0.7 3.56
-1 0 39 0.77 3.37
-1 0 40 21.2 4.48
1 0 40 23.52 4.53
1 0 41 2.91 3.36
-1 1 0 0.83 0.34
-1 1 -1 22.01 1.12
-1 1 1 20.39 1.03
-1 -1 2 567.87 16.67
-1 -1 -2 581.74 16.85
-1 -1 -2 576.83 16.99
1 1 -2 566.33 16.69
1 1 2 551.16 16.85
1 -1 2 574.07 16.85
1 1 3 73.53 2.8
-1 -1 -3 71.27 2.79
-1 -1 3 71.14 2.52
1 -1 3 72.93 2.75
1 1 3 70.27 2.72
1 1 -3 74.16 2.56
-1 -1 -3 72.34 2.73
-1 1 -3 67.08 2.7
1 1 -4 1477.8 43.78
1 1 4 1534.16 44.03
1 -1 4 1520.45 44.09
1 1 4 1546.6 44.1
1 1 5 1286.9 38.9
1 1 5 1333.98 39.07
1 -1 5 1353.99 39.06
-1 -1 -5 1363.2 39.09
1 -1 6 288.16 9.22
1 1 6 288.01 9.23
-1 -1 -6 270.38 9.17
1 1 6 276.22 8.93
1 1 7 75.94 3.36
1 1 7 76.73 3.08
-1 -1 -7 67.23 3.31
1 1 7 75.05 3.34
1 -1 7 79.64 3.41
1 1 8 5782.68 168.09
1 1 8 5848.85 167.67
1 1 8 5892.73 168.19
1 -1 8 5742.56 168.2
-1 1 -8 5802.78 168.22
-1 -1 -8 5852.32 168.23
-1 -1 -8 6003.12 168.17
1 -1 9 14.52 1.45
1 1 9 17.71 1.56
-1 1 -9 15.51 1.56
-1 -1 -9 16.23 1.61
1 1 9 13.92 1.56
1 1 9 14.54 1.23
-1 -1 -9 15.5 1.66
-1 -1 -10 960.87 29.24
-1 -1 -10 978.49 29.38
-1 1 -10 955.65 29.34
1 -1 10 928.42 29.22
1 1 10 963.62 29.31
1 1 10 953.62 29.13
1 1 11 716.31 22.29
-1 -1 -11 711.09 22.5
-1 1 -11 714.31 22.48
1 1 11 693.18 22.41
1 -1 11 719.33 22.48
1 1 12 839.56 27.39
1 1 12 884.35 27.62
1 -1 12 898.56 27.63
-1 1 -12 896.64 27.69
-1 -1 -12 908.66 27.7
1 1 13 178.52 7.51
1 1 13 204.8 7.95
1 -1 13 199.89 7.85
-1 -1 13 175.94 7.64
-1 1 13 203.27 7.92
-1 -1 -13 192.59 7.83
1 1 14 4010.61 119.09
-1 1 14 4284.05 119.56
-1 -1 14 4134.84 119.46
1 -1 14 4028.11 118.64
1 1 14 4068.2 119.41
1 -1 14 4053.27 119.39
1 -1 15 435.29 14.97
-1 -1 15 468.53 15.78
-1 1 15 456.32 15.69
1 1 15 463.34 15.69
1 -1 15 431.04 15.53
1 1 15 432.29 15.32
1 -1 16 141.23 6.59
1 1 16 138.02 6.52
1 -1 16 126.84 5.88
-1 -1 16 138.96 6.62
-1 1 16 134.29 6.52
1 1 16 124.13 6.17
1 -1 17 366.2 13.73
1 1 17 348.93 13.64
1 -1 17 364.66 13.09
-1 1 17 395.81 14.02
-1 -1 17 374.68 13.83
1 1 17 361.94 13.41
1 -1 18 966.78 31.77
1 1 18 957.42 31.77
1 -1 18 990.03 31.15
-1 1 18 1021.35 32.06
-1 -1 18 1048.24 32.14
1 1 18 966.29 31.48
1 1 19 33.17 3.25
1 -1 19 31.92 3.2
1 1 19 19.52 2.75
1 -1 19 26.6 2.86
-1 -1 19 32.73 3.23
-1 1 19 30.44 3.18
-1 1 19 39.35 3.72
1 1 20 1168.68 37
1 1 20 1173.56 37.38
1 -1 20 1208.97 37.49
-1 1 20 1185.63 37.48
-1 -1 20 1157.68 37.52
-1 1 20 1136.51 37.54
1 -1 20 1145.06 36.5
-1 -1 21 275.92 11.88
-1 1 21 295.82 12.11
1 1 21 271.5 11.44
-1 1 21 283.75 11.85
1 -1 21 281.85 11.15
1 -1 21 288 11.89
1 1 21 270.36 11.72
-1 -1 22 71.86 5.24
-1 1 22 83.34 5.54
1 1 22 73.78 5.05
1 -1 22 73.7 5.15
1 1 22 69.86 5.09
1 -1 22 68.87 4.73
-1 1 22 71.71 5.24
-1 1 23 211.16 9.92
-1 -1 23 189.2 9.58
1 1 23 197.67 9.39
1 1 23 180.53 9.34
1 -1 23 198.28 9.62
1 -1 23 206.38 9.09
-1 1 23 201.26 9.7
1 -1 24 1105.34 36.35
1 1 24 1071.28 36.19
-1 1 24 1110.83 36.39
-1 -1 24 1135.61 36.48
1 1 24 1091.26 35.8
1 -1 24 1059.14 35.22
-1 1 24 1127.15 36.34
1 1 24 1105.93 33.7
-1 1 25 2.14 0.99
1 1 25 14.23 2.2
1 1 25 11.94 3.02
-1 1 25 7.66 3.29
1 -1 25 4.93 2.63
-1 -1 25 5.62 2.86
-1 1 25 5.11 2.73
1 -1 25 12.59 3.22
1 1 25 2.52 2.39
-1 1 26 668.82 23.87
-1 -1 26 658.32 23.73
1 -1 26 629.06 22.77
-1 1 26 688.12 23.99
1 1 26 674.17 23.38
1 1 26 674.22 23.89
1 -1 26 640.19 23.72
1 1 26 630.53 20.93
-1 1 26 649.04 19.83
-1 1 27 258.35 12.25
-1 -1 27 285.27 12.61
-1 1 27 265.33 12.27
-1 1 27 248.09 8.62
1 1 27 269.95 9.82
1 1 27 247.3 12.04
1 -1 27 274.29 12.41
1 -1 27 277.66 11.74
1 1 27 268.87 11.96
1 1 28 105.21 5.13
-1 1 28 100.56 7.23
-1 -1 28 110.67 7.23
1 1 28 114.96 7.37
1 -1 28 107.49 7.26
1 -1 28 107.15 6.72
1 1 28 106.51 6.96
-1 -1 28 107.76 7.3
-1 1 28 106.68 7.21
1 -1 29 49.96 5.16
-1 1 29 63.05 5.69
-1 -1 29 62.41 5.74
-1 -1 29 72.52 6.05
-1 1 29 57.55 5.66
1 1 29 57.66 5.42
1 1 29 59.72 5.38
1 -1 29 49.66 4.89
1 1 29 66.41 3.89
-1 -1 30 789.82 28.16
1 -1 30 766.56 27.37
-1 1 30 813.05 28.6
1 1 30 773.89 27.92
1 1 31 29.06 4.31
-1 -1 31 27.89 4.5
1 -1 31 16.95 3.63
-1 1 31 19.22 4.14
-1 -1 32 335.3 14.55
1 1 32 304.46 13.95
1 -1 32 299.64 13.58
-1 1 32 282.89 14.19
-1 -1 33 98.56 7.3
-1 1 33 73.21 6.71
1 -1 33 115.91 7.36
1 1 33 84.18 6.73
-1 1 34 83.92 7.02
1 -1 34 68.78 5.89
1 1 34 77.77 6.46
-1 -1 34 60.41 6.22
-1 1 35 70.29 6.78
1 -1 35 54.12 5.8
1 1 35 74.44 6.41
-1 -1 35 73.06 6.65
-1 1 36 338.13 16.18
-1 -1 36 338.09 15.76
1 -1 36 342.82 15.27
1 1 36 333.44 15.59
1 -1 37 18.98 4.38
1 1 37 23.07 4.55
-1 1 37 25.88 5.19
-1 -1 37 31.55 5.19
-1 -1 38 139.47 9.54
-1 1 38 141.76 9.84
1 1 38 159.92 9.84
1 -1 38 127.37 8.79
-1 1 39 7.97 4.25
1 -1 39 1.98 3.08
1 1 39 0.73 3.34
-1 -1 39 7.51 3.92
-1 1 40 9.75 4.25
1 -1 40 12.15 3.69
1 1 40 13.51 3.89
-1 -1 40 11.47 4.09
1 -1 41 37.22 5.55
1 1 41 56.58 6.51
-1 -1 41 55.93 6.69
1 -1 42 241.49 12.83
-1 2 0 0.29 0.48
1 -2 0 0.52 0.51
1 -2 1 99.18 3.23
1 -2 -1 93.86 3.48
-1 2 -1 93.67 3.71
1 -2 -2 2176.89 64.49
-1 2 -2 2253.44 64.73
-1 2 -2 2271.71 64.17
-1 -2 -2 2213.38 64.17
-1 -2 -3 20.05 1.2
-1 2 -3 21.14 1.19
1 2 -3 19.42 1.31
1 -2 3 18.15 1.15
1 2 3 19.32 1.16
-1 2 -3 20.25 1.41
1 2 -4 18.7 1.26
1 -2 4 16.57 1.17
1 2 4 18.89 1.21
-1 2 -4 17.08 1.35
1 2 5 9.47 0.93
1 -2 5 9.09 0.97
-1 2 5 10.03 1.31
1 2 -5 7.55 0.88
-1 2 6 7.05 1.3
1 2 6 11.21 1.09
1 -2 6 8.38 1
1 2 -6 9.9 0.98
1 2 -7 44.64 2.27
1 2 7 42.37 2.29
1 -2 7 40.07 2.31
-1 2 7 39.92 2.59
-1 2 8 62.45 3.36
1 2 8 58.28 3
1 -2 8 61.38 3.06
1 2 -8 62.35 2.94
-1 -2 -8 65.45 3.19
-1 2 -8 62.65 3.12
1 2 9 181.08 7.03
-1 2 9 181.29 7.13
-1 2 -9 181.93 6.9
-1 -2 -9 191.08 6.99
1 2 9 183.12 6.86
1 -2 9 171.04 6.74
-1 -2 -9 187.02 7.14
1 2 10 56.47 3.36
-1 2 -10 63.09 3.36
-1 -2 -10 62.56 3.39
-1 -2 -10 64.09 3.52
-1 2 10 65.84 3.66
1 2 10 60.96 2.84
1 2 10 61.17 3.32
1 -2 10 55.38 3.18
1 2 11 56.03 3.44
-1 -2 -11 65.5 3.71
-1 2 11 57.49 3.61
1 2 11 61.32 2.87
-1 -2 -11 55.96 3.33
-1 2 -11 55.69 3.32
1 -2 11 56.67 3.33
1 2 11 60.51 3.37
-1 2 12 4.47 1.54
-1 -2 -12 4.21 1.46
1 2 12 8.27 1.13
1 2 12 5.82 1.29
1 -2 12 5.79 1.27
1 2 12 5.48 1.46
-1 -2 12 5.47 1.28
-1 2 -12 5.91 1.3
-1 -2 -12 5.67 1.36
-1 2 12 5.48 1.28
-1 2 13 145.74 6.58
1 2 13 152.5 6.47
1 2 13 143.76 5.43
1 -2 13 138.83 6.25
1 2 13 137.56 6.24
-1 -2 -13 135.17 6.28
-1 2 13 140.38 6.34
-1 -2 13 152.99 6.5
-1 2 -13 139.26 6.29
-1 -2 -14 97.22 5.24
-1 -2 14 112.94 5.47
-1 2 14 111.02 5.63
-1 2 14 118.73 5.59
1 2 14 103.69 4.4
1 2 14 107.85 5.39
1 -2 14 105.85 5.35
1 2 14 102.66 5.29
-1 -2 -15 140.46 6.68
-1 -2 15 150.37 6.71
-1 2 15 141.98 6.64
-1 2 15 150.68 6.89
1 2 15 146.74 5.54
1 2 15 137.74 6.53
1 -2 15 135.83 6.47
1 2 15 132.38 6.47
-1 2 16 16.37 2.34
1 2 16 21.09 1.72
-1 -2 16 15.06 2.1
-1 2 16 21.18 2.39
1 2 16 13.95 2.23
1 -2 16 19.64 2.26
1 2 16 17.2 2.13
1 2 17 65.1 4.31
-1 2 17 72.79 4.61
-1 -2 17 67.53 4.39
-1 2 17 64.59 4.29
1 2 17 67.22 3.32
1 -2 17 64.13 4.28
1 2 17 66 4.3
1 2 18 204.3 9.01
1 2 18 209.48 7.52
1 2 18 196.09 8.85
1 -2 18 214.61 9.11
-1 2 18 195.31 9.06
-1 2 18 210.52 9.17
-1 -2 18 209.52 9.16
-1 2 19 11.99 2.29
-1 2 19 10.85 2.07
-1 -2 19 11.99 2.09
1 -2 19 11.22 2.02
1 2 19 10.5 2.15
1 2 19 15.05 2.23
1 2 19 14.13 1.54
1 2 20 136.33 5.6
-1 -2 20 143.79 7.42
-1 2 20 161.43 7.69
1 2 20 134.5 7.08
-1 2 20 133.95 7.25
1 -2 20 139.39 7.21
1 2 20 128.7 7.03
1 2 21 27.93 2.15
-1 -2 21 19.95 2.8
-1 2 21 26.5 3.2
1 -2 21 19.97 2.72
1 2 21 23.16 2.94
-1 2 21 31.21 3.41
1 -2 21 27.02 2.97
1 2 21 26.68 3.06
-1 2 22 5.88 1.94
-1 -2 22 5.86 2
1 2 22 6.07 1.26
1 2 22 3.94 1.59
1 -2 22 5.25 1.88
1 -2 22 7.42 2.16
-1 2 22 1.85 1.92
1 2 22 6.82 2.18
1 -2 23 46.3 4.11
1 2 23 53.78 4.39
1 2 23 46.72 2.87
1 2 23 40.61 4
-1 2 23 46.41 4.5
1 -2 23 52.69 4.13
-1 -2 23 42.66 4.1
-1 2 23 41.8 4.06
1 2 24 1.77 1.2
1 2 24 0.48 1.77
1 -2 24 -0.48 1.88
1 2 24 -1.87 2.24
-1 -2 24 1.47 1.8
-1 2 24 -0.98 1.73
-1 2 24 1.01 2.06
1 -2 24 2.26 1.83
1 2 25 0.6 1.07
1 2 25 -0.5 2.04
1 -2 25 -0.5 2.24
1 2 25 -0.49 2.37
-1 2 25 -1.53 2.22
-1 2 25 0.53 2.03
1 -2 25 -0.39 2.05
1 -2 26 0.82 1.97
1 2 26 3.03 1.3
1 2 26 0.51 2.03
1 -2 26 -1.04 2.08
1 2 26 0.52 1.93
-1 2 26 -0.55 2.13
-1 -2 26 1.06 1.82
-1 2 26 0.53 2.08
-1 -2 27 33.63 4.02
-1 2 27 29.28 3.91
1 2 27 30.1 3.88
1 2 27 27.72 3.85
1 -2 27 31.99 4.04
1 -2 27 35.03 3.78
-1 2 27 32.24 4.16
1 2 27 36.13 2.58
1 -2 28 3.95 2.38
1 2 28 0.57 2.57
-1 -2 28 1.15 2.12
-1 2 28 4.03 2.22
-1 2 28 2.99 2.43
1 2 28 2.74 2.31
1 -2 28 0.89 2.28
-1 2 29 4.96 3.2
1 2 29 5.68 2.7
1 -2 29 5.6 2.49
1 -2 30 24.34 3.62
-1 2 30 22.48 3.96
1 2 30 27.75 3.89
1 -2 31 1.01 2.33
-1 2 31 0.66 2.8
1 2 31 3.06 2.54
-1 -2 31 5.86 2.96
1 -2 32 9.42 3.13
-1 2 32 5.5 2.96
1 2 32 12.68 3.1
-1 -2 32 12.77 3.54
1 -2 33 23.8 3.71
-1 2 33 14.84 3.56
1 2 33 11.79 3.34
-1 -2 33 25.17 4.28
1 -2 34 2.24 2.65
-1 2 34 1.45 2.9
-1 -2 34 7.1 2.98
1 2 34 8.11 3.17
1 -2 35 9.19 3.31
-1 2 35 3.73 3.15
1 2 35 7.67 3.39
-1 -2 35 1.98 2.87
1 -2 36 25.28 4.22
-1 2 36 26.09 4.77
-1 -2 36 18.83 4.25
1 2 36 20.06 4.14
-1 2 37 3.94 3.16
1 -2 37 7.85 3.05
1 2 37 6.62 3.11
-1 -2 37 16.57 4.12
1 -2 38 0.62 2.81
-1 2 38 3.21 3.44
-1 -2 38 6.38 4.01
1 2 38 3.01 3.33
-1 2 39 1.64 3.73
1 -2 39 5.03 3.25
-1 -2 39 3.63 3.4
1 2 39 12.3 4.06
-1 -2 40 85.78 7.71
1 -2 40 71.07 6.53
-1 -2 41 18.02 4.4
1 -2 41 20.17 4.28
1 -2 42 3.31 3.26
-1 3 0 0.15 0.59
1 -3 0 0.27 0.63
-1 -3 1 2484.06 73.47
1 -3 -1 2551.39 73.54
-1 3 -1 2475.51 73.59
1 -3 -1 2470.71 73.1
-1 -3 -1 2563.86 72.53
-1 3 -1 2543.34 72.52
1 -3 -2 388.98 11.9
1 -3 -2 374.81 12.11
-1 -3 2 370.28 12
-1 3 -2 369.28 12.15
-1 -3 -2 369.81 11.25
-1 3 -2 370.87 11.23
-1 -3 -3 1.75 0.48
-1 3 -3 0.41 0.43
1 -3 3 1.17 0.41
1 3 3 0.7 0.42
-1 3 -3 1.58 0.73
-1 -3 3 1.36 0.64
-1 3 3 1.89 0.87
1 -3 -3 1.73 0.81
1 3 -3 1 0.68
-1 3 4 217.04 7.71
1 -3 -4 217.66 7.77
1 -3 4 223.44 7.14
1 3 4 218.3 7.14
1 3 -4 226.5 7.69
-1 3 -4 213.96 7.81
-1 -3 4 217.63 7.63
-1 -3 5 3653.18 105.72
-1 3 5 3654.97 105.86
1 -3 -5 3585.13 105.94
1 -3 5 3647.48 105.25
1 3 5 3703.89 105.28
1 3 -5 3699.22 105.83
-1 3 -5 3631.69 106.03
1 -3 -6 38.18 2.51
-1 3 6 33.72 2.4
-1 3 -6 35.2 2.39
-1 -3 6 37.87 2.23
1 3 6 38.32 2.07
1 -3 6 35.1 2.01
1 3 -6 39.45 2.29
-1 3 -7 1134.15 34.99
1 3 7 1136.51 34.39
1 -3 7 1151.74 34.45
-1 3 7 1177.01 35.02
1 3 -7 1197.51 34.74
-1 -3 -8 95.38 4.15
-1 3 -8 89.35 4.08
1 -3 8 94.7 4.08
1 3 8 99.03 4.13
-1 3 -8 90.93 4.42
1 3 -8 94.8 4.24
-1 3 8 96.43 4.55
1 3 -9 435.18 14.36
-1 3 9 432.3 14.78
-1 -3 -9 438.85 14.31
-1 3 -9 427.53 14.27
-1 3 -9 456.73 14.8
1 3 9 454.15 14.35
1 -3 9 433.76 14.3
-1 3 10 237.07 8.56
-1 3 10 242.38 9.07
1 3 -10 242.8 8.53
-1 -3 -10 217.76 7.96
1 -3 -10 241.58 7.19
1 -3 10 229.67 8.43
1 3 10 234.22 8.48
-1 3 -10 213.08 8.39
-1 -3 -10 212.4 8.4
-1 -3 -11 2365.18 70.97
-1 3 -11 2367.2 70.93
-1 -3 -11 2247.7 70.19
1 -3 -11 2504.91 69.2
-1 -3 11 2308.79 70.95
-1 3 11 2434.74 71.02
1 -3 11 2409.66 70.96
1 3 11 2340.32 70.91
1 3 -11 2527.5 70.95
-1 3 11 2360.56 71.47
-1 3 12 237.26 9.76
-1 -3 12 262.29 9.55
-1 3 12 253.98 9.48
-1 3 -12 241.54 9.35
-1 -3 -12 237.25 9.36
1 3 12 239.6 9.33
1 -3 12 271.49 9.53
1 3 -12 261.92 9.38
1 3 12 272.2 9.96
-1 3 13 778.41 25.36
-1 -3 -13 787.14 24.94
-1 3 -13 762.4 24.92
-1 -3 13 812.06 25.1
-1 3 13 790.32 25.02
1 -3 13 783.45 24.88
1 3 13 766.6 24.88
1 3 -13 816.68 24.79
1 3 13 751.56 25.19
-1 -3 14 93.18 4.92
-1 3 14 89.54 4.86
-1 -3 -14 98.17 4.99
1 3 14 99.11 5.21
-1 3 14 98.51 5.28
1 3 14 86.29 4.76
1 -3 14 90.26 4.78
-1 -3 15 1074.39 32.78
-1 3 15 1031.65 32.65
1 3 15 1050.4 33.02
-1 3 15 1025.87 33.09
1 -3 15 1023.62 32.55
1 3 15 1027.95 32.55
-1 -3 16 74.95 4.57
-1 3 16 85.09 4.81
1 3 16 77.22 4.79
-1 3 16 77.57 4.9
1 -3 16 79.92 4.63
1 3 16 74.08 4.51
-1 -3 17 1864.71 55.12
-1 3 17 1822.83 55.05
1 3 17 1782.41 55.07
-1 3 17 1821.28 55.34
1 -3 17 1779.68 54.81
1 3 17 1749.24 54.72
-1 3 18 150.43 7.42
-1 -3 18 158.41 7.48
1 3 18 142.37 7.14
1 -3 18 151.85 7.29
-1 3 18 147.16 7.53
1 3 18 162 7.7
-1 3 19 19.94 2.85
-1 -3 19 24.85 2.81
-1 3 19 27.66 3.01
1 3 19 20.75 2.74
1 3 19 23.51 2.74
1 -3 19 21.55 2.62
1 3 20 296.07 12.08
1 -3 20 282.38 11.94
-1 -3 20 306.31 12.29
-1 3 20 300.17 12.27
1 3 20 291.77 12.27
-1 3 20 304.71 12.58
1 -3 21 744.61 25.23
1 3 21 696.06 25.05
-1 3 21 758.8 25.76
1 3 21 717.29 25.29
-1 3 21 775.68 25.5
-1 -3 21 743.5 25.34
1 -3 22 16.89 2.69
1 3 22 20.88 2.95
1 3 22 26.14 3.56
-1 3 22 19.12 2.73
-1 -3 22 23.94 3.05
-1 3 22 15.64 2.99
-1 3 23 1138.52 37.35
1 3 23 1115.57 36.74
1 -3 23 1122.72 36.82
1 3 23 1087.87 36.86
-1 -3 23 1151.69 37
-1 3 23 1150.78 37
-1 -3 24 109.38 6.69
-1 3 24 89.83 6.18
1 -3 24 103.58 6.47
1 3 24 93.99 6.28
-1 3 24 109.7 7.05
1 -3 24 102.07 5.94
1 3 24 100.43 6.61
1 3 25 14.44 2.78
1 -3 25 9.92 2.43
-1 3 25 14.19 2.8
-1 -3 25 7.07 2.32
1 3 25 5.21 2.46
-1 3 25 11.09 2.78
1 -3 25 15.46 2.75
1 -3 26 115.12 6.54
-1 3 26 117.05 7.16
-1 -3 26 106.17 6.93
-1 3 26 115.02 7.77
1 3 26 104.01 6.94
1 -3 26 111.91 6.99
1 3 26 105.22 7.25
1 -3 27 772.54 25.97
1 -3 27 783.5 27.25
1 3 27 754.42 27.12
-1 3 27 760.63 27.22
-1 -3 27 761.39 27.27
-1 3 27 739.27 27.61
1 3 27 764.15 27.32
1 -3 28 0.43 2.22
1 3 28 -0.56 2.17
1 -3 28 0.56 2.2
-1 3 28 -0.62 2.53
1 3 28 4.68 3.15
-1 3 28 1.15 2.12
-1 -3 28 -0.57 2.24
1 3 29 402.62 16.9
-1 3 29 370.07 16.87
1 -3 29 413.94 15.68
1 -3 30 80.36 5.91
1 3 30 86.76 6.7
-1 3 30 83 6.82
1 3 31 17.55 3.47
1 -3 31 23.5 3.56
-1 3 31 12.38 3.47
1 3 32 26.86 4.81
1 -3 32 20.44 3.58
-1 3 32 30.51 5.17
-1 3 33 593.86 23.79
1 3 33 599.08 23.5
-1 -3 33 593.08 22.81
1 -3 33 593.37 21.94
1 3 34 4.28 3.47
1 -3 34 0.53 2.52
-1 -3 34 10.69 3.93
-1 3 34 0.75 3.42
-1 3 35 113.41 8.75
1 3 35 122.23 8.76
1 -3 35 119.83 7.75
-1 -3 35 140.63 8.85
1 -3 36 40.42 4.73
-1 -3 36 46.85 5.69
-1 3 36 53.71 6.21
-1 3 37 80.02 7.48
1 -3 37 90.52 6.93
-1 -3 37 105.47 7.79
-1 -3 38 43.06 5.32
1 -3 38 32.24 4.57
-1 3 38 28.99 5.64
-1 -3 39 263.64 13.68
1 -3 39 286.48 13.35
1 -3 40 20.62 4.17
-1 -3 40 22.83 4.47
1 -3 41 46.65 5.42
-1 -3 41 34.04 5.47
1 -3 42 29.12 4.77
1 -4 0 0.38 0.78
-1 -4 0 0.24 0.31
-1 4 0 0.04 0.31
-1 -4 0 -0.38 0.72
-1 4 -1 11.13 0.7
-1 -4 -1 11.12 0.71
1 -4 -1 8.02 1.14
-1 4 -1 10.13 1.35
-1 -4 1 11.04 1.32
1 -4 -1 8.09 1.18
1 -4 -2 24.07 1.85
-1 -4 2 22.64 1.85
1 -4 -2 25.1 1.98
-1 4 -2 19.93 1.89
-1 -4 -2 23.73 1.15
-1 4 -2 23.21 1.16
1 -4 -3 34.52 2.4
-1 4 -3 40.55 2.63
1 -4 -3 45.4 2.58
-1 4 -3 36.45 1.68
-1 -4 -3 35.71 1.67
-1 -4 3 36.8 2.44
-1 4 -4 17.54 1.76
1 4 -4 16.54 1.68
1 -4 -4 15.44 1.71
-1 -4 4 17.94 1.71
1 4 4 19.15 1.17
1 -4 4 16.06 1.13
1 -4 -5 889.01 27.59
1 4 -5 888.53 27.56
1 4 5 902.8 26.58
1 -4 5 897.17 26.56
-1 4 -5 928.36 27.81
-1 -4 5 868.23 27.5
-1 4 -6 8.71 1.37
-1 -4 6 4.09 0.98
-1 -4 -6 5.44 1.36
-1 4 6 5.29 1.33
1 -4 6 4.18 0.81
1 4 6 4.13 0.78
1 -4 -6 3.81 1.35
1 4 -6 3.02 0.94
-1 4 -7 385.79 13.3
-1 -4 7 383.79 12.98
1 -4 -7 393.09 13.33
1 4 7 386.73 12.37
1 -4 7 377.37 12.31
1 4 -7 381.13 13.04
-1 4 7 389.74 13.19
1 -4 8 165.4 6.01
1 4 8 161.34 5.99
-1 4 8 156.38 6.63
1 -4 -8 162.35 6.96
-1 4 8 148.64 5.94
-1 -4 8 152.97 5.97
-1 -4 -8 152.98 5.94
-1 4 -8 149.36 5.93
-1 4 -8 163.89 6.77
1 4 -8 170.56 6.59
1 4 -9 41.82 2.77
-1 -4 9 40.21 2.46
-1 4 9 37.99 2.41
-1 4 -9 33.03 2.31
1 -4 9 42.67 2.49
1 4 9 35.91 2.37
-1 -4 -9 33.1 2.37
-1 4 -9 43.56 2.99
-1 4 9 40.7 2.97
-1 4 10 3.51 1.4
-1 -4 -10 6.29 1.19
1 4 -10 9.22 1.46
1 4 10 6.88 1.16
1 -4 10 6.62 1.24
-1 -4 -10 5.6 1.16
-1 -4 10 7.07 1.25
-1 4 10 6.5 1.18
-1 4 -10 5.01 1.1
-1 4 -10 7.1 1.41
1 4 -11 413.72 14.05
-1 4 -11 409.5 14.3
-1 -4 -11 400.32 13.69
-1 4 -11 397.81 13.67
-1 -4 -11 427.38 13.37
-1 4 11 396.69 14.31
1 -4 11 409.26 13.72
1 4 11 418.5 13.74
-1 4 11 398.65 13.72
-1 -4 11 383.5 13.66
-1 4 -12 -0.29 0.94
-1 -4 -12 0.17 0.86
-1 4 12 -0.24 0.93
-1 -4 12 0.24 0.96
-1 4 12 -0.31 1.28
1 4 12 -0.46 0.91
1 -4 12 0.68 0.89
1 4 -12 1.01 0.97
-1 -4 -13 8.68 1.26
-1 4 13 9.5 1.87
-1 -4 13 5.12 1.31
-1 4 13 6.16 1.45
1 4 -13 5.77 1.31
-1 4 -13 7.19 1.6
1 -4 13 8.59 1.44
1 4 13 12.36 1.64
1 4 14 23.23 2.29
1 -4 14 22 2.23
-1 4 -14 25.94 2.57
-1 4 14 21.17 2.6
1 4 -14 22.91 2.28
-1 4 14 28.82 2.55
-1 -4 14 27.62 2.48
-1 4 15 8.44 1.94
-1 4 -15 8.48 1.66
1 4 -15 8.82 1.56
-1 4 15 4.49 1.43
-1 -4 15 9.53 1.79
-1 -4 -15 6.58 1.88
1 4 15 3.44 1.3
1 -4 15 7.7 1.53
1 4 -16 4.76 1.45
-1 4 16 1.29 1.22
-1 -4 16 3.21 1.55
-1 4 16 1.16 1.46
-1 -4 -16 3.42 1.76
1 4 16 3.99 1.42
1 -4 16 4.27 1.37
-1 4 17 18.73 2.75
-1 4 17 18.6 2.37
-1 -4 17 17.84 2.35
1 -4 17 18.86 2.38
1 4 17 18.34 2.31
1 4 -17 18.95 2.28
-1 4 18 -1.71 1.77
-1 -4 18 -0.36 1.25
-1 4 18 0.73 1.31
1 -4 18 -0.35 1.25
1 4 18 0.7 1.17
1 4 -18 -0.65 1.09
1 4 -19 5.07 1.55
-1 4 19 5.34 1.72
-1 -4 19 5.7 1.73
-1 4 19 4.04 1.96
1 -4 19 4.39 1.62
1 4 19 5.16 1.66
1 4 19 4.79 1.93
1 4 -20 1.41 1.35
-1 -4 20 0.8 1.5
-1 4 20 0.4 1.57
-1 4 20 1.88 1.81
1 4 20 -0.39 1.4
1 -4 20 -0.39 1.36
1 4 20 1.82 1.85
1 4 -21 14.62 2.29
-1 -4 21 14.2 2.51
-1 4 21 19.3 2.7
-1 4 21 18.68 2.96
1 -4 21 14.69 2.45
1 4 21 13.54 2.36
1 4 21 15.68 2.96
-1 4 22 9.24 2.76
-1 -4 22 10.95 2.39
-1 4 22 13.19 2.58
1 4 -22 18.63 2.51
1 4 22 16.35 3.1
1 4 22 16.39 2.6
1 -4 22 12.44 2.39
-1 4 23 47.63 4.56
1 4 23 46.44 4.62
1 4 -23 41.47 3.76
1 4 23 42.55 4.01
1 -4 23 47.27 4.17
-1 -4 23 41.76 3.95
-1 4 23 51.13 4.34
-1 4 24 25.09 3.59
-1 -4 24 25.45 3.32
-1 4 24 19.28 3.09
1 4 -24 18.44 2.8
1 4 24 21.33 3.09
1 -4 24 16.5 2.85
1 4 24 26.3 3.65
-1 4 25 0.58 2.14
-1 4 25 0.51 2.09
-1 -4 25 1.51 1.77
1 4 25 -0.56 2.31
1 -4 25 0.99 2.14
1 4 25 1.98 2.05
1 4 -25 2.55 1.7
1 4 26 1.03 1.95
1 -4 26 3.6 2.06
1 4 26 3.47 2.18
-1 4 26 3.01 2.32
-1 -4 26 3.67 2.14
-1 4 26 3.69 2.15
1 4 27 83.45 6.37
-1 4 27 76.17 6.34
1 4 27 65.87 5.58
1 -4 27 85.93 6.15
1 -4 27 77.62 5.22
-1 -4 27 75.77 5.87
-1 4 27 82.09 6.11
1 -4 28 1.12 2.2
1 4 28 5.62 2.41
-1 4 28 4.52 2.63
-1 -4 28 1.69 1.99
-1 4 28 5.66 2.39
1 -4 28 5.39 2.39
1 4 28 0.62 2.44
1 -4 29 15.97 2.85
-1 4 29 21.37 3.95
1 4 29 19.92 3.54
1 4 -30 13.46 2.88
-1 4 30 18.6 3.92
1 -4 30 15.6 3.06
-1 4 31 22.76 4
1 -4 31 24.27 3.45
-1 4 32 -0.73 2.87
1 -4 32 -0.47 2.38
1 -4 33 66.98 5.32
-1 4 33 61.71 6.29
1 -4 34 1.52 2.52
-1 4 34 -2.33 3.49
-1 -4 34 4.88 3.42
1 -4 35 9.86 2.92
-1 4 35 4 3.43
-1 -4 35 8.15 3.35
1 -4 36 6.91 3.03
-1 4 36 -0.82 3.35
-1 -4 36 3.23 3.3
1 -4 37 -0.54 2.96
-1 4 37 -5.06 3.84
-1 -4 37 1.31 3.11
-1 -4 38 0.66 3.27
1 -4 38 -1.11 2.98
-1 -4 39 21.5 4.65
1 -4 39 16.88 3.79
-1 -4 40 2.05 3.15
1 -4 40 1.72 3.23
-1 -4 41 -0.69 3.42
1 -4 41 0.58 3.35
-1 -5 0 0.24 0.87
1 -5 0 0.5 0.97
-1 -5 1 1959.34 56.18
1 -5 -1 1841.11 55.51
-1 -5 -1 1859.77 56.19
1 -5 -2 639.47 19.06
-1 5 -2 615.29 19.62
-1 -5 2 637.61 19.55
-1 -5 -2 585.78 17.45
-1 5 -2 585.47 17.41
-1 5 -3 151.88 6.33
-1 5 -3 133.58 4.51
-1 -5 -3 135.51 4.53
-1 -5 3 133.54 5.98
1 -5 -3 150.21 5.96
-1 5 -4 646.45 20.2
-1 5 -4 572.52 18.17
1 -5 -4 649.68 19.79
-1 -5 4 647.49 19.96
-1 5 4 621.75 18.24
-1 -5 4 608.7 18.24
1 5 5 905.5 26.28
1 -5 5 926.86 26.28
-1 5 -5 904.36 28.12
1 5 -5 915.96 28.02
-1 -5 5 859.35 27.71
-1 -5 5 868.52 26.3
-1 5 5 841.14 26.27
1 -5 -5 905.41 27.76
-1 -5 6 144.37 6.22
1 -5 -6 144.01 6.3
1 5 6 146.19 5.09
1 -5 6 140.54 5.05
-1 -5 -6 140.02 6.37
1 5 -6 151.58 6.39
-1 5 -6 128.87 6.17
-1 5 6 138.85 5.09
-1 -5 6 130.58 5.05
-1 -5 7 805.16 24.11
-1 5 7 707.42 22.74
-1 -5 7 734.99 22.78
1 5 7 752.66 22.75
1 -5 7 763.66 22.75
1 -5 -7 773.95 24.15
-1 5 -7 762.39 24.31
-1 -5 -7 780.51 24.34
1 5 -7 732.27 23.94
-1 -5 8 813.97 25.27
-1 5 8 789.56 25.25
1 5 8 826.99 25.25
1 -5 8 832.4 25.26
-1 -5 8 841.09 26.31
1 5 -8 829.53 26.39
-1 -5 -8 867.63 26.78
1 -5 -8 876.81 26.73
-1 5 -8 870.89 26.75
-1 -5 -9 72.8 4.51
1 5 -9 75.55 4.2
-1 5 -9 76.83 4.36
-1 5 9 71.86 3.51
-1 -5 9 66.72 3.44
1 -5 -9 72.36 4.38
1 -5 9 72.42 3.5
1 5 9 76.73 3.58
-1 5 10 194.3 8.14
-1 5 10 180.3 7.15
-1 -5 10 186.93 7.23
1 5 -10 197.25 8
1 -5 10 194.54 7.22
1 5 10 186.38 7.15
-1 5 -10 190.3 8.15
1 -5 -10 193.94 8.29
-1 5 11 1389.13 42.81
-1 -5 11 1361.49 41.69
-1 5 11 1356.51 41.71
1 5 11 1381.03 41.63
1 -5 11 1399.32 41.59
1 5 -11 1405.47 42.5
-1 5 -11 1386.72 42.79
-1 -5 -11 1401.8 41.65
-1 5 12 94.12 4.7
-1 -5 12 87.3 4.61
-1 5 -12 94.06 5.24
-1 -5 -12 97.85 4.51
-1 5 12 98.14 5.51
1 5 12 91.98 4.63
1 -5 12 95.71 4.61
1 5 -12 103.62 5.19
-1 -5 -12 102.53 5.64
-1 5 13 207.59 8.01
-1 -5 13 181.2 7.83
1 -5 13 184.94 7.72
1 5 13 178.94 7.69
-1 -5 -13 206.97 7.56
-1 5 -13 191.52 8.47
1 5 -13 201.91 8.37
-1 5 13 202.97 8.81
-1 -5 -13 201.28 8.85
-1 -5 14 475.71 16.42
-1 5 14 479.55 16.35
-1 -5 -14 507.03 15.74
1 5 14 451.12 16.15
1 -5 14 462.85 16.19
-1 -5 -14 507.9 17.45
-1 5 -14 470.31 17.03
1 5 -14 499.07 16.81
-1 5 14 438.38 17.29
-1 5 15 562.25 20.27
-1 -5 -15 574.85 20.33
-1 -5 -15 581.59 18.43
-1 5 -15 563.08 19.93
-1 -5 15 575.57 19.43
-1 5 15 587.97 19.48
1 -5 15 572.12 19.27
1 5 15 565.41 19.29
1 5 -15 601.14 19.8
1 5 -16 63.98 4.24
-1 5 16 65.51 4.83
-1 -5 -16 66.58 4.92
-1 -5 16 64.47 4.16
-1 5 16 62.97 4.07
1 5 16 64.91 4.13
1 -5 16 60.76 3.99
-1 5 -16 58.32 4.28
1 5 -17 1915.01 58.56
-1 -5 -17 1911.64 59.38
1 5 17 1931.11 58.27
1 -5 17 1886.75 58.28
-1 5 17 1947.83 58.38
-1 -5 17 1958.2 58.43
-1 5 -17 1940.56 58.96
-1 5 17 1908.1 59.35
-1 5 18 63.22 4.87
-1 5 18 56.72 4.08
-1 -5 18 66.95 4.31
1 5 -18 62.51 4.28
-1 5 -18 54.01 4.25
1 5 18 50.1 3.88
1 -5 18 51.74 3.91
-1 -5 19 16.69 2.38
-1 5 19 17.49 2.39
-1 5 19 23.78 3.3
1 5 19 14.28 2.28
1 -5 19 11.27 2.12
-1 5 -19 19.44 2.74
1 5 -19 16.36 2.37
-1 5 20 64.02 4.55
-1 -5 20 66.45 4.58
1 -5 20 51.49 4.15
1 5 20 58.03 4.32
1 5 -20 72.99 4.75
-1 5 -20 67.71 4.84
-1 5 20 54.64 4.85
-1 5 21 1381.26 45.47
1 5 21 1380.85 44.41
1 -5 21 1396.16 44.37
-1 -5 21 1476.12 44.7
-1 5 21 1465.92 44.68
1 5 -21 1405.77 44.45
-1 5 -21 1376.06 44.84
-1 5 22 39.41 4.18
-1 5 -22 37.13 3.85
1 -5 22 37.05 3.65
-1 -5 22 38.16 3.68
-1 5 22 37.52 3.75
1 5 22 30.49 3.48
1 5 -22 40.21 3.68
-1 5 23 723.5 27.1
-1 5 -23 734.29 26.41
1 5 23 767.17 26.37
1 -5 23 758.89 26.34
-1 -5 23 819.14 26.72
-1 5 23 813.28 26.77
1 5 -23 758.76 26.12
-1 5 24 131.37 8.25
1 5 24 137.74 7.76
1 -5 24 136.78 7.63
-1 5 -24 137.23 7.83
1 5 -24 143.3 7.61
-1 5 24 145.79 7.84
-1 -5 24 144.04 7.82
-1 5 25 4.25 2.43
-1 -5 25 2.98 1.71
-1 5 25 4.97 2.1
1 -5 25 6.38 2.14
1 5 25 5.93 2.12
-1 5 -25 3.52 1.82
1 5 -25 7.67 2.33
1 -5 26 76.79 5.94
1 5 26 83.11 6.03
-1 5 26 88.13 6.95
-1 5 -26 93.23 6.29
-1 -5 26 96.9 6.43
-1 5 26 97.9 6.47
1 5 -26 76.27 5.62
-1 5 27 433.63 18.49
1 5 27 432.52 17.42
1 -5 27 461.75 17.64
1 5 -27 416.09 16.77
-1 5 27 449.91 17.55
-1 -5 27 414.53 17.19
-1 5 28 8.79 3.4
1 5 -28 16.27 3.15
1 -5 28 20.98 3.1
1 5 28 13.42 2.88
1 -5 28 13.33 3.02
-1 -5 28 12.25 2.74
-1 5 28 16.23 3.1
-1 5 29 351.79 16.14
1 -5 29 356.08 13.92
1 5 -29 335.99 14.47
1 -5 30 145.44 7.75
-1 5 30 133.78 9.19
1 -5 31 3.53 2.63
-1 5 31 2.98 2.93
1 -5 32 59.11 4.95
-1 5 32 69.96 6.54
1 -5 33 271 11.99
-1 5 33 277.16 14.28
1 -5 34 63.74 5.28
-1 5 34 55.32 6.43
1 -5 35 119.57 7.38
-1 5 35 114.44 8.91
1 -5 36 89.72 6.56
-1 5 36 76.13 7.44
-1 -5 36 101.29 7.62
-1 -5 37 46.48 5.44
1 -5 37 36.29 4.68
-1 -5 38 11.61 3.96
1 -5 38 13.51 3.46
-1 -5 39 249.85 12.72
-1 -5 40 26.17 4.81
-1 -6 0 -0.3 0.94
1 -6 0 0.61 1.07
1 -6 -1 156.43 6.43
-1 -6 1 154.54 6.94
-1 -6 -1 154.18 7
1 -6 -2 32.14 2.55
-1 -6 2 29.61 2.58
-1 -6 3 5.52 1.33
1 -6 -3 5.48 1.44
-1 6 4 207.15 6.48
-1 -6 4 205.15 6.48
1 -6 -4 205.09 8.29
-1 6 -4 197.33 8.59
-1 -6 4 214.53 8.58
-1 6 -5 26.53 2.57
1 -6 -5 23.79 2.44
-1 6 5 27.98 1.47
-1 -6 5 29.13 1.5
-1 -6 5 22.35 2.35
1 -6 -5 26.18 2.52
-1 -6 6 57.24 2.56
-1 6 6 57.89 2.57
-1 6 -6 57.59 3.87
-1 -6 6 56.8 3.74
-1 -6 -6 59.7 3.98
1 -6 -6 61.07 3.85
-1 -6 7 3.3 1.25
1 -6 -7 4.13 1.56
-1 -6 7 3.42 0.77
-1 6 7 4.16 0.74
1 -6 7 3.09 0.69
1 6 7 4.48 0.8
-1 6 -7 4.57 1.36
-1 -6 -7 2.21 1.38
1 6 -7 3.7 1.39
-1 -6 -8 0.33 1.43
1 6 8 0.55 0.62
1 -6 8 -0.13 0.58
-1 -6 8 -0.3 1.1
1 6 -8 -0.62 1.07
1 -6 -8 -0.31 1.47
-1 6 -8 0.33 1.18
-1 -6 8 0.57 0.73
-1 6 8 0.71 0.68
-1 -6 -9 7.87 1.97
1 -6 -9 9.58 2.05
1 6 9 12.18 1.31
1 -6 9 9.81 1.23
1 6 -9 9.84 1.7
-1 -6 9 8.39 1.54
-1 6 9 8.96 1.18
-1 -6 9 9.72 1.22
-1 6 -9 8.23 1.73
1 6 -10 21.31 2.36
-1 6 10 19.91 1.76
-1 -6 10 18.01 1.7
1 -6 -10 21.95 2.7
-1 6 -10 23.47 2.59
-1 -6 -10 22.75 2.76
1 6 10 23.66 1.91
1 -6 10 17.59 1.7
1 -6 -11 83.83 5.14
-1 -6 -11 73.82 4.86
1 6 -11 79.04 4.71
-1 6 -11 69.97 4.65
-1 -6 11 71.27 3.78
-1 6 11 73.81 3.79
1 6 11 76.52 3.81
1 -6 11 74.64 3.81
-1 6 -12 8.82 1.81
1 6 -12 11.19 1.9
1 -6 12 9.82 1.43
1 6 12 11.9 1.57
-1 -6 -12 8.53 2.13
-1 6 12 9.13 1.46
-1 -6 12 7.09 1.4
1 6 13 3.78 1.25
1 -6 13 4.43 1.25
-1 6 13 4.61 1.3
-1 -6 13 5.07 1.3
-1 -6 -13 2.85 1.24
-1 -6 -13 6.84 1.99
1 6 -13 3.13 1.52
-1 6 -13 2.65 1.7
-1 -6 -14 111.17 6.45
-1 -6 -14 109.54 5.15
1 -6 14 114.22 5.38
1 6 14 109.94 5.33
-1 6 -14 101.63 5.99
1 6 -14 117.21 6.11
-1 6 14 103.7 5.25
-1 -6 14 107.25 5.31
1 6 15 10.25 1.81
1 -6 15 9.32 1.73
1 -6 -15 17.5 1.54
-1 6 15 12.44 1.84
-1 -6 15 14.33 2.01
-1 -6 -15 19.47 3.04
1 6 -15 12.37 2.15
-1 6 -15 17.25 2.56
-1 -6 -15 14.2 1.9
-1 6 16 11.71 2.34
1 6 -16 9.72 2.05
1 -6 16 10.57 1.81
1 6 16 7.72 1.73
-1 -6 -16 11.58 1.69
-1 6 16 10.91 1.77
-1 -6 16 11.45 1.88
1 -6 -16 7.85 1.17
-1 6 -16 11.59 2.08
-1 -6 -16 9.99 2.53
-1 6 17 87.59 5.98
-1 -6 -17 88.39 6.08
1 6 -17 87.74 5.4
-1 -6 -17 87.5 4.4
-1 6 -17 98.23 5.84
-1 6 17 81.76 4.94
-1 -6 17 80.61 4.86
1 6 17 77.34 4.8
1 -6 17 95.71 5.17
-1 6 18 40.31 4.34
1 -6 18 49.64 3.75
1 6 18 49.28 3.79
-1 -6 18 50.79 3.8
-1 6 18 53.9 3.87
-1 -6 -18 51.65 4.73
-1 6 -18 52.62 4.34
1 6 -18 47.21 3.97
-1 6 19 15.38 2.27
-1 -6 19 11.31 2.12
1 -6 19 16.37 2.37
1 6 19 15.45 2.28
-1 6 -19 10.85 2.49
1 6 -19 11.04 2.28
-1 6 19 12.83 2.79
-1 6 20 27.44 3.14
-1 -6 20 29.57 3.19
-1 6 20 29.92 3.72
1 6 -20 34.06 3.53
-1 6 -20 40.5 3.95
1 6 20 32.68 3.26
1 -6 20 37.35 3.47
-1 6 21 150.23 7.76
-1 -6 21 166.68 7.94
1 -6 21 155.66 7.72
1 6 21 139.11 7.49
-1 6 21 143.93 8.56
-1 6 -21 143.28 7.97
1 6 -21 162.13 8.06
-1 6 -22 0.49 2
-1 6 22 0.58 2.18
-1 -6 22 2.97 1.69
-1 6 22 2.13 1.83
1 -6 22 1.26 1.74
1 6 22 1.27 1.62
1 6 -22 2.67 1.85
-1 6 -23 9.1 2.41
-1 6 23 10.72 2.44
-1 -6 23 7.1 2
-1 6 23 7.2 2.74
1 6 -23 9.63 2.19
1 6 23 5.75 1.97
1 -6 23 6.58 2.12
-1 6 24 53.78 4.68
-1 -6 24 64.06 4.9
1 6 -24 62.29 4.88
1 6 24 60.73 4.92
1 -6 24 58.87 4.73
-1 6 -24 66.42 5.29
-1 6 24 72.78 5.87
-1 6 25 0.64 2.33
-1 6 -25 3.2 1.93
1 6 -25 1.94 1.79
-1 -6 25 1.94 1.87
-1 6 25 4.4 2.19
1 -6 25 7.21 2.34
1 6 25 -1.45 2.11
-1 6 26 12.01 3.06
1 6 -26 16.45 2.9
-1 6 26 11.23 2.75
-1 -6 26 14.2 3.1
1 6 26 16.12 3.05
1 -6 26 14.49 2.85
-1 6 27 8.98 3.15
1 6 -27 13.8 3.06
1 -6 27 6.25 2.35
1 6 27 5.25 2.44
-1 6 27 9.02 2.59
-1 -6 27 13.71 2.94
1 -6 28 -0.54 2.67
-1 6 28 0.71 2.74
-1 6 29 14.72 3.86
1 -6 30 0.81 2.34
-1 6 30 0.76 3.08
1 -6 31 1.26 2.29
-1 6 31 0.78 3
1 -6 32 15.52 3.26
1 -6 33 -0.44 2.43
1 -6 34 7.6 2.76
1 -6 35 5.04 2.62
-1 -6 37 4.28 3.39
-1 -6 38 -0.62 3.22
-1 -6 39 10.03 3.99
-1 -6 40 3.75 3.54
1 -7 0 0.36 0.87
-1 -7 0 -0.7 1.12
1 -7 0 0.48 1.16
1 -7 1 129.91 5.8
1 -7 -1 133.69 5.97
-1 -7 1 114.33 6.21
-1 -7 -1 124.13 6.46
1 -7 -1 135.84 6.63
1 -7 1 130.1 6.52
1 -7 2 1285.66 40.24
1 -7 -2 1283.82 39.48
-1 -7 -2 1278.91 40.25
1 -7 -2 1322.83 40.34
-1 -7 2 1249.5 40.09
1 -7 3 15.9 2.11
-1 -7 -3 20.16 2.36
-1 -7 3 18.36 2.26
1 -7 -3 18.78 2.3
1 -7 -3 17.34 2.3
1 -7 -4 839.67 26.84
1 -7 -4 819.42 27.39
-1 -7 4 824.13 27.28
1 -7 4 852.44 27.47
-1 -7 -5 1.35 1.49
-1 7 -5 -0.37 1.42
1 -7 -5 -0.37 0.94
1 -7 -5 0.61 1.54
1 -7 5 1.1 0.98
-1 7 5 0.67 0.37
-1 -7 5 0.84 0.4
-1 -7 5 -0.35 1.11
1 -7 6 129.16 6.72
1 -7 -6 126.25 6.78
-1 -7 -6 135.65 6.69
-1 7 -6 129.31 6.79
1 -7 -6 126.1 6.48
-1 7 6 134.6 4.52
-1 -7 6 130.43 4.5
-1 -7 6 135.04 6.66
-1 7 -7 30.34 3.14
-1 -7 -7 35.28 3.34
1 -7 -7 37.69 3.31
-1 -7 7 32.74 1.83
-1 7 7 38.04 1.92
-1 -7 7 37.67 3.26
1 -7 -7 37.19 3.38
1 -7 7 39.83 3.35
-1 7 8 1203.89 36.65
-1 -7 -8 1278.51 39.38
1 -7 -8 1250.39 39.04
1 -7 8 1284.33 39.57
-1 -7 8 1273.46 39.14
-1 -7 8 1237.32 36.66
-1 7 -8 1258.5 39.43
-1 -7 -9 0.38 1.89
1 -7 -9 1.09 1.71
-1 -7 9 2.92 1.29
1 7 -9 2.22 1.56
1 7 9 3.55 0.86
1 -7 9 1.8 0.82
-1 7 -9 3.52 1.62
-1 7 9 3.5 0.91
-1 -7 9 2.45 0.82
-1 7 10 693.92 21.7
-1 -7 10 699.79 21.7
-1 -7 10 705.48 23.77
1 7 -10 735.08 23.91
-1 7 -10 698.53 24.03
1 -7 10 701.75 21.65
1 7 10 677.99 21.65
-1 -7 -10 736.51 24.12
1 -7 -10 711.79 23.96
-1 -7 -11 22.74 3.06
-1 7 11 19.5 1.86
-1 -7 11 23.63 1.92
1 7 11 23.6 2
1 -7 11 23.66 1.96
-1 7 -11 17.51 2.51
1 7 -11 23.64 2.81
1 -7 -11 19.18 2.92
1 -7 -12 494.49 17.73
1 -7 12 491.79 15.62
1 7 12 488.05 15.68
1 7 -12 464.42 17.24
-1 -7 -12 452.87 17.62
-1 7 -12 495.27 17.72
-1 7 12 445.78 15.55
-1 -7 12 477.96 15.65
1 7 13 11.58 1.71
1 -7 13 12.49 1.63
1 7 -13 8.28 1.97
-1 7 -13 8.97 2.27
-1 -7 13 9.54 1.62
-1 7 13 11.92 1.72
-1 -7 -13 10.19 2.72
-1 -7 -14 1223.84 38.21
-1 -7 -14 1218.87 36.28
-1 7 14 1107.75 35.81
-1 -7 14 1117.39 35.85
-1 7 -14 1211.33 37.93
1 7 -14 1188.87 37.6
1 -7 14 1156.65 35.86
1 7 14 1192.85 35.9
-1 -7 -15 79.5 5.68
-1 7 15 72.38 4.13
-1 -7 15 68.64 4.01
-1 7 -15 65.24 4.93
-1 -7 -15 65.99 4.04
1 7 -15 69.27 4.85
1 -7 15 64.24 3.95
1 7 15 62.94 3.9
1 7 16 169.27 7.45
1 -7 16 167.9 7.36
-1 -7 -16 185.56 9.25
-1 -7 16 165.01 7.39
-1 7 16 163.56 7.35
-1 7 -16 166.75 8.6
1 -7 -16 170.96 6.51
-1 -7 -16 181.04 7.36
1 7 -16 161.9 8.35
-1 -7 -17 177.82 7.43
1 -7 -17 181.48 6.67
-1 -7 17 166.96 7.69
-1 7 17 191.23 7.99
1 7 17 183.25 7.84
1 -7 17 168.88 7.7
-1 7 -17 181.28 8.99
1 7 -17 171.77 8.63
-1 -7 -17 195.12 9.65
1 7 -18 573.49 21.32
1 7 18 588.59 20.29
1 -7 18 592.98 20.28
-1 -7 -18 604.23 19.58
1 -7 -18 619.55 18.54
-1 7 -18 567.14 21.59
-1 -7 -18 634.17 22.48
-1 -7 18 575.06 20.2
-1 7 18 600.32 20.4
-1 7 -19 1.47 1.85
-1 7 19 1.06 1.46
-1 -7 19 2.45 1.68
1 7 -19 -0.9 1.83
-1 -7 -19 2.17 2.83
1 -7 19 -0.34 1.4
1 7 19 -0.35 1.39
1 7 20 1227.17 39.14
1 -7 20 1267.82 39.28
1 7 -20 1244.81 40.2
-1 7 20 1212.15 39.22
-1 -7 20 1224.69 39.25
-1 7 -20 1293.78 40.75
1 -7 21 216.83 9.75
1 7 21 213.38 9.76
-1 7 -21 212.09 10.61
1 7 -21 222.76 10.43
-1 -7 21 241.09 10.1
-1 7 21 233.86 10.09
-1 -7 22 9.88 2.27
-1 7 22 7.47 2.22
1 7 -22 3.86 1.9
1 7 22 7.77 2.12
1 -7 22 11.34 2.32
-1 7 -22 5.28 2.2
1 7 -23 70.23 5.54
-1 -7 23 73.42 5.25
-1 7 23 79.22 5.39
1 7 23 76.96 5.23
1 -7 23 74.05 5.19
-1 -7 24 466.06 17.64
-1 7 24 463.51 17.67
1 -7 24 475.86 17.76
1 7 24 458.16 17.51
1 7 -24 468.96 18.08
1 7 25 0.94 1.85
1 -7 25 3.26 2.03
-1 -7 25 2.36 1.92
-1 7 25 1.43 1.87
1 7 -25 -0.52 1.86
1 7 26 466 17.89
1 -7 26 457.47 17.75
-1 -7 26 462.61 17.9
-1 7 26 461.43 17.89
1 7 27 20.48 3.19
1 -7 27 19.27 3.31
-1 7 27 16.5 3.02
-1 -7 27 17.92 3.29
1 -7 31 6.74 2.75
1 -7 32 134.72 7.42
-1 -7 37 4.09 3.71
-1 -8 0 0.41 1.14
1 -8 0 0.41 1.39
1 -8 0 -1.11 1.7
1 -8 1 33.99 2.82
1 -8 -1 30.38 2.93
-1 -8 1 30.4 3.17
1 -8 1 34.87 3.34
1 -8 -1 30.51 3.13
-1 -8 -1 26.53 2.99
-1 -8 -2 165.99 8.03
-1 -8 2 160.94 7.94
1 -8 -2 159.54 8.04
1 -8 2 142.97 7.78
1 -8 2 164 7.06
1 -8 -2 175.97 7.55
1 -8 -3 6.91 1.88
1 -8 -3 7.6 1.91
-1 -8 -3 6.37 1.74
-1 -8 3 6.49 1.69
1 -8 3 10.11 1.87
1 -8 -4 1.27 1.26
1 -8 -4 -0.99 1.66
-1 -8 -4 0.86 1.1
-1 -8 4 -0.41 1.29
1 -8 4 0.85 1.38
-1 -8 -4 -0.37 1.75
-1 -8 -5 37.15 3.58
1 -8 5 28.92 3.13
1 -8 -5 26.11 2.97
1 -8 -5 21.97 2.82
-1 -8 5 33.9 3.23
-1 -8 -5 31.05 3.14
1 -8 6 19.33 2.61
-1 -8 -6 14.74 2.42
1 -8 -6 14.31 2.4
1 -8 -6 16.5 2.46
-1 -8 6 23.82 2.8
-1 -8 7 40.85 3.67
1 -8 7 46.59 3.89
-1 -8 7 42.06 1.76
-1 8 7 42.2 1.78
-1 8 -7 50.67 4.08
1 -8 -7 39.68 3.8
1 -8 -7 33.68 3.52
-1 -8 -7 48.77 4.05
-1 8 8 153.87 5.21
-1 -8 8 146.24 5.16
1 -8 8 140.94 7.62
1 -8 -8 153.35 7.64
-1 -8 8 159.11 7.83
1 -8 -8 147.56 7.83
-1 8 -8 148.49 7.92
-1 -8 -8 146.74 7.67
-1 -8 9 4.21 1.55
-1 8 -9 1.33 1.61
1 -8 -9 3.63 1.64
-1 -8 -9 3.4 2.02
1 -8 -9 2.01 1.72
-1 -8 9 2.53 0.75
-1 8 9 3.05 0.83
-1 8 -10 11.74 2.39
-1 -8 -10 17.11 2.97
-1 -8 10 11.43 1.28
-1 -8 10 13.6 2.34
-1 8 10 15.9 1.45
1 -8 -10 10.97 2.54
-1 -8 11 7.76 1.19
-1 8 11 10.68 1.39
1 -8 -11 9.2 2.56
1 8 -11 9.55 2.1
-1 8 -11 9.17 2.3
1 -8 11 9.53 1.26
1 8 11 7.09 1.17
-1 -8 -11 6.36 2.36
-1 8 12 18.61 1.84
-1 -8 12 20.38 1.86
1 -8 -12 18.1 3.14
1 8 -12 20.74 2.88
1 8 12 18.51 1.74
-1 8 -12 17.21 2.84
1 -8 12 13.53 1.65
-1 -8 -12 19.24 2.95
1 8 -13 3.57 1.79
-1 8 -13 0.95 1.63
1 -8 13 0.6 0.98
1 8 13 1.03 0.96
-1 -8 -13 -0.48 2.23
-1 8 13 0.62 0.99
-1 -8 13 0.21 1.01
-1 8 -14 34.37 3.77
1 8 -14 26.81 3.36
-1 -8 -14 39.75 4.24
-1 -8 -14 32.57 3.03
-1 8 14 32.32 2.6
-1 -8 14 34.22 2.64
1 -8 14 35.09 2.57
1 8 14 35.56 2.64
-1 8 15 -0.25 1.19
-1 -8 15 1.74 1.24
1 8 -15 0.92 1.63
-1 -8 -15 -1.24 1.56
-1 8 -15 -0.49 1.57
-1 -8 -15 2.04 2.46
1 -8 15 0.73 1.06
1 8 15 0.25 1.11
-1 -8 -16 10.85 1.98
1 8 -16 5.16 1.95
-1 -8 -16 11.15 2.93
-1 8 -16 12.13 2.5
-1 8 16 7.07 1.71
-1 -8 16 6.99 1.62
1 -8 16 7.87 1.64
1 8 16 6.68 1.55
-1 -8 -17 29.05 2.82
1 8 -17 28.65 3.44
-1 8 -17 40.2 4.1
1 -8 17 36.17 2.89
1 8 17 31.58 2.84
-1 -8 17 26.08 2.7
-1 8 17 27.51 2.71
1 -8 -17 29.61 2.43
-1 -8 -17 30.91 4.12
1 -8 -18 25.39 2.22
-1 -8 -18 34.05 4.32
-1 -8 18 31.03 2.91
-1 8 -18 32.6 3.93
-1 8 18 33.86 3.13
1 -8 18 24.59 2.65
1 8 18 27.12 2.82
-1 -8 -18 36.88 2.97
1 8 -18 33.1 3.63
1 8 -19 -0.5 1.67
1 8 19 -1.65 1.41
1 -8 19 0.32 1.47
-1 8 19 -0.33 1.38
-1 -8 19 0.33 1.27
-1 -8 -19 1.16 2.83
-1 8 -19 -0.53 1.93
-1 -8 -19 -0.54 1.4
1 -8 -19 0.16 1.04
1 -8 20 72.66 4.6
1 8 20 66.33 4.57
-1 -8 20 66.43 4.51
-1 8 20 64.8 4.47
1 8 -20 74.49 5.55
-1 8 -20 66.47 5.46
-1 -8 -20 62.49 3.96
1 8 -21 73.51 5.51
1 8 21 61.88 4.57
1 -8 21 72.03 4.68
-1 8 21 65.93 4.61
-1 -8 21 59.02 4.36
1 8 -22 11.63 2.65
1 8 22 13.68 2.38
1 -8 22 5.4 2.05
-1 -8 22 7.05 2.06
-1 8 22 13.03 2.5
1 -8 23 1.22 1.72
1 8 23 -0.41 1.71
-1 8 23 0.42 1.86
-1 -8 23 0.82 1.84
1 8 24 21.63 3.08
1 -8 24 22.66 3.19
-1 8 24 30.06 3.54
-1 -8 24 31.51 3.67
1 8 25 1.36 1.81
-1 8 25 0.46 1.92
-1 -8 25 0.9 1.87
1 -8 26 37.39 3.93
1 8 26 25.53 3.42
-1 -8 26 23.58 3.43
-1 8 26 32.82 3.84
1 8 27 -0.49 1.97
1 -8 27 2.43 1.87
-1 8 27 1.49 2.26
-1 -8 27 0.98 1.85
1 -9 0 -0.63 1.81
-1 -9 0 1.43 1.55
1 -9 0 2.39 1.51
-1 -9 -1 438.31 17.43
1 -9 1 460.93 17.75
1 -9 1 481.84 16.37
1 -9 -1 446.15 16.43
-1 -9 1 465.22 17.66
1 -9 -1 487.64 17.91
-1 -9 -2 668.63 24.75
-1 -9 2 693.05 24.72
1 -9 -2 753.55 25.16
1 -9 2 683.35 24.83
1 -9 2 730.35 23.41
1 -9 -2 723.84 23.79
-1 -9 -3 53.77 4.48
1 -9 -3 60.42 4.36
1 -9 -3 51.51 4.38
-1 -9 3 54.67 4.64
1 -9 3 60.37 4.75
1 -9 3 45.77 3.7
-1 -9 -3 51.4 4.34
1 -9 4 360.92 12.91
-1 -9 -4 349.6 13.96
1 -9 -4 364.12 13.77
-1 -9 -4 342.45 14.44
1 -9 -4 341.21 14.4
-1 -9 4 361.06 14.43
1 -9 4 337.74 14.25
-1 -9 -5 247.1 10.69
-1 -9 -5 230.47 10.98
1 -9 -5 241.53 11.11
1 -9 -5 236.03 10.33
1 -9 5 244.22 11.06
-1 -9 5 238.24 10.88
-1 -9 -6 11.13 2.42
1 -9 -6 10.4 2.18
1 -9 -6 10.69 2.4
-1 -9 6 10.85 2.34
1 -9 6 11.75 2.43
-1 -9 -6 8.12 2.37
1 -9 -7 278.83 11.7
-1 -9 7 277 12.01
1 -9 7 263.92 12.03
-1 -9 -7 288.19 12.5
1 -9 -7 269.15 12.14
-1 -9 -7 276.07 11.93
1 -9 -8 918.04 30.28
1 -9 8 905.81 30.83
-1 -9 8 901.22 30.63
1 -9 -8 867.37 30.78
-1 -9 -8 947.97 30.72
1 -9 -9 78.71 5.68
-1 -9 9 73.92 5.39
-1 -9 9 75.71 2.66
-1 9 9 70.51 2.69
-1 -9 -9 70.97 5.42
1 -9 -9 71.44 5.43
-1 9 -10 205.48 9.98
1 -9 -10 211.14 10.14
-1 -9 10 199.43 9.68
-1 -9 10 199.12 6.57
-1 9 10 191.12 6.58
-1 -9 -10 198.57 9.83
1 -9 -10 195.64 9.66
1 -9 -11 210.23 10.1
-1 9 -11 173.01 9.62
-1 -9 11 198.07 6.8
-1 9 11 198.82 6.85
1 -9 -11 197.8 9.87
-1 -9 -11 188.87 9.73
-1 9 -12 192.1 9.84
-1 -9 -12 206.76 10.11
-1 -9 12 196.57 7.09
-1 9 12 198.87 7.14
1 -9 -12 195.17 9.9
-1 -9 -13 60.94 5.36
1 -9 -13 60.25 5.22
-1 9 -13 62.78 5.27
-1 9 13 52.93 3.08
-1 -9 13 60.3 3.18
-1 9 14 620.31 20.49
-1 -9 14 650.06 20.5
1 9 -14 657.67 23.49
-1 -9 -14 650.02 23.82
1 -9 14 662.66 20.48
1 9 14 659.41 20.53
-1 9 -14 638.43 23.66
1 9 15 62.58 3.6
1 -9 15 57.74 3.49
-1 -9 -15 68.02 4.45
1 9 -15 54.54 5.03
-1 -9 15 63.18 3.6
-1 9 15 59.22 3.5
-1 9 -15 68.32 5.41
-1 -9 -15 57.39 5.35
-1 -9 -16 86.09 6.54
1 9 16 81.57 4.36
1 -9 16 83.02 4.37
-1 -9 16 82.84 4.38
-1 -9 -16 82.25 5.02
-1 9 -16 80.51 6.12
1 9 -16 72.57 5.64
-1 -9 -17 238.05 9.77
1 -9 -17 228.19 9.01
1 -9 17 239.39 9.17
-1 -9 17 231.3 9.17
1 9 -17 230.99 11.14
-1 -9 -18 255.22 9.9
1 -9 -18 230.21 8.93
-1 -9 18 234.43 9.44
1 9 -18 226.67 11.23
1 -9 18 239.3 9.44
1 -9 19 9.34 1.89
-1 -9 -19 12.31 2.23
1 -9 -19 8.33 1.59
-1 -9 19 10.48 1.93
1 -9 20 438.93 15.6
-1 -9 20 438.26 15.62
1 -9 -20 437.3 14.25
-1 -9 -20 422.44 15.24
1 -9 21 109.03 6.07
-1 -9 21 122.52 6.38
1 -9 22 2.89 1.67
-1 -9 22 2.59 1.71
1 -9 23 127.75 6.85
-1 -9 23 130.16 6.94
1 -9 24 299.65 12.36
-1 -9 24 311.38 12.59
1 -9 25 -0.42 1.74
-1 -9 25 0.43 1.81
1 -9 26 211.49 9.95
-1 -9 26 212.75 10.06
1 -9 27 48.98 4.6
-1 -9 27 44.83 4.43
-1 -10 0 0.54 1.65
1 -10 0 -1.09 1.87
1 -10 0 0.71 2
1 -10 1 43.46 4.41
1 -10 -1 45.57 4.43
-1 -10 1 45.75 4.45
-1 -10 -1 46.1 4.47
-1 -10 -1 45.42 4.19
1 -10 -1 54.32 4.21
1 -10 1 51.32 4.07
-1 -10 2 68.51 5.39
1 -10 2 59.53 5.21
1 -10 -2 84.68 5.35
1 -10 -2 85.24 5.98
-1 -10 -2 70.46 5.54
-1 -10 -2 76.76 5.39
1 -10 2 72.96 4.76
-1 -10 3 24.99 3.46
1 -10 3 18.57 3.07
-1 -10 -3 24.34 3.22
-1 -10 -3 20.87 3.17
1 -10 -3 24.61 3.35
1 -10 3 22.33 2.81
1 -10 -3 26.03 3.41
-1 -10 -4 78.02 5.92
1 -10 -4 81.92 5.47
1 -10 -4 84.66 6.16
-1 -10 4 78.8 5.8
1 -10 4 74.25 4.8
-1 -10 -4 89.69 5.86
1 -10 4 81.74 5.96
-1 -10 -5 72.12 5.64
1 -10 -5 64.63 5.38
1 -10 5 73.7 4.54
-1 -10 -5 82.01 5.57
-1 -10 5 69.24 5.49
1 -10 -5 63.16 5
1 -10 5 74.72 5.65
-1 -10 -6 8.02 2.58
-1 -10 6 14.42 2.74
1 -10 6 11.6 2.53
1 -10 -6 11.25 2.78
-1 -10 -6 7.37 2.29
1 -10 -6 9.52 2.6
1 -10 6 10.82 2.18
-1 -10 7 50.78 4.72
1 -10 -7 48.21 4.45
-1 -10 -7 59.21 5.12
1 -10 -7 53.01 4.8
-1 -10 -7 50.05 4.71
1 -10 7 64.77 5.25
-1 -10 -8 4.68 1.92
1 -10 -8 10.65 2.96
1 -10 -8 7.4 2.4
-1 -10 -8 6.96 2.68
-1 -10 8 7.51 2.27
1 -10 8 3.93 1.99
-1 -10 -9 2.37 1.64
1 -10 -9 1.44 2.28
1 -10 -9 2.88 2.08
-1 -10 -9 0.51 2.26
-1 -10 9 1.08 1.67
-1 -10 -10 3.6 1.85
1 -10 -10 1 2.37
1 -10 -10 2.34 2.01
-1 -10 10 2.17 2.09
-1 -10 -10 2.1 2.18
-1 -10 -11 0.54 2.53
1 -10 -11 -0.59 1.64
1 -10 -12 2.11 2.54
-1 -10 -12 1.66 2.49
1 -10 -12 6.61 2.36
-1 -10 13 4.4 0.97
1 -10 -13 3.05 1.99
-1 -10 14 2.33 1.05
1 -10 -14 1.85 1.84
-1 -10 -15 15.44 2.74
-1 -10 15 14.41 1.61
-1 -10 -16 1.54 1.8
-1 -10 16 -0.2 1.25
-1 -10 17 17.21 2.09
-1 -10 -17 16.79 2.74
-1 -10 18 24.52 2.38
1 -10 18 22.78 2.29
1 -10 -18 19.14 2.42
-1 -10 -18 20.63 2.77
-1 -10 19 2.94 1.58
1 -10 19 0.26 1.48
-1 -10 -19 3.44 1.76
1 -10 -19 1.5 1.47
-1 -10 20 24.05 2.6
1 -10 20 22.89 2.61
-1 -10 -20 28.8 3.13
1 -10 21 9.89 1.85
-1 -10 21 8.71 1.87
-1 -10 -21 10.96 2.3
-1 -10 22 1.99 1.59
1 -10 22 0.99 1.7
-1 -10 23 9.51 2.19
1 -10 23 10.46 2.21
-1 -11 0 0.91 2.38
-1 -11 0 0.6 1.96
1 -11 0 1.22 2.25
1 -11 0 -1.58 2.23
1 -11 -1 787.72 29.2
-1 -11 1 792.25 29.05
1 -11 1 829.98 29.46
-1 -11 -1 797.69 29.16
1 -11 -1 848 27.65
1 -11 1 813.25 27.29
-1 -11 -1 854.05 28.26
-1 -11 -2 34.76 4.17
1 -11 2 31.49 3.42
-1 -11 -2 34.96 3.96
1 -11 -2 33.55 3.82
1 -11 -2 31.07 3.97
-1 -11 2 31.69 4.09
1 -11 2 30.54 4.2
1 -11 3 10.42 2.81
-1 -11 -3 9.24 2.57
1 -11 -3 11.01 2.59
-1 -11 -3 11.52 2.99
1 -11 3 7.53 2.36
1 -11 -3 10.37 2.74
-1 -11 3 17.92 3.1
1 -11 4 3.67 2.26
1 -11 4 2.43 2.14
-1 -11 -4 2.45 2.53
1 -11 -4 1.23 1.83
-1 -11 -4 2.48 1.66
-1 -11 4 1.19 1.84
1 -11 -4 1.33 2.32
-1 -11 -5 702.73 25.84
1 -11 -5 694.16 24.35
-1 -11 5 658.38 25.35
1 -11 5 694.74 25.7
1 -11 -5 661.02 25.47
-1 -11 -5 720.83 25.02
1 -11 5 714.07 23.38
1 -11 6 2.65 1.96
-1 -11 -6 0.52 2.51
-1 -11 6 0.6 1.78
1 -11 6 3.09 2.01
-1 -11 -6 5.04 2.06
1 -11 -6 -0.94 2.28
1 -11 -6 3.14 2.05
1 -11 -7 318.59 14.6
-1 -11 -7 320.46 14.72
-1 -11 7 332.78 14.57
1 -11 7 333.94 14.74
-1 -11 -7 337.2 14.21
1 -11 7 307.22 12.27
1 -11 -7 337.22 13.91
-1 -11 8 50.42 4.9
1 -11 -8 49.31 4.81
1 -11 8 39.22 3.44
1 -11 -8 45.79 4.82
-1 -11 -8 36.19 4.33
-1 -11 -8 48.2 4.87
1 -11 8 34.99 4.28
-1 -11 9 28.34 3.89
1 -11 9 40.45 3.55
1 -11 -9 41 4.59
-1 -11 -9 40.58 4.58
1 -11 -9 42.79 4.57
1 -11 -10 18.78 3.41
-1 -11 10 19.4 3.27
-1 -11 -10 12.6 3.06
1 -11 -10 18.78 3.41
-1 -11 -11 530.16 21.71
1 -11 -11 550.85 21.65
1 -11 -11 547.26 20.84
-1 -11 -12 23.25 3.91
1 -11 -12 18.54 3.54
-1 -11 -13 69.94 6.31
1 -11 -13 71.75 6.2
1 -11 -14 63.2 5.89
1 -11 -15 139.06 8.95
-1 -11 -15 125.56 7.24
1 -11 -16 4.2 2.52
-1 -11 -16 0.86 2
1 -11 -17 401.03 17.82
-1 -11 -17 405.69 15.53
1 -11 -18 14.2 2.29
-1 -11 -18 15.57 2.67
1 -11 -18 11.47 3.19
-1 -11 -19 24.02 3.05
1 -11 -19 20.35 3.85
-1 -11 -20 7.24 2.31
1 -12 0 -0.43 2.29
-1 -12 0 -0.49 2.48
1 -12 0 -0.68 2.16
-1 -12 0 2 2.12
1 -12 -1 7.46 2.76
-1 -12 -1 0.67 2.25
1 -12 1 2.03 2.45
-1 -12 1 6 2.46
1 -12 -1 1.77 2.65
1 -12 1 3.33 2.44
-1 -12 -1 3 2.58
-1 -12 1 3.88 2.61
-1 -12 2 12.42 2.96
-1 -12 -2 17.32 3.58
1 -12 2 13.76 2.63
1 -12 -2 21.33 3.46
1 -12 -2 19.7 3.46
-1 -12 2 18.63 3.47
1 -12 2 21.03 3.8
-1 -12 -2 24.2 3.83
1 -12 -3 1.39 2.37
1 -12 3 3.38 2.27
-1 -12 -3 -0.68 1.95
1 -12 -3 0.68 2.09
-1 -12 3 -0.66 2.4
1 -12 3 0.39 2.21
-1 -12 3 0.47 2.58
1 -12 -4 9.54 2.78
-1 -12 -4 4.12 2.26
1 -12 -4 10.03 3.13
-1 -12 4 13.29 3.03
1 -12 4 13.55 3.22
1 -12 4 8 2.43
-1 -12 -5 11.09 2.99
1 -12 -5 9.57 2.95
1 -12 -5 9.31 3.08
1 -12 5 10.16 2.87
-1 -12 5 11.23 2.94
1 -12 5 14.83 3.02
1 -12 -6 0.69 2.05
-1 -12 -6 3.49 2.22
-1 -12 6 2.64 2.27
1 -12 6 0.68 1.97
1 -12 -6 3.56 2.82
1 -12 6 -0.36 2.26
1 -12 7 11.64 3.04
-1 -12 7 2.64 2.34
1 -12 -7 11.13 3.08
-1 -12 -7 7.74 2.93
1 -12 7 10.46 2.45
-1 -12 8 -1.33 2.11
1 -12 -8 0.7 2.36
-1 -12 -8 -1.42 1.97
1 -12 8 1.01 2.13
-1 -12 9 13.97 3.25
1 -12 9 9.28 2.33
-1 -12 -9 10.05 2.89
1 -12 -9 9.92 2.85
1 -12 10 -0.65 2.07
1 -12 -10 1.43 2.19
-1 -12 -10 -0.72 2.09
1 -12 -11 120.69 8.39
-1 -12 -11 108.04 8.13
1 -12 11 120.25 6.24
-1 -12 -12 0.74 2.43
1 -12 -12 0.72 2.49
-1 -12 -13 3.77 2.53
1 -12 -13 2.2 2.82
-1 -12 -14 0.77 2.2
1 -12 -14 -0.74 2.27
-1 -12 -15 -1.45 2.43
-1 -12 -15 0.78 2.6
1 -12 -15 -0.75 2.3
-1 -12 -16 1.87 2.25
-1 -12 -16 3.93 2.64
1 -12 -16 0.76 2.4
-1 -12 -17 15.77 3.12
-1 -12 -17 19.87 3.99
1 -12 -17 13.78 3.47
-1 -12 -18 -0.43 2.19
1 -12 -18 -0.77 2.46
-1 -12 -18 3.22 2.91
-1 -12 -19 0.41 2.19
1 -12 -19 0.78 2.56
1 -12 -20 -0.79 2.8
1 -12 -21 3.21 2.77
1 -12 -22 1.62 2.57
1 -13 0 -0.74 2.43
1 -13 0 -1.37 2.42
-1 -13 0 0.73 2.26
-1 -13 1 113.17 8.47
-1 -13 -1 119.51 8.54
1 -13 -1 115.01 8.47
1 -13 1 121 7.29
1 -13 -1 129.41 7.54
1 -13 1 130.97 8.88
-1 -13 2 279.16 13.76
-1 -13 -2 257.29 13.51
1 -13 -2 269.01 13.8
1 -13 2 263.6 11.7
1 -13 2 273.91 13.71
1 -13 -3 -0.75 2.51
-1 -13 -3 -0.74 2.55
-1 -13 3 0.73 2.51
1 -13 3 1.48 2.35
1 -13 3 -0.42 2.69
1 -13 -4 125.17 8.87
-1 -13 4 147.32 9.34
1 -13 4 124.54 8.68
-1 -13 -4 140.3 9.26
1 -13 4 139.44 7.63
1 -13 5 227.8 12.44
1 -13 -5 226.78 12.52
-1 -13 5 252.43 12.78
1 -13 5 222.88 10.21
-1 -13 -5 229.7 12.54
1 -13 -6 7.53 2.84
-1 -13 -6 6.85 2.62
1 -13 6 4.48 2.64
-1 -13 6 2.17 2.3
-1 -13 7 109.92 7.81
1 -13 7 83.25 7.07
-1 -13 -7 88.56 7.4
1 -13 -7 76.45 7.13
-1 -13 8 130.1 8.88
1 -13 -8 134.94 9.14
-1 -13 -8 129.77 9.11
1 -13 -9 20.75 4.01
-1 -13 -9 20.33 3.94
1 -13 -10 45.16 5.52
-1 -13 -10 47.3 5.48
-1 -13 -11 222.07 12.72
1 -13 -11 236.11 12.83
1 -13 -12 18.96 3.94
-1 -13 -12 27.31 4.5
-1 -13 -13 67.37 6.57
1 -13 -13 62.75 6.38
1 -13 -14 66.42 6.57
-1 -13 -14 76.32 7.09
-1 -13 -15 112.96 7.37
1 -13 -15 116.98 8.79
-1 -13 -15 114.76 8.89
1 -13 -16 16.25 3.87
-1 -13 -16 13.11 3.03
-1 -13 -17 220.77 10.6
1 -14 0 3.23 2.63
-1 -14 0 -3.2 3.02
-1 -14 1 0.8 2.6
1 -14 1 4.03 2.77
1 -14 -1 0.81 2.64
-1 -14 -1 -0.8 2.55
-1 -14 2 -1.59 2.73
1 -14 2 0.8 2.48
1 -14 -2 2.43 2.86
-1 -14 -2 -0.8 2.84
-1 -14 3 -1.58 2.72
1 -14 3 -1.61 2.97
-1 -14 -3 0.81 2.49
1 -14 -3 -0.81 2.8
-1 -14 4 6.3 3.09
1 -14 4 5.66 3.17
1 -14 -4 1.63 2.51
-1 -14 -4 3.24 2.65
-1 -14 -5 4.07 2.87
1 -14 5 8.07 2.98
-1 -14 5 1.57 2.63
1 -14 -5 2.45 2.67
-1 -14 -6 1.64 2.52
1 -14 6 -1.62 3.35
-1 -14 6 0.79 2.5
1 -14 -6 0.82 2.82
-1 -14 7 3.15 2.97
1 -14 -7 2.46 2.9
-1 -14 -15 10.53 3.12
2 0 0 4300.78 123.54
2 0 -1 0.73 0.66
2 0 1 -0.1 0.66
2 0 -2 582.36 17.5
2 0 4 3536.8 98.91
-2 0 4 3358.62 98.39
2 0 5 0.54 0.63
-2 0 5 0.6 0.54
-2 0 -6 6219.6 177.69
2 0 6 6176.54 178.25
2 0 7 0.96 0.73
-2 0 -7 1.27 0.7
2 0 8 476.83 15.11
-2 0 -8 460.62 14.62
2 0 9 4.08 1.02
2 0 9 0.13 0.83
-2 0 -9 0.68 0.89
-2 0 -10 1819.7 53.24
2 0 10 1771 53.14
2 0 10 1859.29 53.87
2 0 11 -0.16 1.06
2 0 11 0.23 0.9
2 0 12 1729.6 52.13
2 0 12 1815.77 52.96
2 0 13 -0.38 1.18
2 0 13 0.8 1.05
2 0 14 1.66 1.28
2 0 14 3.15 1.17
2 0 15 -0.45 1.24
2 0 15 5.52 1.4
2 0 16 1492.98 45.2
2 0 16 1500.49 46.14
2 0 17 0.35 1.1
2 0 17 -0.78 1.36
-2 0 -18 730.22 24.12
2 0 18 712.27 24.04
2 0 18 705.36 23.23
-2 0 -19 0.4 1.35
-2 0 19 -0.79 1.33
2 0 19 -0.39 1.3
2 0 19 1.49 1.43
-2 0 20 43.6 3.85
-2 0 -20 39.05 3.51
2 0 20 45.59 3.78
2 0 20 36.7 3.33
-2 0 -21 3.58 2.12
-2 0 21 -1.32 1.65
2 0 21 0.86 2
2 0 21 -0.67 1.71
-2 0 -22 1212.63 37.94
-2 0 22 1212.98 37.96
2 0 22 1146.2 37.55
2 0 22 1094.53 36.6
-2 0 23 -0.48 1.74
2 0 23 -0.74 1.9
-2 0 24 452.87 16.96
2 0 24 388.51 15.49
2 0 24 420.88 16.55
-2 0 25 2.65 2.51
2 0 25 -0.51 1.98
2 0 25 0.82 2.21
-2 0 26 311.41 13.87
2 0 26 328.46 13.86
2 0 26 295.33 12.68
2 0 27 7.82 2.82
2 0 27 3.58 2.58
-2 0 27 2.32 3
-2 0 28 644.87 23.8
-2 0 28 645.12 23.82
2 0 28 602.79 22.41
2 0 28 632.83 23.58
2 0 29 -2.43 2.39
-2 0 29 1.22 2.58
-2 0 30 127.85 8.3
2 0 30 106.02 7.04
2 0 31 -0.52 2.52
-2 0 31 0.66 3.14
-2 0 32 398.8 17
2 0 32 353.18 15.45
2 0 33 1.13 3.22
-2 0 33 2.79 3.35
-2 0 34 331.52 15.54
2 0 34 319.45 14.47
2 0 35 -0.6 2.85
-2 0 35 1.47 3.48
2 0 36 -2.48 3.16
-2 0 36 -0.75 3.48
2 0 37 3.18 3.01
-2 0 37 2.33 3.63
-2 0 38 244.45 13.32
2 0 38 215.23 11.69
-2 0 39 1.63 3.75
-2 1 0 884.47 25.87
2 -1 -1 2180.16 62.75
-2 1 1 2183.83 62.76
2 1 2 37.29 2.04
-2 1 2 35.66 1.51
2 -1 -2 34.13 1.48
2 -1 -3 250.26 7.62
2 1 3 251.91 8.34
-2 -1 3 246.15 7.49
2 1 4 288.87 9.88
2 1 -4 304.2 9.07
2 -1 -4 305.1 9.3
2 -1 5 234.11 8.15
2 1 5 236.2 8.17
2 1 -5 229.7 7.33
-2 1 -5 243.44 7.31
2 1 5 248.38 8.22
2 -1 -5 244.61 7.42
2 1 6 943.48 30.04
2 1 6 1015.3 30.14
2 -1 6 991.73 30.09
-2 1 -6 979.54 29.2
2 1 -6 1011.4 29.23
2 -1 -6 1028.56 29.1
-2 1 -6 1012.37 30.08
-2 -1 -6 1017.16 30.09
-2 1 -7 102.92 4.4
-2 -1 -7 101.51 4.39
2 1 7 107.69 4.45
2 -1 7 102.06 4.38
2 1 7 107.94 4.36
-2 -1 -7 104.22 4.27
-2 1 -8 59.05 3.23
-2 -1 -8 72.79 3.45
2 1 8 71.62 3.32
-2 -1 -8 64.08 3.23
2 -1 8 68.83 3.4
2 1 8 69.72 3.42
-2 -1 -9 105.38 4.63
-2 1 -9 112.01 4.72
2 -1 9 98.33 4.52
2 1 9 101.3 4.57
2 1 9 99.47 4.35
-2 -1 -9 92.74 4.35
2 1 10 790.97 25.4
2 1 10 825.93 25.88
2 -1 10 842.33 25.88
-2 -1 -10 813.64 25.62
-2 1 -10 843.55 25.88
-2 -1 -10 890.18 26.02
2 1 11 0.23 0.9
2 -1 11 0.46 0.88
2 1 11 3.02 1.27
-2 -1 -11 0.23 0.87
-2 1 -11 0.23 0.89
-2 -1 -11 1.77 1.25
2 -1 11 -0.26 0.98
-2 -1 -12 462.42 15.53
2 1 12 455.03 15.11
-2 -1 -12 455.13 15.21
2 -1 12 439.38 14.55
2 1 12 469.76 15.53
2 -1 12 474.99 15.55
-2 -1 -13 54.2 3.48
-2 -1 -13 57.86 3.46
2 1 13 51.33 3.2
2 -1 13 47.43 2.85
2 -1 13 47.77 3.3
2 1 13 51.33 3.4
2 -1 14 19.56 1.88
2 -1 14 22.01 2.26
2 1 14 19.18 2.14
2 1 14 17.25 2.07
2 1 15 48.89 3.29
2 -1 15 42.11 2.85
2 -1 15 52.28 3.63
2 1 15 51.14 3.59
-2 -1 -16 248.4 9.88
2 1 16 248.78 9.44
2 -1 16 236.51 8.86
2 -1 16 239.23 9.72
2 1 16 215.77 9.51
2 1 17 38.77 3.35
2 -1 17 38.01 3.27
2 1 17 48.17 3.41
-2 -1 -17 43.64 3.44
2 -1 17 43.93 3
2 -1 18 265.26 11.29
2 1 18 265.66 11.25
-2 -1 18 304.79 11.65
-2 1 18 304.54 11.71
2 1 18 281.46 10.95
-2 1 -18 299.51 11.67
-2 -1 -18 282.59 11.48
2 -1 18 268.31 10.43
2 1 19 30.9 3.18
2 -1 19 39.35 3.51
-2 1 -19 40.62 3.52
-2 -1 -19 36.2 3.35
-2 1 19 36.81 3.5
-2 -1 19 32.03 3.2
2 1 19 43.65 3.45
2 -1 19 37.61 3.02
-2 1 -20 31.3 3.21
-2 -1 20 25.4 3.01
-2 1 20 24.99 2.98
-2 -1 -20 29.61 3.18
2 -1 20 25.87 2.71
2 1 20 26.45 2.98
2 -1 20 25.2 2.95
2 1 20 24.08 2.78
2 -1 21 49.89 3.7
2 -1 21 49.56 4.19
2 1 21 50.5 4.19
-2 -1 -21 54.19 4.42
-2 1 -21 55.06 4.37
-2 -1 21 57.46 4.41
-2 1 21 50.93 4.35
2 1 21 48.6 3.96
2 -1 22 245.93 10.24
2 1 22 253.96 9.7
2 1 22 251.44 11.24
2 -1 22 252.97 11.19
-2 -1 -22 247.67 11.26
-2 1 -22 245.79 11.26
-2 -1 22 256.58 11.3
-2 1 22 262.84 11.37
2 1 22 244.29 10.54
2 -1 23 17.32 2.61
2 1 23 19.22 2.32
2 1 23 9.62 2.39
2 1 23 14.13 2.73
2 -1 23 18.82 2.87
-2 1 23 22.2 3.03
-2 -1 23 15.92 2.74
2 1 24 31.97 3.48
2 -1 24 44.07 3.73
-2 1 24 33.02 4.11
2 1 24 39.88 3.11
-2 1 24 32.73 1.51
-2 -1 24 36.81 3.92
-2 1 24 34.83 3.93
2 -1 24 31.48 3.72
2 1 24 31.04 3.71
-2 -1 25 3.17 2.12
-2 1 25 4.76 2.31
2 1 25 3.08 2.01
-2 1 25 4.19 0.57
2 1 25 4.25 1.79
2 -1 25 1.03 2.1
2 1 25 2.57 2.35
2 -1 25 3.44 2.12
-2 1 25 5.38 2.75
2 1 26 34.34 4.02
2 1 26 40.52 4.13
2 1 26 44.95 3.41
2 -1 26 45 4.53
-2 1 26 45.54 4.64
-2 -1 26 44.15 4.38
-2 1 26 45.87 4.68
2 -1 26 42.96 3.88
-2 1 27 6.46 3.14
2 1 27 8.92 2.89
2 -1 27 7.8 2.62
2 -1 27 6.32 2.46
2 1 27 12.49 2.83
2 1 27 9.64 2.17
-2 1 27 6.96 2.65
-2 -1 27 12.17 3.13
2 1 28 229.38 9.37
-2 -1 28 265.66 12.22
-2 1 28 246.13 11.89
-2 1 28 220.94 11.67
2 1 28 233.82 11.02
2 -1 28 219.91 10.46
2 1 28 234.83 11.54
2 -1 28 230.53 11.56
2 -1 29 -0.46 2.23
2 1 29 2.08 2.34
-2 1 29 1.89 2.38
2 1 29 0.3 1.56
2 1 30 0.54 2.28
2 -1 30 -1.43 2.34
-2 1 30 -0.65 2.69
2 1 31 32.02 4.05
-2 -1 31 35.21 4.71
-2 1 31 43.46 5.28
2 -1 31 27.08 3.79
-2 -1 32 86.07 6.96
-2 1 32 79.24 6.9
2 1 32 78.51 6.19
2 -1 32 70.42 5.67
2 1 33 0.6 2.53
-2 -1 33 2.05 2.98
-2 1 33 3.55 3.59
2 -1 33 -0.53 2.56
-2 -1 34 79.91 7.03
2 -1 34 80.68 6.19
2 1 34 65.08 6.01
-2 1 34 85.24 7.19
-2 1 35 12.88 3.68
2 1 35 25.51 4.33
-2 -1 35 18.83 4.35
2 -1 35 15.78 3.45
-2 1 36 2.34 3.28
2 1 36 2.62 2.94
-2 -1 36 6.63 3.89
2 -1 36 2.32 2.93
-2 1 37 13.57 4.42
2 -1 37 23.9 4
-2 -1 37 23.29 4.66
-2 1 38 46.55 6.21
2 -1 38 58.22 5.64
-2 -1 38 50.83 6.2
-2 1 39 11.7 4.42
2 -1 39 10.03 3.42
-2 -1 39 7.89 4.39
-2 -1 40 54.05 6.49
2 -1 40 48.56 5.6
-2 2 0 9999 285.96
-2 2 -1 1147.57 32.65
-2 2 -1 1112.36 33.36
-2 2 1 1103.2 33.26
-2 2 -2 875.95 26.24
-2 2 -3 4324.98 122.8
-2 -2 -3 4191.02 122.91
-2 -2 -4 618.46 19.37
-2 2 -4 608.9 19.31
2 2 -4 642.97 18.82
-2 -2 -5 28.01 1.93
2 2 -5 27.72 1.56
2 2 5 26.79 1.76
2 -2 5 28.17 1.81
-2 -2 -6 1096.2 32.24
-2 2 -6 1046.46 32.19
2 2 -6 1122.43 31.79
-2 -2 -6 1045.81 32.32
2 2 6 1104.26 32.27
2 -2 6 1033.49 32.16
2 2 7 391.23 12.72
2 -2 7 375.98 12.63
-2 -2 -7 395.22 12.71
-2 2 -7 377.55 12.65
2 2 -7 389.79 12.17
-2 -2 -7 382.05 12.83
2 -2 7 389.2 11.53
-2 -2 -7 400.51 12.69
2 -2 8 71.16 3.55
2 2 8 76.49 3.63
-2 -2 -8 78.58 3.56
2 2 -8 74.03 3.15
-2 -2 -8 67.37 3.6
-2 -2 -8 70.99 3.55
-2 2 -8 71.75 3.55
2 2 8 71.54 3.49
-2 -2 -9 1335.96 41.3
2 2 9 1362.29 40.89
2 2 -9 1370.96 40.48
-2 -2 -9 1354.32 41.2
-2 2 -9 1401.47 41.19
2 -2 9 1379.17 41.14
2 2 9 1411.52 41.22
2 2 -10 1211.78 35.39
2 2 10 1195.72 35.73
-2 2 -10 1231.94 36.14
-2 -2 -10 1093.92 35.93
2 -2 10 1173 36.06
2 2 10 1182.11 36.07
-2 -2 -10 1231.82 36.2
-2 -2 -11 12.97 1.91
2 -2 11 11.85 1.59
2 2 11 13.5 1.63
-2 -2 -11 10.89 1.65
-2 2 -11 15.01 1.74
2 2 11 16.65 1.66
-2 -2 -12 613.34 19.65
2 2 12 611.34 19.61
2 -2 12 609.47 19.56
2 2 12 592.97 18.89
-2 2 -12 611.32 19.63
-2 -2 -12 599.74 19.57
2 -2 12 565.78 18.28
2 -2 13 569.54 18.71
2 2 13 586.44 18.78
-2 -2 -13 568.96 18.79
2 -2 13 542.74 17.48
2 2 13 555.69 17.97
2 -2 14 9.64 1.68
2 2 14 10.81 1.74
-2 -2 -14 12.54 1.93
2 -2 14 7.39 1.39
2 2 14 9.58 1.41
2 2 15 414.47 13.99
2 2 15 423.06 14.9
2 -2 15 418.5 14.89
2 -2 15 405.86 13.74
-2 -2 -15 444.44 15.17
2 2 16 352.89 12.04
2 2 16 353.2 12.9
2 -2 16 364.6 13.14
2 2 16 327.19 12.84
2 -2 16 344.52 11.89
-2 2 -16 356.77 13.14
-2 -2 -16 341.49 13.07
-2 2 -17 2.5 1.14
-2 -2 -17 3.22 1.26
2 2 17 3.9 1.52
2 2 17 3.05 1.02
2 2 17 4.84 1.57
2 -2 17 1.03 1.25
2 -2 17 3.19 1.18
-2 2 18 575.08 19.71
-2 -2 18 561.36 19.62
-2 2 -18 538.97 19.55
-2 -2 -18 571.73 19.69
2 2 18 551.1 19.25
-2 2 18 549.39 19.77
2 2 18 532.01 19.39
2 -2 18 547.55 19.51
2 2 18 568.02 18.2
2 -2 18 564.92 18.25
2 -2 19 1477.37 45.12
2 2 19 1546.13 46.36
-2 2 19 1539.08 47.03
2 -2 19 1415.78 46.37
2 2 19 1417.29 46.44
-2 -2 19 1473.79 46.63
-2 2 19 1539.23 46.77
-2 2 -19 1515.33 46.77
-2 -2 -19 1559.65 46.86
2 2 19 1477.74 44.93
-2 -2 20 64.15 4.74
-2 2 20 69.66 4.83
2 2 20 59.91 3.69
2 2 20 66.55 4.61
-2 2 -20 59.69 4.54
-2 -2 -20 71.13 4.9
2 2 20 72.94 4.94
2 -2 20 74.75 4.92
-2 2 20 70.06 5.09
2 -2 20 56.62 3.89
-2 2 21 316.03 12.28
-2 -2 21 274.8 11.82
2 2 21 272.72 10.25
2 2 21 268.64 11.5
-2 -2 -21 281.72 11.91
-2 2 -21 271.43 11.78
2 2 21 261.38 11.6
2 -2 21 278.95 11.76
-2 2 21 290.68 12.28
2 -2 21 267.34 10.63
2 2 22 403.47 14.06
2 2 22 367.75 15.24
-2 2 22 457.74 16.59
2 2 22 393.87 15.62
2 -2 22 394.87 15.65
-2 -2 22 404.97 15.8
-2 2 22 431.82 16.11
2 -2 22 397.16 14.48
2 2 23 101.68 5.01
2 2 23 87.14 5.91
-2 2 23 94.29 6.65
2 2 23 100.3 6.3
2 -2 23 90.62 6.11
-2 -2 23 93.8 6.17
-2 2 23 95.38 6.17
2 -2 23 97.75 5.49
2 2 24 104.18 5.27
2 2 24 109.34 6.71
-2 2 24 110.32 7.18
2 -2 24 106.4 6.73
2 2 24 105.17 6.66
-2 2 24 111.57 6.91
-2 -2 24 100.76 6.65
2 -2 24 103.58 5.86
2 2 25 337.8 12.05
-2 -2 25 341.59 14.33
-2 2 25 334.65 14.28
2 -2 25 337.78 14.14
2 2 25 305.92 13.79
2 2 25 329.93 13.81
-2 2 25 322.37 14.36
2 -2 25 330.82 12.9
2 2 26 10.68 2.8
2 -2 26 12.24 2.76
2 2 26 7.96 2.38
-2 2 26 5.76 2.64
-2 2 26 10.01 2.72
-2 -2 26 7.78 2.58
2 -2 26 11.68 2.48
2 2 26 11.66 1.99
-2 -2 27 102.48 7.09
-2 2 27 110.72 7.42
2 2 27 115.52 7.32
2 -2 27 100.86 6.99
2 -2 27 121.17 6.64
-2 2 27 94.69 7.39
2 2 27 106.57 6.98
2 2 27 102.68 5.36
-2 2 28 369.13 15.44
-2 -2 28 354.33 15.31
2 2 28 333.96 12.55
2 -2 28 341.44 13.81
2 2 28 361.74 14.97
-2 2 28 357.91 15.63
2 -2 28 357.83 15.28
2 2 28 352.48 15.2
2 2 29 132.29 8.05
2 -2 29 122.14 7.08
-2 2 29 134.26 8.66
-2 2 30 25.34 4.31
2 2 30 35.22 4.58
2 -2 30 25.93 3.57
-2 2 31 214.88 11.87
2 -2 31 217.58 10.34
2 2 31 235.41 11.55
-2 2 32 94.41 7.75
2 -2 32 115.08 6.98
2 -2 33 5.47 2.89
-2 2 33 5.16 3.11
-2 -2 34 145.65 9.5
-2 2 34 146.41 10.02
2 -2 34 160.24 8.73
-2 2 35 151.28 9.96
2 -2 35 130.67 8.03
-2 -2 35 136.7 9.26
-2 -2 36 18.22 4.25
2 -2 36 10.86 3.36
-2 2 36 13.62 4.2
-2 2 37 189.91 11.72
2 -2 37 166.46 9.58
-2 -2 37 191.81 11.39
-2 2 38 314.31 16.12
-2 -2 38 299.88 15.3
2 -2 38 320.53 14.15
2 -2 39 16.45 3.93
-2 -2 39 29.81 5.2
2 -2 40 82.68 6.77
-2 -2 40 78.75 7.46
2 -2 41 169.35 9.89
2 -3 0 573.68 17.81
-2 3 0 567.27 17.84
-2 3 1 529.34 16.27
2 -3 1 502.79 16.27
2 -3 -1 519.96 16.23
-2 3 -1 511.81 16.31
2 -3 2 58.94 3
-2 3 -2 63.7 3.07
2 -3 -2 61.01 2.93
-2 -3 2 51.84 2.74
-2 -3 3 996.95 30.98
2 -3 -3 1058.95 31.2
-2 3 3 1024.37 31.04
-2 3 -3 1043.33 31.45
2 -3 3 1102.83 31.51
2 -3 3 1039.09 30.07
-2 -3 4 3.94 0.87
-2 3 -4 2.87 0.9
-2 3 4 1.91 0.91
2 -3 -4 1.63 0.73
-2 3 5 21.5 1.87
-2 3 -5 18.81 1.76
-2 -3 5 20.46 1.55
2 3 -5 21.91 1.62
-2 3 -6 58.55 2.8
-2 -3 -6 57.34 2.78
-2 3 6 50.13 3
2 -3 6 51.24 2.69
2 3 6 50.76 2.68
-2 3 -6 47.93 2.93
-2 -3 6 51.18 2.65
-2 -3 -6 52.57 2.94
2 3 -6 51.7 2.68
-2 -3 -7 1.27 0.93
-2 -3 7 1.86 0.81
-2 3 -7 2.73 1.01
-2 3 7 1.81 1.29
2 3 -7 0.6 0.73
-2 3 -7 3.97 1.04
-2 -3 -7 1.91 0.87
2 3 7 3.86 0.94
2 -3 7 2.23 0.85
-2 3 8 1.98 1.35
-2 3 -8 1.33 0.97
-2 -3 -8 1.29 1.05
-2 3 -8 1.23 0.88
-2 -3 -8 1.24 0.88
2 3 8 0.18 0.82
2 -3 8 1.22 0.87
2 3 -8 1.1 0.74
-2 3 9 218.74 8.57
2 3 9 212.87 8.11
2 -3 9 226.62 8.19
-2 -3 -9 224.58 8.12
2 3 -9 224.38 7.91
-2 -3 -9 218.28 8.17
-2 3 -9 219.62 8.14
2 -3 10 246.64 9.1
2 3 10 240.07 9.04
-2 -3 -10 269.83 9.05
-2 3 10 244.71 9.56
-2 3 -10 260.32 9.21
-2 -3 -10 237.87 9.12
2 3 -10 242 8.78
2 3 -11 0.37 0.82
-2 -3 -11 0.92 0.89
-2 3 -11 0.92 0.9
2 -3 11 0.45 0.91
2 3 11 1.37 1.07
-2 -3 -11 3.82 1.25
-2 3 11 1.12 1.46
2 -3 12 190.74 7.55
2 3 12 192.5 7.56
2 3 -12 180.28 7.03
-2 3 12 179.23 7.86
-2 3 -12 173.89 7.44
-2 -3 -12 182.3 7.52
2 -3 13 379.07 13.51
2 3 13 370.24 13.49
-2 3 13 384.42 14.01
2 3 -13 389.52 13.05
-2 -3 -13 393.16 13.68
-2 -3 -14 1.18 1.04
-2 3 14 2.7 1.6
2 3 14 1.42 1.14
2 -3 14 2.54 1.17
2 3 -14 1.53 0.84
-2 -3 -15 256.6 10.01
2 3 -15 240.23 9.2
-2 3 15 227.72 10.02
-2 -3 -15 260.72 10.18
2 -3 15 248 9.9
2 3 15 244.77 9.82
-2 -3 -16 120.78 6.06
-2 3 -16 124.73 6.16
2 -3 16 114.66 5.93
2 3 16 114.28 5.97
2 3 -16 110 5.35
-2 -3 -16 121.41 6.32
-2 3 16 113.87 6.29
2 -3 16 116.73 5.01
-2 3 -17 5 1.51
-2 -3 -17 3.21 1.41
-2 -3 17 5.64 1.54
-2 3 17 4.59 1.59
2 3 17 6.5 1.58
2 -3 17 3.4 1.46
-2 -3 -17 5.82 1.92
2 -3 17 5.14 1.4
-2 3 17 2.8 1.66
2 3 -17 5.42 1.35
-2 3 18 5.03 2.29
2 -3 18 12.32 1.73
-2 3 18 8.94 1.85
-2 -3 18 5.95 1.61
-2 3 -18 5.29 1.68
-2 -3 -18 7.96 1.9
2 -3 18 7.2 1.7
2 3 18 7.96 1.94
-2 3 -19 964.88 32.28
-2 -3 -19 1018.15 32.44
-2 3 19 978.55 32.24
-2 -3 19 1038.56 32.53
2 -3 19 973.51 32.14
2 3 19 986.18 32.19
-2 3 19 1003.29 32.83
2 -3 19 985.15 30.72
-2 3 20 1.38 2.09
2 -3 20 -0.75 1.47
-2 3 -20 0.42 1.3
-2 -3 -20 -0.42 1.46
-2 3 20 -0.83 1.5
-2 -3 20 1.25 1.5
2 3 20 -0.81 1.62
2 -3 20 0.8 1.52
-2 -3 21 79.92 5.32
-2 3 21 72.68 5.18
2 3 21 66.25 4.85
2 -3 21 80.33 5.31
2 -3 21 71.02 4.29
-2 3 21 67.57 5.29
-2 3 22 12.63 2.82
2 -3 22 11.79 2.09
-2 -3 22 14.2 2.53
-2 3 22 9.64 2.23
2 3 22 13.37 2.47
2 -3 22 5.77 2.01
2 3 23 216.13 10.28
2 -3 23 211.36 10.22
2 -3 23 211.02 9.04
-2 3 23 221 10.72
-2 -3 23 231.04 10.53
-2 3 23 237.89 10.66
2 3 24 49.76 4.5
2 -3 24 48.59 4.42
2 -3 24 43.99 3.61
-2 3 24 44.31 4.36
-2 -3 24 43.44 4.31
-2 3 24 31.38 4.05
2 -3 25 266.78 10.45
-2 3 25 251.37 12.13
-2 -3 25 271.98 11.98
-2 3 25 234.27 11.51
2 3 25 228.1 11.35
2 -3 25 244.4 11.5
2 -3 26 68.57 4.75
-2 3 26 71.27 6.1
-2 -3 26 73.27 5.81
-2 3 26 78.43 5.93
2 3 26 68.8 5.52
2 -3 26 77.44 5.73
-2 3 27 107.15 7.41
2 -3 27 107.84 6.05
-2 3 27 100.71 6.9
-2 -3 27 99.14 6.9
2 3 27 89.75 6.64
2 -3 27 99.25 6.77
2 -3 28 16.29 2.82
-2 3 28 17.43 3.5
2 -3 28 13.66 3.03
2 3 28 6.29 2.48
-2 3 28 15.79 3.17
-2 -3 28 13.41 3.06
-2 3 29 26.75 4.31
2 -3 29 26.67 3.27
-2 3 30 0.69 2.82
2 -3 30 2.1 2.17
2 -3 31 65.35 5.06
-2 3 31 54.21 6.26
2 -3 32 22.11 3.38
-2 3 32 26.55 4.52
2 -3 33 7.01 2.86
-2 3 33 7.58 3.74
2 -3 34 6.75 2.75
-2 3 34 -0.78 3.23
2 -3 35 30.19 4.07
-2 3 35 31.14 5.25
-2 -3 36 2.83 3.31
2 -3 36 2.54 2.53
-2 3 36 -1.64 3.28
-2 -3 37 66.23 6.79
2 -3 37 60.66 5.39
-2 3 37 59.69 6.95
-2 -3 38 4.46 3.48
-2 3 38 -0.86 3.68
2 -3 38 -0.53 2.96
-2 -3 39 5.27 3.93
2 -3 39 9.28 3.01
-2 -3 40 16.7 4.42
2 -3 40 8.35 3.44
2 -3 41 52.01 5.23
-2 4 0 1205.56 36.43
2 -4 0 1201.69 36.37
2 -4 0 1202.54 35.54
-2 4 -1 1092.63 33.26
-2 -4 1 1076.06 33.08
2 -4 1 1105.54 33.22
2 -4 -1 1104.58 33.15
2 -4 1 1090.9 32.16
2 -4 -1 1081.48 32.51
2 -4 -2 37.55 2.34
2 -4 2 36.49 1.88
2 -4 2 34.36 2.47
-2 -4 2 33.79 2.36
-2 4 -2 39.09 2.59
2 -4 -2 32.92 2.37
-2 4 3 3264.23 96.51
2 -4 3 3314.92 95.68
2 -4 3 3326.56 97.11
2 -4 -3 3364.17 96.99
-2 -4 3 3411.1 96.83
-2 4 -3 3339.82 97.21
2 -4 4 61.98 3.38
2 -4 4 56.28 2.28
-2 4 4 55.84 3.1
-2 -4 4 58.03 3.1
-2 4 -4 54.1 3.24
2 -4 -4 58.84 3.25
-2 4 5 607.81 19.18
-2 4 -5 590.23 19.56
-2 -4 5 615.89 19.17
2 -4 -5 601.73 19.33
-2 4 6 109.94 4.92
2 4 -6 111.35 4.79
-2 -4 -6 99.63 4.3
-2 4 -6 107.61 4.38
-2 4 -6 112.67 5.2
-2 -4 6 101.74 4.63
-2 4 -7 2308.08 69.68
2 4 7 2387.11 68.75
2 -4 7 2359.66 68.72
2 4 -7 2348.52 69.18
-2 4 -7 2302.24 68.68
-2 -4 -7 2372.17 68.74
-2 4 7 2330.9 69.34
-2 -4 7 2400.95 69.05
-2 4 -8 61.96 3.19
-2 -4 -8 60.16 3.19
-2 4 8 55.44 3.51
-2 -4 -8 55.76 3.34
2 4 -8 60.13 3.33
2 4 8 58.51 3.14
2 -4 8 62.97 3.22
-2 -4 8 60.89 3.28
-2 4 -8 55.65 3.61
-2 4 -9 2553.96 74.43
-2 -4 -9 2565.15 73.87
-2 4 -9 2504.77 73.59
-2 -4 -9 2494.99 73.58
-2 4 9 2398.27 74.2
2 4 -9 2507.72 73.79
2 4 9 2519.2 73.57
2 -4 9 2535.82 73.57
-2 4 -10 143.2 6.5
2 4 -10 153.85 6.14
-2 -4 -10 143.07 6.07
2 -4 10 143.04 5.98
2 4 10 141.65 5.95
-2 4 10 138.85 6.57
-2 -4 -10 139.76 5.98
-2 4 -10 142.01 5.98
-2 4 -11 3.22 1.26
-2 4 11 0.6 1.28
-2 4 -11 2.34 1.02
-2 -4 -11 1.17 0.93
2 4 -11 1.34 0.82
-2 -4 -11 1.94 1.11
2 -4 11 3.11 1.04
2 4 11 1.34 0.9
-2 4 12 29.37 2.86
-2 -4 -12 33.49 2.51
-2 -4 -12 38.6 2.81
-2 4 -12 31.32 2.56
2 4 -12 29.76 2.45
-2 4 -12 33.67 2.88
2 -4 12 34.37 2.6
2 4 12 36.12 2.66
-2 4 -13 1489.78 46.94
-2 -4 -13 1580.74 45.98
-2 4 13 1481.79 47.04
-2 -4 -13 1516.41 46.52
2 4 -13 1534.73 46.2
2 4 13 1531.51 46.37
2 -4 13 1551.23 46.41
2 4 -14 4.83 1.27
-2 -4 -14 4.19 1.64
-2 4 14 3.59 1.68
2 4 14 1.69 1.15
2 -4 14 3.91 1.29
-2 -4 -14 2.05 1.17
2 4 -15 1241 36.51
-2 -4 -15 1114.09 36.7
-2 4 15 1121.23 37.26
-2 -4 -15 1258.46 37.49
-2 -4 15 1166.69 36.76
-2 4 15 1206.37 36.87
2 -4 15 1155.89 36.65
2 4 15 1157.67 36.61
2 4 -16 1.39 1.25
2 4 16 2.88 1.35
2 -4 16 1.9 1.15
-2 -4 -16 -0.33 1.12
-2 4 -16 0.67 1.09
-2 4 16 1.33 1.22
-2 -4 16 2.97 1.35
-2 -4 -16 -0.38 1.65
2 4 -17 -0.29 1.04
2 -4 17 -0.34 1.32
2 4 17 1.36 1.43
-2 -4 -17 1.2 1.8
-2 4 17 -0.35 1.3
-2 4 -17 -0.35 1.22
-2 -4 -17 0.71 1.22
-2 -4 17 -0.7 1.32
-2 4 17 1.27 1.75
2 -4 18 53.64 3.95
2 4 18 44.65 3.69
-2 4 18 51.44 4.34
2 4 -18 42.8 3.35
-2 -4 -18 47.44 3.85
-2 4 -18 50.04 3.91
-2 4 18 46.59 3.86
-2 -4 18 52.79 3.99
-2 -4 -18 52.97 4.31
-2 -4 -19 336.82 13.38
2 4 -19 350.06 12.71
-2 -4 -19 350.42 13.93
-2 4 19 325.05 13.86
-2 4 19 352.2 13.47
-2 -4 19 346.34 13.45
2 -4 19 333.12 13.17
2 4 19 324.31 13.17
2 4 -20 83.38 4.95
2 -4 20 81.81 4.48
-2 4 20 77.46 5.71
2 -4 20 84.9 5.37
2 4 20 88.63 5.52
-2 -4 20 85.58 5.44
-2 4 20 80.46 5.37
2 4 -21 349.84 13.22
-2 -4 21 363.69 14.09
-2 4 21 350 13.99
-2 4 21 340.65 14.54
2 -4 21 343.75 12.42
2 4 21 333.72 13.77
2 -4 21 354.64 13.91
2 -4 22 30.03 2.92
2 4 22 33.56 3.63
2 -4 22 29.84 3.45
2 4 -22 30.5 3.08
-2 -4 22 35.26 3.68
-2 4 22 32.15 3.6
-2 4 22 20.21 3.38
-2 4 23 108.02 7.25
2 -4 23 111.92 5.73
2 4 -23 117.42 6.27
2 -4 23 115.36 6.76
2 4 23 110.49 6.69
-2 -4 23 108.64 6.77
-2 4 23 105.87 6.72
2 -4 24 2.39 1.87
2 4 -24 1.91 1.64
-2 4 24 1.15 2.43
-2 -4 24 5.06 2.31
-2 4 24 7.62 2.59
2 4 24 1.45 1.86
2 -4 24 3.36 1.99
2 -4 25 887.68 28.05
2 4 -25 837.08 28.64
-2 4 25 856.97 30.66
2 -4 25 846.37 29.75
2 4 25 865.07 29.79
-2 -4 25 879.19 30.08
-2 4 25 910.22 30.29
2 4 -26 2.47 1.84
-2 4 26 0.62 2.58
-2 4 26 2.16 2.23
-2 -4 26 1.08 1.95
2 -4 26 0.99 1.86
2 -4 26 5.24 2.28
2 4 26 -0.53 1.86
2 4 -27 177.71 8.47
-2 4 27 150.23 9.53
2 -4 27 160.75 7.76
2 4 27 160.54 9.03
2 -4 27 153.72 8.87
-2 4 27 190.45 9.71
-2 -4 27 173 9.35
2 4 -28 7.46 2.04
2 -4 28 9.05 2.66
2 4 28 9.1 2.84
-2 4 28 8.1 2.64
-2 -4 28 8.07 2.52
2 -4 28 5.44 2.19
-2 4 28 7.99 2.95
-2 4 29 302.03 14.24
2 4 -29 268.71 12.1
2 -4 29 293.45 11.81
2 4 -30 1.87 1.97
2 -4 30 4.33 2.21
-2 4 30 0.71 2.95
-2 4 31 496.77 20.65
2 4 -31 457.54 18.18
2 -4 31 496.43 17.91
2 -4 32 -0.42 2.21
-2 4 32 -1.52 3.14
2 -4 33 4.78 2.48
-2 4 33 5.46 3.45
2 -4 34 3.6 2.45
-2 4 34 2.4 4.18
-2 4 35 297.31 15.26
2 -4 35 290.69 12.67
2 -4 36 3.3 2.46
-2 4 36 0.84 3.42
-2 -4 37 194.93 11.28
-2 4 37 187.09 11.92
2 -4 37 190.46 9.63
-2 -4 38 29.6 5.12
2 -4 38 24.6 3.84
-2 -4 39 8.1 4.09
-2 -4 40 1.48 3.92
2 -5 0 67.88 3.32
-2 -5 0 71.36 3.94
-2 5 -1 105.3 5.11
2 -5 -1 101.32 4.46
-2 -5 1 109.45 5.04
2 -5 1 99.12 4.25
2 -5 -2 73.61 3.72
-2 5 -2 76.45 4.2
-2 -5 2 77.47 4.07
2 -5 2 75.14 3.32
2 -5 -3 686.3 21.54
2 -5 3 680.18 20.7
-2 -5 3 664.58 21.84
-2 5 -3 716.77 22.3
2 -5 -4 35.28 2.63
2 -5 4 27.45 1.74
-2 -5 4 36.91 2.56
-2 5 -4 27.46 2.49
-2 -5 5 55.83 3.32
-2 5 -5 54.28 3.54
-2 -5 6 1.41 0.96
-2 5 6 1.86 1.28
-2 5 -6 1.7 1.02
-2 -5 -6 2.11 0.77
-2 5 -6 1.39 0.72
-2 -5 7 305.06 11.2
-2 5 7 329.17 11.43
2 5 -7 315.32 11.41
-2 5 -7 313.41 11.66
-2 5 -7 308.38 10.47
-2 -5 -7 308.53 10.46
2 -5 8 19.67 1.71
2 5 8 20.68 1.73
-2 -5 -8 23.09 1.84
-2 5 -8 20.03 1.75
-2 5 8 21.34 2.3
2 5 -8 18.84 2.01
-2 5 -8 21.88 2.3
-2 -5 8 22.94 2.1
-2 5 9 209.79 8.96
2 5 -9 246.2 9.05
-2 -5 9 235.22 8.87
2 5 9 225.96 8.34
2 -5 9 227.17 8.32
-2 5 -9 226 9.38
-2 -5 -9 233.32 8.41
-2 5 -9 227.36 8.36
-2 -5 -10 118.78 5.35
-2 5 -10 116.5 5.35
2 5 -10 116.96 5.64
-2 -5 -10 120.55 5.64
-2 5 10 124.77 6.02
2 5 10 123.3 5.3
2 -5 10 121.82 5.31
-2 5 -10 132.74 6.29
-2 5 -11 16.54 1.81
-2 -5 -11 13.83 1.7
-2 5 -11 12.62 1.95
-2 5 11 18.66 2.32
2 5 -11 19.12 2.12
-2 -5 -11 16.21 1.9
2 5 11 20.1 1.92
2 -5 11 18.98 1.86
-2 -5 -12 97.36 4.82
-2 -5 -12 87.01 4.65
-2 5 -12 89.53 4.71
-2 5 12 97.07 5.44
-2 -5 -12 90.42 5.36
2 5 12 95.89 4.71
2 -5 12 97.83 4.76
-2 5 -12 97.73 5.41
2 5 -12 98.93 5.01
2 5 -13 194.01 8.1
-2 5 13 174.44 8.44
-2 5 -13 199.5 8.64
-2 -5 13 191.94 7.96
-2 5 13 195.15 7.95
-2 -5 -13 192.73 7.97
-2 -5 -13 208.78 8.99
-2 -5 -13 204.56 7.88
2 -5 13 180.79 7.78
2 5 13 190.19 7.88
2 5 -14 6.45 1.56
2 -5 14 6.81 1.56
2 5 14 6.88 1.52
-2 -5 -14 8.84 1.6
-2 5 -14 4.78 1.54
-2 -5 -14 3.1 1.7
-2 5 14 9.59 1.97
-2 -5 -14 6.65 1.42
-2 5 14 6.34 1.43
-2 -5 14 4.89 1.41
-2 -5 -15 233.44 10.16
-2 5 -15 219.96 9.78
2 -5 -15 224.2 6.95
-2 5 15 218.09 9.92
2 5 15 227.25 9.25
2 -5 15 226.25 9.22
-2 5 15 229.76 9.24
-2 -5 15 231.89 9.38
-2 -5 -15 232.25 9.3
2 5 -15 217.79 9.19
-2 -5 -15 228.88 8.81
-2 5 -16 79.51 5.07
-2 -5 16 77.02 4.74
-2 5 16 80.6 4.78
2 -5 16 76.04 4.61
2 5 16 72.63 4.55
-2 5 16 72.17 5.11
-2 -5 -16 81.52 4.78
-2 5 -16 65.6 4.46
-2 -5 -16 79.53 5.41
2 5 -16 82.15 4.72
-2 5 -17 68.57 4.82
2 5 17 58.07 4.19
2 -5 17 62.9 4.3
-2 -5 -17 82.46 5.47
-2 5 17 80.74 4.83
-2 -5 17 74.15 4.62
-2 5 17 70.4 5.17
2 5 -17 76.46 4.69
-2 5 18 118.59 7.27
-2 -5 -18 153.98 7.89
-2 -5 18 128.51 6.79
-2 5 18 139.63 6.93
2 5 18 142.26 7.01
2 -5 18 140.27 6.92
-2 5 -18 139.41 7.38
2 5 -18 124.4 6.5
2 -5 19 179.92 8.33
2 5 19 183.75 8.4
-2 5 19 175.2 8.39
-2 -5 19 170.27 8.25
-2 -5 -19 192.84 9.34
-2 5 19 166.61 9.01
2 5 -19 181.89 8.18
-2 5 -19 175.76 8.88
-2 -5 -20 90.54 6.16
-2 5 20 81.17 5.91
-2 -5 20 76.5 5.29
-2 5 20 90.3 5.61
-2 5 -20 85.8 5.7
2 5 -20 82.77 5.12
2 -5 20 75.42 5.15
2 5 20 89.49 5.51
-2 5 21 71.94 5.74
-2 5 21 76.6 5.3
-2 -5 21 76.75 5.38
-2 5 -21 82.52 5.64
2 5 -21 78.19 4.92
2 5 21 69.07 5.03
2 -5 21 78.04 5.23
-2 5 22 94.95 6.75
-2 5 -22 98.28 6.35
-2 5 22 111.79 6.54
-2 -5 22 104.44 6.35
2 5 -22 98.13 5.83
2 -5 22 96.66 6.03
2 5 22 97.82 6.09
-2 5 -23 13.41 2.57
2 5 -23 15.18 2.41
-2 5 23 17.63 2.77
-2 -5 23 10.44 2.48
2 -5 23 14.37 2.35
-2 5 23 12.14 3.17
2 -5 23 14.07 2.57
2 5 23 16.47 2.82
2 5 -24 15.67 2.58
-2 5 -24 10.25 2.48
-2 5 24 8.42 2.51
-2 5 24 12.28 2.64
-2 -5 24 10.8 2.53
2 -5 24 8.07 2.33
2 5 24 8.61 2.46
2 -5 24 16.11 2.41
-2 5 25 196.15 9.6
-2 -5 25 188.5 9.52
2 -5 25 181.27 7.91
2 -5 25 174.34 9.1
2 5 25 190.09 9.44
2 5 -25 179 8.78
-2 5 -25 168.45 9.28
-2 5 25 170.68 9.9
-2 5 26 14.86 3.4
2 -5 26 17.35 2.58
-2 -5 26 11.63 2.64
-2 5 26 17.5 3.14
2 5 26 14.04 2.78
2 -5 26 14.97 2.76
2 5 -26 18.86 3.01
-2 5 27 6.68 2.91
2 -5 27 7.4 2.25
-2 -5 27 5.49 2.54
-2 5 27 2.2 2.16
2 -5 27 9.67 2.65
2 5 27 2.16 2.17
2 5 -27 3.16 1.81
2 5 -28 32.03 3.73
2 -5 28 44.42 3.69
-2 5 28 34.53 4.63
2 5 -29 16.67 2.87
2 -5 29 13.04 2.65
-2 5 29 14.95 3.45
2 5 -30 4.4 2.26
-2 5 30 3.67 3.1
2 -5 30 4.04 2.19
-2 5 31 116.44 8.7
2 -5 31 121.99 6.72
-2 5 32 4.66 3.28
2 -5 32 4.32 2.26
-2 5 33 1.6 3.7
2 -5 33 1.21 2.2
-2 5 34 1.65 3.36
2 -5 34 4.14 2.34
-2 5 35 59.33 6.76
2 -5 35 70.2 5.26
-2 5 36 -0.87 3.72
2 -5 36 0.44 2.53
-2 -5 38 14 4.36
-2 -5 39 7.84 3.96
-2 -6 0 768.1 25.04
2 -6 0 802.48 24.05
-2 6 0 761.86 22.73
-2 -6 1 286.27 10.91
-2 -6 -1 273.07 10.95
2 -6 1 298.38 9.98
2 -6 -1 276.31 10.14
2 -6 1 297.93 11.13
2 -6 -2 390.93 13.36
2 -6 2 394.5 12.93
-2 -6 2 405.75 14.1
-2 6 -2 382.66 14.2
-2 6 -3 1000.33 30.92
-2 -6 3 1005.41 30.69
2 -6 -3 939.8 29.93
2 -6 3 953.29 29.17
-2 6 -4 606.89 20.66
2 -6 -4 586.47 19.92
2 -6 4 621.53 18.92
-2 -6 4 624.02 20.34
2 -6 5 63.45 2.98
-2 -6 5 60.62 3.83
2 -6 -5 57.15 3.77
-2 6 -5 62.63 4.14
2 -6 -5 65.72 4.05
-2 -6 6 1213.49 36.02
-2 -6 -6 1080.62 34.27
-2 6 -6 1200.38 36.55
2 -6 -6 1230.11 36.36
2 -6 -6 1173.46 35.95
-2 -6 -7 553.34 17.1
-2 6 -7 516.23 17.08
-2 -6 7 549.05 18.41
2 -6 -7 563.92 18.74
-2 6 -7 555.43 18.93
-2 6 -8 4.18 0.98
-2 -6 -8 6.41 1.11
-2 -6 -8 6.25 1.97
-2 6 -8 5.92 1.59
-2 -6 8 6.75 1.44
2 6 -9 704.67 22.26
-2 6 -9 679.55 22.66
-2 -6 -9 681.78 22.74
2 6 9 662.76 20.88
-2 -6 9 688.66 22.11
-2 -6 -9 676.59 20.96
-2 6 -9 618.97 20.85
-2 6 10 277.71 10.44
-2 -6 10 299.25 10.56
-2 6 -10 310.54 11.96
2 6 10 295.25 10.45
2 -6 10 308.44 10.47
-2 6 10 301.59 11.68
-2 -6 -10 317.19 12.12
2 6 -10 309.59 11.56
-2 6 -10 283.66 10.43
-2 -6 -10 303.99 10.52
-2 -6 10 292.57 11.33
2 6 -11 21 2.43
-2 -6 -11 22.8 2.08
-2 6 -11 20.5 2.68
-2 6 11 17.35 2.44
2 6 11 23.66 2.07
-2 6 11 23.79 2.12
-2 -6 11 23.51 2.1
-2 6 -11 19.59 1.93
-2 -6 -11 18.72 2.25
-2 -6 -11 19.08 2.77
2 -6 11 14.81 1.76
-2 -6 -12 794.33 25.23
-2 6 12 757.9 25.86
-2 -6 -12 797.58 26.25
2 6 12 796.46 24.65
2 -6 12 796.83 24.6
-2 6 -12 747.34 26.09
2 6 -12 818.27 25.65
-2 -6 -12 775.61 24.66
-2 -6 12 768.47 24.71
-2 6 -12 758.5 24.62
-2 6 12 761.01 24.69
-2 -6 -13 245.28 9.37
-2 6 -13 230.54 10.12
2 6 13 234.34 9.01
2 -6 13 237.06 8.98
-2 -6 -13 226.5 10.27
2 6 -13 240.58 9.71
-2 -6 -13 239.94 9.13
-2 6 13 216.5 8.93
-2 -6 13 235.56 9.12
-2 6 13 210.12 9.91
-2 6 -14 26.52 3.02
-2 -6 14 20.61 2.26
-2 6 14 20.67 2.27
2 6 -14 26.84 2.76
-2 -6 -14 22.67 3.16
-2 6 14 33.81 3.4
2 -6 14 25.51 2.32
2 6 14 22.62 2.31
-2 -6 -14 25.3 2.51
-2 -6 -15 317.24 11.34
2 6 15 285.08 11.22
2 -6 15 297.81 11.27
-2 -6 15 309.89 11.56
-2 6 15 299.12 11.43
-2 6 -15 312.08 12.52
-2 6 15 279.72 12.29
-2 -6 -15 309.48 12.77
2 6 -15 296.97 11.81
-2 6 -16 770.45 27.03
-2 6 16 763.97 27.11
2 6 -16 793.77 26.34
2 6 16 815.2 25.93
2 -6 16 809.61 25.81
-2 -6 -16 811.57 25.65
-2 -6 -16 811.59 27.47
-2 6 16 801.89 26.08
-2 -6 16 786.33 25.91
-2 -6 17 27.45 2.93
2 6 -17 23.89 2.84
-2 6 17 29.32 3.57
-2 -6 -17 31.99 3.79
2 -6 17 30.35 2.86
2 6 17 28.41 2.85
-2 -6 -17 31.57 2.8
-2 6 17 35.27 3.19
-2 6 -17 33.04 3.45
-2 6 18 307.13 12.15
-2 -6 18 299.62 12.11
2 6 -18 309.93 12.2
2 6 18 305.44 11.97
2 -6 18 312.13 11.98
-2 6 18 291.04 12.95
-2 6 -18 291.48 12.79
-2 -6 -18 316.46 13.39
-2 -6 19 317.34 12.4
-2 6 19 304.07 12.25
-2 6 19 293.03 13.09
-2 6 -19 270.08 12.58
2 -6 19 305.49 12.04
2 6 19 305.83 12.05
2 6 -19 301.51 12.18
-2 -6 -19 307.29 13.28
-2 -6 20 43.27 3.95
-2 6 20 49.56 4.07
-2 6 20 49.92 4.74
2 6 -20 47.24 4.06
2 -6 20 54.89 4.11
2 6 20 53.9 4.21
-2 6 -20 56.89 4.76
-2 -6 -20 47.93 5
-2 -6 21 250.19 10.89
-2 6 21 261.61 11.1
-2 6 -21 270.71 11.73
-2 -6 -21 257.04 11.95
2 6 -21 239.53 10.65
-2 6 21 244.2 11.85
2 -6 21 247.67 10.82
2 6 21 233.35 10.66
-2 6 -22 618.49 22.21
-2 6 22 602.11 21.47
-2 -6 22 641.73 21.68
2 -6 22 605.38 21.27
2 6 22 554.86 21
2 6 -22 582.08 21.13
-2 6 22 607.94 22.82
2 6 23 1.8 1.66
2 -6 23 -0.89 1.61
2 6 -23 1.73 1.6
-2 6 23 -2.42 2.71
-2 -6 23 2.29 2.09
-2 6 23 2.31 1.88
-2 6 -23 3.17 2.15
2 6 -24 129.39 7.24
-2 6 24 113.39 7.97
-2 -6 24 131.03 7.56
-2 6 24 137.93 7.62
-2 6 -24 125.34 7.7
2 6 24 123.3 7.3
2 -6 24 134.78 7.45
2 -6 25 148.2 6.85
2 6 -25 141.25 7.91
-2 6 25 170.35 8.67
-2 -6 25 154.05 8.41
2 6 25 132.61 7.88
2 -6 25 156.27 8.3
-2 6 25 152.19 9.33
-2 6 26 90.27 7.38
-2 6 26 93.64 6.53
-2 -6 26 99.38 6.75
2 6 -26 104.5 6.39
2 -6 26 105.72 5.51
2 6 26 96.74 6.54
2 -6 26 98.91 6.48
-2 6 27 7.67 3.14
2 -6 27 8.44 2.41
2 6 27 12.24 2.75
2 6 -27 5.29 2.52
-2 6 27 7.07 2.69
-2 -6 27 5.96 2.51
2 -6 27 6.66 2.21
2 -6 28 268.99 10.43
2 6 -28 239.2 11.42
-2 6 28 261.53 13.39
-2 6 29 84.88 7.22
2 -6 29 78.17 4.96
-2 6 30 15.37 4.03
2 -6 30 13.17 2.57
-2 6 31 186.77 11.54
2 -6 31 202.29 8.94
-2 6 32 101.82 8.41
2 -6 32 104.03 6.02
-2 6 33 1.67 3.64
2 -6 33 1.85 2.3
-2 6 34 220.73 13.06
-2 -6 39 4.81 4.16
2 -7 0 317.03 11.11
-2 -7 0 323.94 12.26
-2 -7 0 316.71 9.33
-2 7 0 301.8 9.27
2 -7 0 316.46 12.25
2 -7 -1 3.59 1.38
-2 -7 1 2.72 0.47
-2 7 1 1.69 0.41
2 -7 1 2.55 1.05
2 -7 1 2.52 1.33
2 -7 -1 0.94 1.22
-2 -7 -1 2.73 0.47
-2 -7 -1 1.07 1.1
-2 -7 1 3.48 1.31
-2 7 -1 2.64 0.45
-2 -7 2 28.41 2.77
-2 -7 -2 23.65 2.6
-2 -7 2 28.41 1.33
-2 7 2 29.28 1.32
2 -7 2 30.09 2.32
2 -7 2 30.14 2.87
2 -7 -2 29.28 2.88
-2 -7 -2 27.62 1.34
-2 7 -2 28.43 1.33
2 -7 -2 28.34 2.61
2 -7 3 27.82 2.8
2 -7 3 31.65 2.33
2 -7 -3 28.32 2.72
-2 -7 3 29.64 2.79
2 -7 -3 26.2 2.73
-2 7 -3 26.62 1.42
-2 -7 -3 26.65 1.42
2 -7 4 207.07 9.1
2 -7 4 201.81 7.57
-2 7 -4 208.32 9.13
2 -7 -4 213.24 9.14
-2 -7 4 196.3 8.75
2 -7 -4 210.43 8.54
-2 -7 5 5.47 1.49
2 -7 -5 5.87 1.53
-2 -7 5 3.19 0.74
-2 7 5 4.07 0.76
2 -7 5 4.33 1.12
-2 7 -5 4.17 1.63
2 -7 -5 6.85 1.84
2 -7 5 4.16 1.43
-2 7 6 719.63 22.12
2 -7 6 748.66 24.79
-2 -7 6 700.48 22.12
2 -7 -6 768.62 24.22
2 -7 6 767.47 22.64
2 -7 -6 741.31 24.6
-2 7 -6 765.43 24.9
-2 -7 6 711.03 24.32
-2 7 7 18.34 1.5
-2 -7 7 15.74 1.45
-2 -7 7 15.22 2.18
-2 7 -7 18.68 2.46
2 -7 -7 15.4 2.39
-2 -7 -7 15.91 2.45
-2 -7 -7 14.23 1.35
-2 7 -7 14.47 1.38
2 -7 -7 18.05 2.45
-2 7 -8 7.52 1.88
-2 -7 8 3.6 0.92
-2 7 8 2.35 0.87
-2 -7 -8 4.68 1.99
-2 -7 8 3.13 1.34
2 -7 -8 2.68 1.32
-2 -7 -9 -0.8 1.87
-2 7 -9 -0.4 1.39
-2 7 9 -0.18 0.92
-2 -7 9 -0.17 0.89
2 -7 -9 1.55 1.33
-2 -7 9 0.35 1.24
-2 7 10 323.36 11.36
-2 -7 10 325.3 11.36
-2 7 -10 343.05 13.46
-2 -7 -10 349.83 13.45
-2 -7 10 337.17 12.83
2 7 -11 16.25 2.33
-2 7 -11 16.51 2.48
-2 7 11 15.4 1.78
-2 -7 11 15.53 1.8
-2 -7 -11 14.41 2.8
-2 -7 -12 225.65 9.38
2 7 -12 220.24 9.77
-2 7 -12 213.64 9.99
-2 7 12 223.23 8.58
-2 -7 12 225.19 8.62
-2 -7 -12 226.75 10.3
2 7 12 231.47 8.57
2 -7 12 222.82 8.46
-2 -7 -13 27.78 2.85
-2 -7 13 32.09 2.79
-2 7 13 30.14 2.6
2 7 13 29.49 2.5
2 -7 13 31.1 2.66
-2 -7 -13 33.57 3.76
2 7 -13 30.13 3.13
-2 7 -13 28.6 3.29
-2 7 -14 -0.45 1.51
-2 7 14 0.83 1.22
-2 -7 14 1.1 1.27
2 7 -14 1.55 1.43
-2 -7 -14 -1.41 2.19
2 7 14 0.78 1.09
2 -7 14 0.26 1.19
-2 -7 -14 3.19 1.47
-2 7 -15 16.62 2.76
-2 -7 -15 15.5 2.87
-2 -7 -15 15.8 2.23
2 7 15 12.82 1.97
2 -7 15 15.64 1.98
-2 -7 15 13.23 2.03
-2 7 15 13.3 1.96
2 7 -15 12.24 2.1
-2 7 -16 153.74 8.54
-2 -7 16 180.1 7.88
-2 7 16 176.83 7.8
-2 -7 -16 167.31 9.05
2 7 16 180.16 7.76
2 -7 16 179.85 7.71
2 7 -16 191.35 8.75
-2 -7 -16 180.86 7.84
-2 -7 -17 3.07 2.4
-2 7 -17 0.97 1.67
-2 -7 -17 0.61 1.38
2 7 -17 1.65 1.65
2 7 17 0.32 1.49
2 -7 17 2.19 1.45
-2 7 17 1.32 1.32
-2 -7 17 1.98 1.29
-2 -7 -18 22.78 3.58
-2 7 18 24.82 3.43
-2 -7 -18 27.91 2.77
2 7 18 14.81 2.28
2 -7 18 19.94 2.48
-2 7 -18 20.91 3.1
-2 7 18 21.68 2.68
-2 -7 18 21.55 2.58
2 7 -18 18.54 2.91
-2 -7 -19 17.06 3.41
2 -7 19 12.28 2.26
2 7 19 18.12 2.54
-2 7 19 14.29 3.19
2 7 -19 11.22 2.45
-2 7 -19 12.78 2.76
-2 7 19 17.33 2.52
-2 -7 19 14.29 2.29
-2 -7 -20 15.92 3.41
2 7 20 10.11 2.25
2 -7 20 13.69 2.33
-2 7 20 10.87 2.77
2 7 -20 13.28 2.39
-2 7 -20 13.13 2.77
-2 7 20 15.91 2.44
-2 -7 20 13.9 2.39
-2 -7 -21 6.41 2.94
-2 7 21 2.97 2.42
2 -7 21 3.12 1.65
2 7 21 5.53 1.98
2 7 -21 4.07 1.91
-2 7 -21 7 2.31
-2 7 21 9.39 2.31
-2 -7 21 7.3 2.21
-2 7 22 57.12 4.48
-2 -7 22 58.03 4.49
2 7 -22 52.35 4.56
-2 7 22 61.05 5.59
2 7 22 51.93 4.38
2 -7 22 50.09 4.2
-2 7 23 10.23 3.16
2 7 -23 7.56 2.4
-2 7 23 11.28 2.44
-2 -7 23 8.07 2.14
2 7 23 7.84 2.24
2 -7 23 9.91 2.26
2 -7 24 43.71 4.12
2 7 24 51.03 4.33
2 7 -24 35.66 3.95
-2 7 24 48.36 4.32
-2 -7 24 44.4 4.32
-2 7 24 43.12 4.9
2 7 25 3.81 2.37
2 -7 25 0.94 1.74
2 7 -25 0.49 1.85
-2 7 25 0.69 3.07
-2 -7 25 1.46 2.08
-2 7 25 3.92 2.2
2 -7 26 65.54 4.07
2 7 -26 64.23 5.22
-2 7 26 46.03 5.69
-2 7 26 59.38 5.04
-2 -7 26 48.92 4.63
2 7 26 50.08 4.77
2 -7 26 61.35 5.02
-2 7 27 8.04 3.04
2 -7 27 8.68 2.61
2 -7 27 8.14 2.12
-2 -7 27 6.28 2.49
2 -7 28 92.55 5.15
-2 7 28 85.97 7.43
2 -7 29 10.65 2.29
-2 7 29 12.42 3.84
-2 7 30 -0.8 2.95
2 -8 0 841.07 28.95
-2 -8 0 887.33 28.89
2 -8 0 860.59 27.35
2 -8 -1 9.64 2.06
2 -8 -1 11.98 2.13
2 -8 1 12.05 1.9
2 -8 1 8.04 1.89
-2 -8 1 8.55 1.93
-2 -8 -1 7.04 1.8
2 -8 -2 213.26 8.64
-2 -8 2 198.82 9.31
2 -8 -2 218.76 9.64
-2 -8 -2 202.32 9.53
2 -8 2 195.92 9.42
2 -8 2 206.94 8.16
2 -8 3 4.29 1.59
2 -8 3 2.22 1.27
2 -8 -3 2.39 1.75
-2 -8 -3 2.57 1.4
2 -8 -3 3.39 1.76
-2 -8 3 3.2 1.45
-2 -8 -4 564.29 20.47
2 -8 4 577.38 18.53
2 -8 -4 556.51 20.32
-2 -8 4 581.7 20.21
2 -8 4 572.94 20.52
2 -8 -4 568 19.48
-2 -8 5 0.4 1.19
-2 8 5 0.79 0.44
-2 -8 5 0.18 0.46
2 -8 5 0.4 1.22
2 -8 -5 -0.43 1.43
2 -8 -5 3.34 2.13
2 -8 5 -0.44 1.5
-2 -8 6 1261.59 40.01
-2 8 6 1224.08 36.67
-2 -8 6 1233.87 36.69
-2 -8 -6 1310.61 40.29
2 -8 6 1279.38 37.92
2 -8 -6 1316.74 39.68
-2 8 -6 1328.17 40.54
2 -8 6 1255.25 40.44
2 -8 -6 1327.81 40.45
2 -8 7 -0.37 1.21
-2 -8 -7 -0.42 1.98
2 -8 -7 4 2.27
-2 -8 7 0.81 1.42
2 -8 7 1.34 1.29
2 -8 -7 -0.43 1.49
-2 8 7 1.49 0.66
-2 8 -7 -0.44 1.71
-2 -8 7 1.06 0.68
-2 -8 -8 45.36 4.31
2 -8 -8 59.16 4.65
-2 8 8 58.58 2.72
-2 -8 8 53.16 2.68
-2 -8 8 54.25 4.22
2 -8 -8 52 4.3
-2 8 -8 49.46 4.29
-2 -8 -9 15.43 2.74
2 -8 -9 20.52 2.8
-2 -8 9 21.22 1.71
-2 8 -9 19.62 2.94
-2 8 9 16.8 1.59
-2 -8 9 19.55 2.66
-2 8 -10 1036.12 32.09
-2 -8 -10 1011 31.96
-2 8 10 902.89 28.78
-2 -8 10 923.92 28.8
2 -8 -10 964.15 31.75
-2 -8 10 995.76 31.52
-2 8 11 0.38 0.98
-2 -8 11 0.76 1.02
2 -8 -11 1.38 1.62
-2 -8 -11 -0.47 2.13
-2 8 -11 0.94 1.74
-2 -8 -12 823.28 28.45
-2 8 -12 811.52 28.22
-2 8 12 825.78 25.59
-2 -8 12 818.7 25.55
-2 -8 -13 10.94 3.05
-2 8 13 8.3 1.57
-2 -8 13 10.53 1.58
2 8 -13 13.42 2.45
-2 8 -13 12.75 2.46
-2 -8 -13 13.91 2.26
-2 8 -14 2.01 1.85
-2 8 14 4.02 1.46
-2 -8 14 4.23 1.3
-2 -8 -14 2.88 1.78
2 8 -14 4.4 2.01
2 8 14 2.89 1.32
2 -8 14 2.12 1.1
-2 -8 -14 2.05 2.3
2 -8 15 11.53 1.83
2 8 15 12.56 1.93
-2 8 15 12.77 1.92
-2 -8 15 14.55 2.07
-2 -8 -15 14.92 2.45
-2 8 -15 9.72 2.42
-2 -8 -15 12.64 3.02
2 8 -15 7.61 2.29
-2 8 16 483.62 16.84
-2 -8 16 475.45 16.78
-2 -8 -16 464.44 18.96
-2 8 -16 495.56 19
2 8 16 476.29 16.74
2 -8 16 516.62 16.89
2 8 -16 482.41 18.32
-2 -8 -16 525.36 17.6
-2 -8 -17 60.85 4.26
-2 8 -17 71.61 5.61
2 8 17 68.52 4.26
2 -8 17 67.02 4.19
-2 -8 -17 61.43 5.41
2 8 -17 57.17 4.77
-2 -8 17 65.51 4.2
-2 8 17 62.39 4.12
2 8 -18 310.9 13.66
2 -8 18 345.67 12.67
2 8 18 328.92 12.57
2 -8 -18 350.84 11.02
-2 -8 -18 319.87 14.59
-2 8 18 332.06 12.69
-2 -8 18 343.05 12.78
-2 8 -18 307.31 14.08
-2 -8 -18 328.53 12.65
-2 -8 -19 176.24 7.73
-2 8 19 149.06 7.54
-2 -8 19 149.87 7.5
2 8 -19 165.01 8.54
2 8 19 164.72 7.7
2 -8 19 174.93 7.78
2 8 20 26.82 2.92
2 -8 20 29.99 3.07
-2 8 20 31.49 3.26
-2 -8 20 24.28 2.92
2 8 -20 26.15 3.4
2 8 21 12.99 2.51
2 -8 21 25.61 2.94
2 8 -21 27.16 3.4
-2 -8 21 15.5 2.59
-2 8 21 23.4 2.93
-2 8 22 357.56 14.07
-2 -8 22 361.88 14.07
2 8 -22 352.2 14.73
2 -8 22 372.64 14.07
2 8 22 337.23 13.78
2 8 23 13.91 2.44
2 -8 23 17.46 2.75
2 8 -23 14.89 2.91
-2 8 23 17.2 2.7
-2 -8 23 12.38 2.47
-2 8 24 171.7 8.62
-2 -8 24 167.09 8.56
2 -8 24 169.73 8.54
2 8 24 178.61 8.73
-2 8 25 8.46 2.59
-2 -8 25 12.6 2.6
2 8 25 5.99 2.2
2 -8 25 9.55 2.51
2 -8 26 146.93 8.13
2 8 26 144.05 8.12
-2 -8 26 161.26 8.5
-2 8 26 155.41 8.36
-2 -9 0 2.84 1.59
2 -9 0 0.3 1.56
2 -9 0 -0.48 1.54
2 -9 -1 2.77 1.87
-2 -9 1 1.88 1.62
2 -9 1 2.54 1.66
-2 -9 -1 2.86 1.68
2 -9 -1 1.45 1.48
2 -9 1 0.49 1.59
2 -9 -2 18.28 2.65
2 -9 2 21.36 2.52
2 -9 -2 22.16 2.96
-2 -9 2 23.2 2.97
-2 -9 -2 21.64 3.07
2 -9 2 26.82 3.22
2 -9 -3 109.01 5.87
2 -9 3 107.47 6.65
2 -9 3 111.09 5.39
-2 -9 -3 97.63 6.41
2 -9 -3 104.81 6.52
-2 -9 3 98.77 6.3
2 -9 -4 20.39 2.97
2 -9 -4 24.4 3.22
2 -9 4 19.94 2.39
2 -9 4 25.62 3.19
-2 -9 -4 23.25 3.13
-2 -9 4 19.82 2.84
-2 -9 5 16.61 2.63
2 -9 5 19.96 2.33
2 -9 5 30.27 3.41
2 -9 -5 19.61 2.94
-2 -9 -5 23.67 3.16
2 -9 -5 23.58 3.08
-2 -9 -5 21.84 3.17
2 -9 6 160.35 8.4
2 -9 -6 149.17 7.63
2 -9 -6 147.43 8.07
-2 -9 -6 157.64 8.38
-2 -9 -6 140.5 7.77
2 -9 6 148.07 6.36
-2 -9 6 137.93 7.74
2 -9 -7 106.72 6.33
2 -9 -7 103.32 6.59
-2 -9 7 113.64 6.62
2 -9 7 108.04 6.72
-2 -9 -7 103.26 6.55
2 -9 7 104.05 5.01
2 -9 8 1.46 1.28
-2 -9 8 4.64 1.75
2 -9 -8 1.24 2.21
-2 9 -8 0.5 1.98
-2 -9 8 2.46 0.64
-2 9 8 1.68 0.6
2 -9 -8 3.01 1.73
-2 -9 -8 0.95 2.19
-2 -9 9 75.34 5.3
-2 -9 9 72.4 3
-2 9 9 65.75 2.95
-2 9 -9 84.97 5.87
2 -9 -9 65.85 5.24
2 -9 9 69.49 3.8
-2 -9 -9 76.07 5.53
-2 -9 10 199.4 6.82
-2 9 10 182.37 6.76
-2 -9 10 192.33 9.51
-2 -9 -10 211 10
-2 9 -10 197.14 9.88
2 -9 -10 202.46 9.88
2 -9 -11 4.68 1.88
-2 9 -11 4.2 2.02
-2 -9 11 7.58 2.1
-2 -9 -11 1.54 2.46
-2 9 11 4.14 1.09
-2 -9 11 4.72 1.06
-2 9 -12 277.29 12.61
2 -9 -12 307.52 12.93
-2 -9 -12 285.52 12.76
-2 9 12 273.35 9.67
-2 -9 12 274.84 9.69
-2 9 -13 91.9 6.4
-2 -9 -13 95.68 6.66
-2 -9 13 92.93 4.44
-2 9 13 89.37 4.35
2 -9 -13 93.98 6.39
-2 9 -14 4.39 2.07
2 -9 -14 4.9 2.14
-2 -9 14 4.59 1.38
-2 -9 -14 5.55 3.14
-2 -9 -14 3.64 1.84
-2 9 14 3.09 1.17
-2 -9 -15 6.84 2.95
-2 -9 15 6.96 1.48
-2 -9 -15 4.76 2.08
-2 -9 -16 121.98 6.66
-2 -9 16 125.43 5.84
-2 -9 17 0.28 1.3
-2 -9 -17 0.76 1.81
2 9 -17 0.51 2.26
2 9 -18 52.48 4.89
2 -9 -18 58.92 3.32
2 -9 18 65.53 4.01
-2 -9 18 62.48 4.07
-2 -9 -18 54.75 4.35
2 -9 -19 5.75 1.3
2 9 -19 3.7 2.23
-2 -9 19 3.22 1.7
-2 -9 -19 3.95 1.75
2 -9 19 6.85 1.83
-2 -9 20 1.37 1.67
-2 -9 -20 1.75 1.75
2 -9 20 0.67 1.45
-2 -9 21 9.77 2.03
2 -9 21 12.75 2.33
2 -9 22 74.83 4.99
-2 -9 22 90.38 5.41
2 -9 23 -0.79 1.66
-2 -9 23 0.4 1.63
2 -9 24 12.75 2.54
-2 -9 24 16.33 2.78
2 -9 25 12.91 2.53
-2 -9 25 12.68 2.54
-2 -9 26 51.94 4.53
2 -9 26 44.48 4.2
-2 -10 0 694.91 26.13
2 -10 0 776.33 24.65
2 -10 0 736.73 26.48
-2 -10 1 81.55 5.76
-2 -10 -1 68.2 5.49
2 -10 -1 59.71 5.39
2 -10 1 68.21 5.57
2 -10 -1 78.05 4.99
2 -10 1 72.17 4.66
2 -10 -2 112.28 6.18
-2 -10 2 93.59 6.49
-2 -10 -2 99.15 6.77
2 -10 -2 105 6.95
2 -10 2 102.77 6.9
2 -10 2 121.32 5.95
2 -10 -3 472.25 17.33
2 -10 -3 489.38 18.97
-2 -10 -3 441.63 18.74
-2 -10 3 508.45 18.91
2 -10 3 476.5 16.68
2 -10 3 515.65 19.13
-2 -10 -4 131.61 7.64
2 -10 -4 123.09 6.95
2 -10 -4 134.36 7.88
-2 -10 -4 133.96 7.96
-2 -10 4 132.14 7.71
2 -10 4 130.55 7.84
2 -10 4 127.41 6.21
2 -10 5 58.62 3.85
-2 -10 -5 56.81 4.92
2 -10 -5 55.24 4.93
-2 -10 -5 52.48 4.95
-2 -10 5 51.46 4.63
2 -10 -5 58.2 4.71
2 -10 5 39.69 4.37
-2 -10 -6 252.11 11.36
2 -10 6 244.52 9.44
2 -10 -6 231.46 11.45
-2 -10 -6 228.89 11.54
-2 -10 6 232.42 11.23
2 -10 6 260.97 11.95
2 -10 -6 240.87 10.79
2 -10 7 355.6 14.84
-2 -10 7 334.74 14.31
2 -10 -7 324.14 14.52
-2 -10 -7 316.78 14.53
2 -10 7 346.28 12.17
-2 -10 -7 334.03 14.28
2 -10 -7 337.57 13.75
-2 -10 8 0.52 1.56
-2 -10 -8 -1.03 2.42
2 -10 8 -0.24 1.64
-2 -10 -8 1.18 1.7
2 -10 -8 0.57 1.9
-2 -10 9 328.66 14.29
-2 -10 -9 341.38 15.01
2 -10 -9 346.43 14.88
-2 -10 -9 364.28 14.8
2 -10 9 331.19 11.96
2 -10 -10 47.23 4.67
-2 -10 10 45.59 4.41
2 -10 10 48.49 3.2
-2 -10 -10 46.72 4.74
2 -10 -11 -1.16 1.84
2 -10 11 -0.21 1.32
-2 -10 11 -0.33 0.8
-2 -10 -11 -1.67 2.8
2 -10 -12 112.61 7.32
-2 -10 12 97.71 4.02
2 -10 12 109.45 4.94
2 -10 -13 414.36 17.54
-2 -10 13 434.64 13.77
-2 -10 -14 3.6 2.02
2 -10 -14 3.03 2.03
-2 -10 14 5.11 1.25
2 -10 -15 362.17 15.98
-2 -10 -15 353.79 14.54
-2 -10 15 378.31 12.54
-2 -10 16 151.77 6.3
2 -10 -16 140.3 8.76
-2 -10 -16 139.89 7.67
-2 -10 -17 23.67 3.18
2 -10 -17 24.63 3.86
-2 -10 17 23.96 2.4
-2 -10 18 59.62 3.83
-2 -10 -18 51.37 4.4
2 -10 -18 61.12 3.68
-2 -10 -19 158.35 8.03
-2 -10 19 168.6 7.37
-2 -10 -20 0.76 1.81
-2 -10 20 2.45 1.41
-2 -10 -21 92.07 5.48
-2 -10 21 74.7 4.89
-2 -10 22 102.82 5.83
2 -11 0 7.24 2.56
2 -11 0 8.63 2.47
-2 -11 0 3.58 2.16
2 -11 -1 21.52 3.67
2 -11 1 20.21 3.03
2 -11 -1 28.61 3.47
-2 -11 1 27.9 3.69
-2 -11 -1 24.76 3.54
2 -11 1 20.35 3.42
2 -11 2 -0.62 2.07
-2 -11 -2 -0.61 1.82
2 -11 -2 3.92 2.68
2 -11 2 -1.35 2.14
-2 -11 2 0.59 1.93
2 -11 -2 -0.61 1.7
-2 -11 -2 1.51 2.36
2 -11 -3 84.18 6.54
-2 -11 3 95.05 6.68
2 -11 3 91.64 5.32
-2 -11 -3 78.84 6.38
2 -11 3 82.19 6.49
2 -11 -3 100.61 6.1
-2 -11 -3 97.58 6.56
2 -11 -4 9.81 2.72
2 -11 4 8.74 2.24
-2 -11 -4 6.83 2.84
2 -11 -4 10.43 2.64
-2 -11 4 12.98 2.92
-2 -11 -4 5.75 2.8
2 -11 4 10.53 2.71
-2 -11 5 11.18 2.67
2 -11 5 17.5 3.43
2 -11 5 14.98 2.49
2 -11 -5 17.59 3.25
-2 -11 -5 11.9 2.88
2 -11 -5 18.48 3.35
-2 -11 -5 16.41 3.29
2 -11 -6 4.09 2.66
2 -11 6 2.31 1.85
2 -11 -6 4.96 2.39
-2 -11 6 5.89 2.18
2 -11 6 3.77 2.42
-2 -11 -6 2.53 2.13
2 -11 -7 81.36 6.28
2 -11 7 65.84 5.74
2 -11 7 66.57 4.29
-2 -11 7 70.5 5.76
-2 -11 -7 72.07 5.97
-2 -11 -8 6.52 2.56
2 -11 -8 5.06 2.39
-2 -11 8 4.7 2.03
2 -11 8 6.87 1.9
2 -11 9 89.13 4.86
2 -11 -9 88.59 6.67
-2 -11 9 84.47 6.4
-2 -11 -9 88.05 6.8
-2 -11 10 9.45 2.42
2 -11 10 11.42 2.04
-2 -11 -10 12.79 3.08
2 -11 -10 8.33 2.58
2 -11 11 0.7 1.51
-2 -11 -11 0.68 2.16
2 -11 -11 -0.65 1.92
2 -11 12 -0.45 1.61
-2 -11 -12 -0.69 2.5
2 -11 -12 -1.95 2.18
2 -11 -13 107.2 7.58
-2 -11 -14 -0.49 2.31
2 -11 -14 -0.66 2.23
-2 -11 -15 136.55 7.62
2 -11 -15 112.66 8.2
2 -11 -16 -0.68 2.03
-2 -11 -16 -0.47 2.02
2 -11 -17 22.12 3.77
-2 -11 -17 18.91 3.06
2 -11 -18 2.11 2.42
-2 -11 -18 1.79 1.98
2 -11 -19 83.75 6.98
-2 -11 -19 91.23 5.92
2 -11 -20 0.72 2.47
-2 -11 -20 2.07 2.16
-2 -11 -21 48.4 4.13
2 -11 -21 27.63 4.4
2 -11 -22 0.74 2.33
2 -11 -23 26.06 4.31
2 -12 0 1.18 2.17
-2 -12 0 0.66 2.03
2 -12 0 -0.68 2.1
2 -12 -1 98.91 7.64
-2 -12 1 108.29 7.64
2 -12 1 106.3 7.62
2 -12 -1 101.59 6.28
2 -12 1 95.33 6.05
-2 -12 -1 100.49 7.29
2 -12 2 28.65 4.13
-2 -12 -2 14.78 3.06
2 -12 -2 14.98 3.18
2 -12 2 15.27 2.83
2 -12 -2 19.81 3.6
-2 -12 2 23.69 3.69
2 -12 -3 365.93 15.83
-2 -12 3 333.17 15.22
2 -12 3 323.91 15.32
2 -12 3 326.11 12.86
2 -12 -3 344.24 13.87
-2 -12 -3 304.47 14.9
-2 -12 -4 2.06 2.18
2 -12 -4 0.91 2.76
2 -12 4 0.34 2.03
2 -12 4 1.37 2.3
-2 -12 4 -1.31 2.08
2 -12 -4 1.37 2.23
2 -12 5 17.28 2.67
2 -12 5 13.79 3.35
-2 -12 5 20.93 3.63
-2 -12 -5 27.05 4.06
2 -12 -5 20.68 3.62
2 -12 -5 17.1 3.37
-2 -12 -6 5.59 2.48
2 -12 6 11.09 2.93
-2 -12 6 7.82 2.71
2 -12 6 9.73 2.39
2 -12 -6 5.49 2.65
2 -12 7 258.54 10.25
2 -12 -7 257.99 13.08
-2 -12 -7 239.37 12.84
-2 -12 7 256.83 12.73
-2 -12 8 3.91 2.65
-2 -12 -8 5 2.46
2 -12 -8 4.85 2.77
2 -12 -9 452.52 19.38
-2 -12 9 464.22 19.04
-2 -12 -9 457.03 19.64
-2 -12 10 16.34 3.36
2 -12 -10 12.73 3.38
-2 -12 -10 13.2 3.27
2 -12 -11 2.85 2.45
-2 -12 -11 0.74 2.21
-2 -12 -12 36.13 4.85
2 -12 -12 34.44 4.85
-2 -12 -13 307 14.88
2 -12 -13 281.72 14.23
2 -12 -14 2.18 2.5
-2 -12 -14 0.54 2.27
-2 -12 -14 3.1 2.53
-2 -12 -15 168.21 10.46
2 -12 -15 154.74 9.93
-2 -12 -15 157.26 8.76
2 -12 -16 49.68 5.59
-2 -12 -16 51.76 5.85
-2 -12 -16 47.04 4.73
2 -12 -17 1.49 2.3
-2 -12 -17 1.99 2.46
2 -12 -18 -0.76 2.53
-2 -12 -18 2.9 2.26
-2 -12 -19 280.11 12.3
2 -12 -19 288.08 14.54
2 -12 -20 6.95 2.98
2 -12 -21 92 7.73
2 -12 -22 18.89 4.14
2 -13 0 35.79 4.81
2 -13 0 39.04 4.41
-2 -13 0 21.89 3.87
-2 -13 1 68.98 6.27
2 -13 1 68.73 6.46
2 -13 -1 59.17 6.27
-2 -13 -1 61.49 6.01
2 -13 1 55.72 4.89
2 -13 -1 63.08 5.22
2 -13 -2 4.07 2.72
2 -13 2 4.48 2.64
-2 -13 2 3.62 2.85
2 -13 -2 7.49 2.71
-2 -13 -2 3.68 2.66
-2 -13 -3 140.54 9.38
2 -13 -3 156.91 8.41
-2 -13 3 150.71 9.51
2 -13 -3 141.16 9.48
2 -13 3 146.96 9.64
-2 -13 -4 23.15 4.09
-2 -13 4 26.62 4.21
2 -13 4 27.85 4.35
2 -13 -4 24.01 4.15
-2 -13 -5 5.31 2.48
2 -13 5 5.27 2.53
-2 -13 5 7.16 2.7
2 -13 -5 6.01 2.84
-2 -13 -6 37.49 4.89
-2 -13 6 30.69 4.37
2 -13 -6 38.43 4.85
-2 -13 -7 14.68 3.43
-2 -13 7 11.4 3.26
2 -13 -7 6.04 2.61
-2 -13 -8 0.78 2.32
2 -13 -8 1.51 2.33
-2 -13 8 0.71 2.69
-2 -13 -9 32.2 4.72
2 -13 -9 28.88 4.65
-2 -13 9 30.66 4.44
-2 -13 -10 23.78 4.25
2 -13 -10 31.32 4.73
-2 -13 -11 -0.8 2.39
2 -13 -11 2.31 2.37
-2 -13 -12 15.4 3.61
2 -13 -12 16.36 3.62
-2 -13 -13 1.64 2.76
2 -13 -13 2.36 2.42
-2 -13 -14 0.83 2.56
-2 -13 -14 -0.58 2.48
2 -13 -14 0.79 2.51
-2 -13 -15 7.58 2.91
-2 -13 -15 13.54 3.23
2 -13 -15 11.94 3.42
2 -13 -16 27.19 4.43
-2 -13 -16 30.12 4.1
-2 -13 -17 1.6 2.46
-2 -13 -18 7.18 2.63
-2 -14 0 147.56 9.81
2 -14 0 144 9.97
-2 -14 -1 46.16 5.48
-2 -14 1 44.97 5.5
2 -14 1 42.08 5.28
2 -14 -1 41.29 5.5
-2 -14 -2 0.8 2.38
2 -14 2 3.25 2.72
-2 -14 2 -0.79 2.5
2 -14 -2 5.68 3.12
2 -14 3 112.94 8.51
-2 -14 -3 106 8.31
-2 -14 3 118.78 8.64
2 -14 -3 96.86 8.17
2 -14 -4 70 6.68
-2 -14 -4 53.3 6.05
2 -14 4 52.87 6.09
-2 -14 4 56.03 6.24
-2 -14 5 8.53 3.16
-2 -14 -5 8.12 3.43
2 -14 -5 2.45 2.67
2 -14 -6 159.32 10.51
-2 -14 6 148.71 9.92
-2 -14 7 13.16 3.64
-2 -14 8 10.8 3.32
-2 -14 -13 17 3.62
-2 -14 -14 -0.61 3.13
-2 -14 -15 32.76 4.56
-2 -14 -16 220.71 11.27
3 0 0 1.76 0.76
3 0 1 -0.15 0.72
3 0 -1 -0.28 0.62
3 0 2 2454.85 72.84
3 0 -2 2533.42 72.58
3 0 -3 0.78 0.7
3 0 7 0.2 0.78
-3 0 -8 732.17 22.02
3 0 8 710.59 22.82
3 0 9 -0.45 0.93
-3 0 -9 -0.14 0.92
-3 0 -10 898.56 26.5
3 0 10 832.39 27.27
3 0 11 2.04 1.16
-3 0 -11 0.17 1.06
3 0 12 169.1 7.38
-3 0 -12 178.73 6.83
-3 0 -13 0.2 1.09
3 0 13 0.86 1.01
3 0 14 740.96 24.26
3 0 15 0.32 1.06
3 0 16 54.21 3.9
3 0 17 -0.73 1.22
-3 0 -17 -0.75 1.3
3 0 18 823.32 27.33
-3 0 -18 821.89 27.5
3 0 19 0.4 1.52
-3 0 -19 2.16 1.41
3 0 19 -0.29 1.49
3 0 20 1106.3 37.15
3 0 20 1139.71 36.06
-3 0 -20 1238.9 37.84
-3 0 -21 -1.87 1.77
3 0 21 -0.64 1.55
3 0 21 -0.44 1.63
-3 0 -22 9.85 2.25
3 0 22 5.77 1.9
3 0 22 9.71 2.29
-3 0 -23 -0.52 1.73
-3 0 23 -0.5 1.88
3 0 23 2.15 1.6
3 0 23 0.97 1.74
-3 0 -24 166.86 8.85
-3 0 24 162.89 8.76
3 0 24 157.06 7.76
3 0 24 154.74 8.55
3 0 25 -0.53 1.94
-3 0 -25 -1.13 2.03
-3 0 25 -1.62 1.91
3 0 25 0.79 1.99
-3 0 26 318.18 13.45
-3 0 -26 283.27 13.14
3 0 26 280.94 11.93
3 0 26 267.21 12.72
3 0 27 -1.7 2.43
3 0 27 -1.29 2.22
-3 0 27 -5.86 2.59
3 0 28 16.5 3.13
3 0 28 14.36 2.64
-3 0 28 10.93 2.83
3 0 29 -0.47 2.03
3 0 30 274.31 11.44
3 0 31 3.55 2.43
-3 0 31 3.46 3.15
-3 0 32 160.78 9.99
-3 0 33 -0.74 2.95
-3 0 34 32.83 5
-3 0 35 2.34 3.89
-3 0 36 292.91 15.1
-3 0 37 -0.81 3.3
-3 0 38 -1.66 3.49
-3 0 39 5.08 4.01
-3 1 0 0.08 0.46
-3 1 1 605.03 18.16
-3 -1 1 621.4 19.08
3 1 1 614.8 19.12
-3 1 2 1333.57 39.06
-3 -1 2 1368.66 40.06
3 1 2 1370.79 40.23
-3 -1 3 64.41 3.22
3 -1 -3 66.99 3
-3 -1 3 69 2.31
3 1 3 67.43 3.37
3 -1 -3 66.49 2.45
3 -1 -4 843.88 24.76
3 1 4 885.25 26.16
-3 -1 -4 865.34 25.96
-3 1 -4 840.4 25.91
-3 -1 4 831.41 25.82
3 -1 -4 853.35 25.44
3 1 5 714.91 22.81
3 -1 -5 748.91 22.05
3 -1 -5 732.98 21.47
-3 1 -5 727.62 22.69
-3 -1 -5 741.15 22.72
3 -1 -6 106.74 3.96
3 1 -6 103.79 3.41
3 1 6 104.44 4.68
-3 -1 -6 99.44 4.53
-3 1 -6 112.97 4.7
3 1 -7 61.38 2.27
-3 -1 -7 59.81 3.29
-3 1 -7 62.8 3.34
-3 1 -7 63.42 2.56
3 -1 7 65.82 3.4
3 1 7 61.1 3.32
3 1 7 57.52 3.3
3 1 8 1390.08 42.43
3 -1 8 1415.45 42.43
-3 -1 -8 1408.35 42.4
-3 1 -8 1409.53 42.39
-3 1 -8 1401.69 41.19
3 1 -8 1430.41 40.89
3 1 8 1394.57 42.35
3 1 9 105.4 4.86
-3 1 -9 102.63 4.85
-3 -1 -9 112.67 5.02
-3 -1 -9 107.98 4.66
-3 1 -9 98.79 3.98
3 -1 9 104.33 4.92
3 1 9 104.37 4.92
-3 -1 -10 482.77 16.06
3 -1 10 475.94 16.05
3 1 10 466 16.03
-3 -1 -10 484.22 15.59
3 1 10 462.33 15.8
-3 1 -10 490.88 14.95
-3 -1 -11 501.36 15.96
-3 -1 -11 518.09 16.5
3 1 11 477.88 16.42
3 -1 11 476.59 16.43
3 1 11 455.4 16.06
3 1 12 379.06 13.13
3 1 12 386.58 13.49
3 -1 12 369.47 13.37
-3 -1 -12 376.59 13
3 1 13 77.04 4.2
-3 -1 -13 77.45 4.19
3 1 13 83.06 4.62
3 -1 13 74.01 4.36
3 1 14 1384.65 43.48
3 1 14 1429.14 44.08
3 -1 14 1459.8 44.07
-3 -1 -14 1463.53 43.5
-3 -1 -15 26.43 2.65
3 1 15 23.02 2.44
3 1 15 27.79 2.64
3 -1 15 22.28 2
3 -1 15 25.15 2.55
3 1 16 153.44 7.37
3 -1 16 148.72 7.26
3 -1 16 150.58 6.28
-3 1 16 155 4.91
-3 -1 -16 167.13 7.54
-3 1 -16 162.08 7.54
3 1 16 159.39 6.89
3 -1 17 126.39 6.56
3 1 17 146.91 6.91
3 -1 17 121.22 5.53
-3 1 17 122.85 4.02
3 1 17 137.52 6.19
-3 -1 -17 128.56 6.6
-3 1 -17 137.16 6.74
3 1 18 784.24 26.37
3 -1 18 777.35 26.37
3 -1 18 764.9 24.89
3 1 18 764.22 25.42
-3 1 -18 829.04 26.82
-3 -1 -18 861.42 26.88
3 1 19 2.64 1.45
3 1 19 2.01 1.48
3 -1 19 -0.4 1.58
-3 1 -19 1.3 1.33
-3 -1 -19 2.16 1.45
3 -1 19 0.76 1.35
-3 -1 -20 754.83 25.8
-3 1 -20 767.09 25.8
3 -1 20 724.89 24.01
3 -1 20 739.08 25.5
3 1 20 747.3 25.51
3 1 20 757.03 24.39
3 1 21 2.79 1.56
3 -1 21 0.29 1.61
-3 1 -21 0.47 1.49
-3 -1 -21 -0.94 1.65
3 1 21 1.33 1.56
3 -1 21 -0.44 1.7
3 1 22 4.44 1.67
3 1 22 4.17 2.2
3 -1 22 1.39 1.85
-3 -1 -22 3.45 1.82
-3 1 -22 3.45 1.97
-3 1 22 1.43 1.76
-3 -1 22 2.38 1.76
3 -1 22 1.52 1.52
3 1 23 110.24 6.93
3 -1 23 124.03 7.26
-3 -1 -23 123.7 7.4
-3 1 -23 115.89 7.15
3 -1 23 109.08 5.96
3 1 23 121.89 6.17
-3 1 23 116.49 7.13
-3 -1 23 125.91 7.33
3 -1 24 683.4 23.08
3 1 24 683.47 22.88
3 1 24 688.5 24.59
3 -1 24 661.05 24.45
-3 1 -24 704.39 25.03
-3 -1 24 695.37 24.8
-3 1 24 701.68 24.79
-3 -1 -24 688.36 24.97
3 1 25 4.7 2.07
3 1 25 2.63 2.14
3 -1 25 2.62 2.46
3 -1 25 2.15 1.79
-3 1 -25 1.69 1.84
-3 -1 -25 6.19 2.33
-3 1 25 2.71 2.21
-3 -1 25 3.25 2.09
-3 1 26 353.57 14.99
-3 -1 26 339.7 14.85
-3 -1 -26 344.79 14.99
-3 1 -26 329.51 14.81
3 1 26 339.94 14.66
3 -1 26 355.12 14.86
3 -1 26 330.07 13.26
3 1 26 348.82 13.11
3 -1 27 68.03 5.65
3 1 27 63 5.62
3 1 27 69.65 4.67
-3 1 27 76.12 5.98
-3 -1 27 70.24 5.93
3 -1 27 82.2 5.26
-3 1 28 8.93 3.65
3 1 28 10.87 2.4
3 -1 28 8.68 2.54
3 1 29 40.92 3.65
-3 1 29 48.95 5.61
3 -1 29 38.39 4.07
-3 1 30 354.1 15.48
3 -1 30 305.21 13.15
3 1 30 310.7 12.43
-3 1 31 2.14 3.33
3 -1 31 -1.87 2.35
3 -1 32 203.36 9.84
-3 1 32 185.56 11.05
-3 1 33 101.85 7.93
-3 1 34 34.52 5.22
-3 -1 34 40.11 5.34
-3 1 35 3.93 3.88
-3 -1 35 4.59 4.08
-3 1 36 206.74 12.11
-3 -1 36 202.25 12.01
-3 1 37 11.62 4.4
-3 -1 37 18.53 4.82
-3 -1 38 94.14 8.04
-3 1 38 77.47 7.91
-3 -1 39 87.83 8.07
-3 2 0 -0.23 0.6
-3 2 -1 17.66 1.39
-3 2 1 21.19 1.4
-3 2 -2 813.68 25.05
-3 2 2 840.73 24.74
-3 2 -3 -0.15 0.68
-3 -2 -3 -0.19 0.85
-3 -2 -4 1057.61 32.04
-3 -2 -4 1060.67 31.75
-3 2 -4 1041.91 31.71
-3 -2 -5 1649.67 49.15
-3 -2 -5 1657.43 48.85
-3 2 -5 1645.24 48.83
3 2 6 70.56 3.85
-3 -2 -6 75.94 3.8
-3 -2 -6 68.99 3.56
-3 2 -6 74.84 3.63
3 -2 -7 973.66 27.84
-3 -2 -7 925.24 29.07
3 2 -7 975.63 27.87
-3 -2 -7 873.44 28.79
-3 2 -7 929.34 28.91
3 2 7 910.24 29.01
3 2 8 613.95 19.89
3 -2 -8 637.48 18.55
-3 -2 -8 594.06 19.81
-3 2 -8 628.96 19.88
3 2 -8 615.98 18.75
3 -2 8 620.13 19.87
3 2 8 621.03 19.84
3 -2 -9 622.17 18.26
3 2 9 607.85 19.84
3 -2 9 614.71 19.87
-3 -2 -9 617.03 19.88
-3 2 -9 603.44 19.84
-3 -2 -9 602.74 19.74
3 2 -9 624.57 18.68
3 2 9 610.78 19.81
-3 -2 -10 58.66 3.61
-3 2 -10 71.86 3.85
3 2 10 74.82 3.85
3 2 -10 60.51 2.91
-3 -2 -10 72.66 3.85
3 2 10 68.8 3.82
3 -2 10 67.75 3.77
3 -2 11 1274.59 38.85
3 2 11 1284.57 38.89
-3 -2 -11 1253.39 38.9
-3 2 -11 1309.39 38.95
-3 -2 -11 1283.85 38.65
3 2 11 1238.55 38.57
3 2 -11 1254.6 37.53
3 2 -12 53.07 2.74
-3 -2 -12 60.39 3.68
3 2 12 49.51 3.29
3 2 12 50.78 3.48
3 -2 12 58.12 3.64
3 -2 13 383.41 12.07
3 2 -13 380.62 12.37
-3 -2 -13 382.5 13.72
3 2 13 370.54 13.22
3 2 13 372.79 13.54
3 -2 13 376.61 13.56
3 -2 14 881.11 26.58
3 2 -14 872.87 26.88
-3 -2 -14 911.76 28.52
3 2 14 877.66 27.75
3 2 14 875.13 28.3
3 -2 14 885.65 28.31
3 -2 15 376.61 13.61
3 2 15 379.33 13.67
3 -2 15 356.48 11.97
3 2 15 339.9 12.9
-3 -2 -15 382.03 13.71
-3 2 -15 384.52 13.77
3 -2 16 57.44 4.05
3 2 16 56.97 4.03
3 -2 16 57.01 3.13
-3 -2 -16 65.62 4.28
-3 2 -16 54.97 3.96
3 2 16 60.71 3.76
3 2 17 219.47 9.17
3 2 17 246.06 10.12
3 -2 17 241.93 10.1
3 -2 17 230.29 8.52
-3 -2 -17 256.26 10.39
-3 2 -17 235.43 10.09
-3 -2 -17 236.71 9.81
-3 -2 -18 71.7 4.76
-3 -2 -18 68.11 4.75
-3 2 -18 75.39 4.96
3 2 18 66.77 4.71
3 -2 18 73.38 4.82
3 -2 18 67.37 3.69
3 2 18 76.18 4.34
3 2 19 17.27 2.45
3 -2 19 13.61 2.24
3 2 19 12.85 2.06
-3 2 -19 11.94 2.24
-3 -2 -19 19.2 2.68
3 -2 19 14.98 1.95
3 2 20 68.27 4.86
3 -2 20 68.92 4.91
3 -2 20 59.58 3.66
3 2 20 63.63 4.1
-3 -2 -20 66.89 4.95
-3 2 -20 71.3 4.97
3 -2 21 0.51 1.39
3 2 21 1.79 1.49
-3 -2 -21 0.47 1.69
-3 2 -21 1.87 1.49
3 2 21 2.21 1.7
3 -2 21 1.32 1.73
3 -2 22 7.07 1.78
-3 -2 22 7.13 2.21
-3 2 -22 6.39 2.01
-3 -2 -22 11.3 2.46
-3 2 22 7.61 2.12
3 -2 22 10.6 2.39
3 2 22 13.4 2.55
3 2 22 6.39 1.83
-3 2 23 344.48 14.67
-3 -2 -23 333.6 14.19
-3 2 -23 348.4 14.21
-3 2 23 345.95 14.18
-3 -2 23 331.17 13.92
3 -2 23 302.99 12.1
3 -2 23 330.77 13.85
3 2 23 336.48 13.94
3 2 23 338.47 12.5
-3 2 24 405.25 16.33
3 -2 24 368.84 13.91
-3 -2 24 379.27 15.7
-3 2 -24 375.55 15.8
-3 2 24 405.17 16.03
-3 -2 -24 377.71 15.78
3 2 24 391.92 14.09
3 -2 24 403.12 15.8
3 2 24 374.68 15.56
3 2 25 8.03 1.83
3 2 25 8.39 2.46
3 -2 25 8.89 2.52
3 -2 25 5.51 2.02
-3 -2 25 6.49 2.33
-3 2 25 5.96 2.33
-3 -2 -25 7.3 2.34
-3 2 -25 11.23 2.71
-3 2 25 13.47 3.41
3 2 26 153.32 8.73
3 -2 26 151.21 8.63
3 2 26 157.05 7.32
3 -2 26 148.67 7.39
-3 2 26 166.82 9.41
-3 2 26 155.91 8.9
-3 -2 26 152.33 8.75
3 -2 27 357.03 14.81
3 2 27 320.17 14.33
-3 2 27 321.25 15.01
3 -2 27 314.81 12.73
3 2 27 320.03 12.39
-3 2 27 344.25 14.78
-3 -2 27 327.82 14.5
3 -2 28 0.75 2.03
-3 2 28 2.63 3.28
3 2 28 1.32 1.53
-3 2 29 77.2 6.7
3 -2 29 83.7 5.42
3 2 29 75.46 4.8
3 -2 30 68.82 5.15
-3 2 30 80.11 6.88
3 -2 31 56.23 4.73
-3 2 31 53.66 6.08
3 -2 32 76.67 5.55
-3 2 32 78.39 7.04
3 -2 33 255.1 11.39
-3 2 33 251.51 13.51
3 -2 34 46.76 4.74
-3 2 34 40.89 5.52
-3 2 35 22.69 5.14
-3 -2 36 60.65 6.63
-3 2 36 71.5 7.17
-3 -2 37 11.02 4.2
-3 2 37 0.85 3.71
-3 -2 38 8.88 3.98
-3 2 38 4.35 3.97
-3 -2 39 30.43 5.44
-3 3 0 0.81 0.77
3 -3 0 0.47 0.73
-3 3 -1 250.4 8.72
3 -3 -1 241.97 8.53
3 -3 1 250.21 8.73
-3 3 1 248.03 8.63
-3 3 -2 7.68 1.19
3 -3 -2 8.22 1.16
-3 3 -2 8.02 0.75
-3 3 2 10.94 1.37
-3 -3 -3 14.73 1.75
-3 3 -3 15.66 1.58
-3 3 -3 14.03 1.45
3 -3 -3 13.66 1.38
-3 -3 3 16.39 1.4
-3 -3 -3 14.01 1.44
-3 -3 4 11.21 1.26
3 -3 -4 12.68 1.37
-3 -3 -4 12.14 1.65
-3 3 -4 9.51 1.29
-3 -3 -4 13 1.43
-3 3 -4 11.07 1.52
-3 3 -5 1323.42 38.89
-3 3 -5 1312.2 38.5
-3 -3 -5 1356.61 38.56
-3 -3 5 1172.83 37.9
3 -3 -5 1301.17 38.3
-3 -3 -5 1333.5 39.15
-3 -3 6 1.4 0.82
3 -3 -6 0.15 0.86
-3 3 -6 1.73 0.94
-3 -3 -6 -0.23 1.05
-3 -3 -6 0.36 0.78
-3 3 -6 0.9 0.9
-3 -3 7 595.97 18.42
-3 -3 -7 588.85 19.08
-3 3 -7 607.29 19.14
-3 3 -7 595.6 19.4
-3 -3 -7 609.15 19.48
3 3 -7 600.99 18.55
3 3 -8 45.23 2.49
-3 -3 -8 49.27 3.17
3 -3 8 48.43 2.93
3 3 8 42.38 2.81
-3 -3 -8 47.1 2.92
-3 3 -8 43.52 2.8
3 3 -9 118.47 4.62
-3 -3 -9 106.56 5.14
3 -3 9 109.69 5.06
3 3 9 108.56 5.06
-3 3 -9 103.38 4.99
-3 -3 -9 111.04 5.07
-3 -3 -10 66.4 3.68
3 3 -10 52.6 2.89
3 -3 10 58.23 3.51
3 3 10 56.26 3.45
-3 -3 -10 60.32 3.51
-3 3 -10 53.74 3.36
3 3 11 1768.93 53.27
3 -3 11 1757.61 53.24
3 3 -11 1837.04 52.36
-3 -3 -11 1764.23 53.29
3 -3 -11 1763.73 51.04
3 3 -12 29.38 2.11
3 -3 12 27.49 2.49
3 3 12 27.68 2.48
-3 -3 -12 29.2 2.57
3 3 -13 233.24 8.5
-3 -3 -13 255.89 9.58
3 3 13 223.88 9.27
3 -3 13 229.08 9.31
3 -3 14 261.35 10.43
3 3 14 269.35 10.52
-3 -3 -14 262.15 10.45
-3 -3 -14 278.38 10.74
3 3 -14 269.19 9.6
-3 3 15 750.37 24.51
3 -3 15 697.99 21.84
3 3 15 695.13 23.78
3 -3 15 713.64 23.85
-3 -3 -15 757.49 24.1
-3 -3 -15 760.16 24.1
-3 3 -15 736.86 24.01
3 3 -15 713.91 22.73
-3 -3 -16 -0.36 1.13
-3 3 -16 1.78 1.23
3 3 16 2.04 1.26
3 -3 16 0.68 1.1
3 3 -16 2.65 1.03
-3 -3 -16 1.39 1.61
-3 3 16 1.2 1.77
3 -3 16 0.14 0.93
3 3 -17 1203.8 37.35
3 3 17 1201.23 38.57
3 -3 17 1191.49 38.51
-3 3 17 1228.72 39.2
-3 -3 -17 1265.48 39
-3 3 -17 1259.93 39.01
-3 -3 -17 1302.02 38.85
3 -3 17 1197.26 36.53
3 -3 18 190.67 7.27
-3 -3 -18 200.64 9.07
-3 3 -18 193.17 9.07
-3 -3 -18 188.15 8.92
-3 3 18 204.37 9.5
3 -3 18 213.47 9.05
3 3 18 184.35 8.69
3 3 -18 192.44 7.81
3 3 19 76.29 4.37
3 -3 19 76.82 5.03
3 3 19 72.43 4.95
3 -3 19 72.2 3.79
-3 3 -19 65.07 4.75
-3 -3 -19 65.53 4.85
-3 3 19 70.06 5.25
-3 -3 -19 72.02 5.07
3 3 -19 74.56 4.14
-3 3 20 372.89 15.56
-3 -3 -20 420.09 15.41
-3 3 -20 404.66 15.34
3 3 20 378.71 13.75
3 3 -20 400.24 13.76
3 -3 20 390.88 14.99
3 3 20 369.4 14.88
3 -3 20 367.32 13.07
-3 3 21 837.57 28.47
-3 -3 21 849.53 28.55
3 3 21 822.12 26.83
-3 3 21 856.86 29.09
3 -3 21 806.76 26.19
-3 3 -21 841.44 28.66
-3 -3 -21 865.29 28.7
3 3 -21 837.48 26.84
3 3 21 840.03 28.36
3 -3 21 861.68 28.44
3 3 22 17.93 2.8
3 -3 22 16.47 2.81
3 3 -22 22.56 2.5
3 -3 22 19.31 2.38
-3 3 22 22.52 3.47
-3 3 -22 17.64 2.8
-3 3 22 22.76 3.17
-3 -3 22 18.97 2.93
-3 -3 -22 20.1 3
-3 3 23 529.06 20.14
3 3 -23 511.46 17.77
-3 -3 -23 528.54 19.64
-3 3 -23 487.56 19.4
-3 -3 23 523.61 19.52
-3 3 23 581.7 19.94
3 3 23 497.49 19.18
3 -3 23 525.8 19.4
3 -3 23 484.38 17.21
3 -3 24 65.79 4.17
-3 3 24 61.78 5.62
-3 3 -24 67 5.36
-3 -3 -24 73.46 5.6
-3 3 24 74.1 5.6
-3 -3 24 64.12 5.18
3 3 -24 68.53 4.39
3 -3 24 62.92 5.14
3 3 24 60.19 5.07
3 -3 25 -0.52 1.96
3 3 25 -0.52 1.93
3 3 -25 -1.37 1.37
-3 -3 25 -1.08 2.23
-3 3 25 2.7 1.95
-3 3 25 -0.6 2.57
3 -3 25 -0.59 1.89
3 -3 26 68.85 4.48
-3 -3 26 66.06 5.55
-3 3 26 65.64 5.71
-3 3 26 74.84 6.12
3 -3 26 65.42 5.43
3 3 26 64.07 5.43
3 -3 27 562.24 19.59
-3 3 27 585.05 22.49
3 3 27 535.21 21.47
3 -3 27 566.55 21.68
-3 3 27 623.91 22.36
-3 -3 27 580.91 21.95
-3 3 28 0.67 2.62
3 -3 28 4.44 1.98
3 3 -29 174.75 8.64
3 -3 29 191.44 8.71
-3 3 29 216.78 11.46
3 -3 30 37.92 3.68
3 3 -30 38.45 3.71
-3 3 30 40.12 5.14
3 -3 31 39.51 3.86
3 3 -31 39.26 3.91
-3 3 31 41.49 5.28
3 3 -32 14.51 2.74
3 -3 32 13.84 2.79
-3 3 32 12.99 3.78
-3 3 33 232.82 12.65
3 3 -33 200.69 9.89
3 -3 33 213.84 9.79
-3 3 34 4.04 3.68
3 -3 34 3.06 2.33
-3 3 35 150.87 10.12
3 -3 35 134.23 7.77
-3 3 36 32.39 5.37
-3 3 37 6.96 3.79
-3 -3 38 8.65 4.37
-3 -3 39 77.92 7.59
3 -4 0 0.62 0.99
-3 4 0 -0.42 0.87
-3 4 1 1587.88 47
-3 4 -1 1589.95 47.96
3 -4 1 1635.8 47.99
3 -4 -1 1633.72 47.87
-3 4 1 1588.51 47.89
-3 4 2 196.69 7.03
-3 -4 -2 185.04 7.02
-3 4 -2 185.63 6.97
3 -4 2 207.65 7.71
-3 -4 2 199.55 7.36
3 -4 -2 195.32 7.46
-3 4 -2 216.97 7.83
-3 4 3 4.93 1.14
-3 -4 -3 4.32 0.98
-3 4 -3 4.73 1.04
3 -4 -3 4.94 1.14
-3 4 -3 8.14 1.33
-3 -4 3 8.6 1.23
-3 4 4 238.46 8.54
-3 4 -4 245.75 8.37
-3 -4 -4 228.1 8.28
-3 4 -4 225.97 8.91
3 -4 -4 234.52 8.62
-3 -4 4 240.09 8.49
-3 4 5 1006.58 32.11
3 -4 -5 1088.2 32.22
-3 -4 5 1061.47 31.92
-3 4 -5 1039.28 32.68
-3 4 -5 1064.33 31.87
-3 -4 -5 1072.22 31.89
-3 -4 -6 153.27 6.44
3 -4 -6 135.52 5.81
-3 -4 -6 146.89 5.74
-3 4 -6 132.41 5.64
-3 -4 6 135.04 5.55
-3 4 -6 142.74 6.23
-3 4 6 134.31 5.87
-3 -4 -7 432.87 14.66
-3 4 7 417.02 14.33
-3 -4 7 417.74 13.81
-3 4 -7 406.68 14.6
-3 -4 -7 442.84 14.06
-3 4 -7 423.48 14
3 -4 -7 413.19 14.07
-3 4 8 32.53 2.74
-3 4 -8 33.04 2.76
-3 -4 8 36.1 2.37
-3 -4 -8 35.88 2.81
-3 4 -8 35.03 2.47
-3 -4 -8 37.19 2.52
-3 -4 -9 242.93 9.03
-3 4 -9 238.6 9.02
-3 4 9 247.83 9.5
3 -4 9 226.27 8.9
3 4 9 238.21 8.98
-3 4 -9 238.64 9.59
-3 -4 -9 264.38 9.58
3 4 -9 242.1 8.8
3 4 10 -0.24 0.89
3 -4 10 0.94 0.94
3 4 -10 0.2 0.85
-3 4 10 0.87 1.43
-3 -4 -10 2.92 1.26
-3 4 -10 1.2 1.13
-3 -4 -10 1.68 1.05
-3 4 -10 1.91 0.99
-3 4 11 1125.38 36.76
-3 4 -11 1216 37.04
-3 -4 -11 1206.06 37.04
-3 -4 -11 1187.74 36.36
3 4 11 1159.85 36.35
3 -4 11 1160.06 36.33
3 4 -11 1186 35.88
-3 -4 -11 1217.27 36.53
-3 -4 -12 2.29 1.47
3 -4 12 0.99 0.53
-3 4 -12 0.98 1.09
-3 4 12 2.66 1.51
3 4 12 0.54 0.99
3 -4 12 1.07 0.99
3 4 -12 1.95 1.02
-3 -4 -12 0.81 1.12
-3 -4 -12 2.49 1.15
-3 -4 -13 238.89 9.21
3 -4 13 245.36 9.36
3 4 13 222.85 9.17
-3 -4 -13 232.67 9.33
-3 4 13 212.23 9.56
-3 -4 -13 239.07 9.79
3 4 -13 226.96 8.72
3 -4 14 225.09 8.86
3 4 14 206.09 8.73
-3 -4 -14 223.79 8.94
3 4 -14 203.39 8.14
-3 4 14 185.89 9.02
-3 -4 -14 214.97 9.21
-3 4 -15 208.56 8.93
-3 -4 -15 222.83 9.08
-3 -4 -15 208.73 9.24
3 -4 15 203.8 8.75
3 4 15 201.23 8.77
-3 4 15 212.11 9.43
3 4 -15 200.01 8.14
3 4 -16 6.87 1.44
-3 4 -16 7.98 1.77
-3 -4 -16 6.18 1.66
-3 4 16 8.7 2.3
3 -4 16 6.04 1.72
3 4 16 4.4 1.61
3 -4 16 5.15 1.07
-3 -4 -16 4.27 1.8
3 -4 17 662.36 20.81
3 4 17 660.15 22.9
3 -4 17 669.32 22.93
3 4 -17 698.55 22.16
-3 -4 -17 710.96 23.61
-3 4 17 673.35 23.69
-3 4 -17 694.33 23.26
-3 -4 -17 706.19 23.35
3 -4 18 23.57 1.97
3 -4 18 26.47 2.98
3 4 18 26.28 2.9
-3 4 -18 22.35 2.8
-3 -4 -18 26.78 2.97
3 4 -18 26.66 2.42
-3 4 18 21.99 3.36
-3 -4 -18 20.85 3.14
3 -4 19 72.41 3.7
3 -4 19 80.41 5.18
3 4 19 67.52 4.8
-3 4 19 71.56 5.45
-3 -4 -19 85.77 5.65
-3 -4 -19 83.37 5.34
-3 4 -19 76.99 5.14
3 4 -19 81.32 4.56
3 -4 20 65.16 3.61
3 -4 20 68.79 4.88
3 4 20 74.2 5.06
-3 -4 -20 70.46 5.12
-3 4 -20 72.6 5.07
-3 4 20 74.37 5.57
-3 -4 -20 80.59 5.61
3 4 -20 76.23 4.48
-3 -4 20 87.43 5.47
-3 4 20 66.48 4.94
3 -4 21 293.48 10.79
-3 4 -21 315.75 13.09
-3 -4 -21 326.68 13.19
-3 4 21 311.44 13
-3 -4 21 314.78 13
3 -4 21 320.25 12.88
3 4 21 288.63 12.58
3 4 -21 299.08 11.78
-3 -4 -21 334.89 13.42
-3 4 21 322.99 13.8
-3 4 22 29.85 3.71
-3 4 -22 30.12 3.51
-3 -4 22 31.2 3.54
-3 -4 -22 34.03 3.69
3 4 22 37.23 3.72
3 -4 22 30.67 3.48
3 -4 22 34.34 2.73
3 4 -22 34.4 3.08
-3 4 22 38.4 4.3
-3 4 -23 312.48 13.07
-3 -4 -23 282.5 12.76
3 4 23 284.36 12.49
3 -4 23 302.89 12.73
3 -4 23 289.07 10.64
-3 4 23 309.8 13.7
3 4 -23 290.84 11.52
-3 4 23 289.54 12.76
-3 -4 23 278.47 12.55
3 4 24 41.54 4.17
3 -4 24 32.42 3.79
3 -4 24 36.66 2.98
-3 -4 24 36.53 3.99
-3 4 24 35.6 4
-3 4 24 38.2 4.55
3 4 -24 33.52 3.25
3 4 -25 0.73 1.44
3 4 25 1.55 1.78
3 -4 25 -0.51 1.63
-3 4 25 -0.54 1.8
-3 -4 25 -0.54 1.98
3 -4 25 0.8 1.54
-3 4 25 1.86 2.62
3 4 -26 2.66 1.6
-3 4 26 2.58 2.72
3 -4 26 5.86 2.32
3 4 26 1.61 2.06
3 -4 26 3.65 1.6
-3 4 26 0.56 2.28
-3 -4 26 -1.11 2.43
3 -4 27 264.04 10.29
3 4 -27 249.03 10.84
-3 -4 27 281.08 12.64
-3 4 27 254.66 12.41
3 4 27 257.43 12.22
3 -4 27 248.05 12.07
-3 4 27 266.56 13.17
3 -4 28 17.03 2.59
3 4 -28 14.99 2.65
-3 4 28 18.68 3.97
3 -4 29 120.69 6.3
-3 4 29 120.18 8.67
3 4 -29 118.01 6.7
-3 4 30 0.74 2.84
3 -4 30 0.68 2.01
3 4 -30 -0.86 1.72
-3 4 31 44.99 5.56
3 -4 31 37.08 3.56
3 4 -31 29.29 3.44
-3 4 32 3.14 3.36
3 4 -32 3.19 2.19
3 -4 32 6.25 2.45
3 -4 33 234.79 10.23
-3 4 33 225.07 12.91
3 -4 34 14.61 2.93
-3 4 34 16.48 4.55
3 -4 35 58.59 4.71
-3 4 35 60.18 7.04
3 -4 36 0.83 2.49
-3 4 36 0.87 4.12
-3 -4 39 194.95 11.82
-3 5 0 -0.26 0.98
-3 5 -1 689.6 22.78
-3 -5 1 723.47 22.63
-3 5 -2 93 3.98
-3 -5 -2 94.31 4.06
-3 -5 2 96.25 4.64
-3 5 -2 89.6 4.77
-3 5 -3 30.81 1.96
-3 -5 -3 24.4 1.83
-3 5 3 28.21 2.15
-3 -5 3 27.18 2.26
-3 5 -3 24.88 2.44
-3 5 -4 119.71 4.84
-3 -5 -4 123.07 4.9
-3 -5 4 117.68 5.43
-3 5 -4 110.29 5.82
-3 5 4 126.1 5.29
-3 5 5 454.97 15.38
-3 5 -5 468.85 16.06
-3 -5 5 462.78 15.49
-3 5 -5 461.89 14.89
-3 -5 -5 468.49 14.94
-3 -5 -6 18.55 1.72
-3 5 -6 23.56 1.86
-3 -5 6 19.52 1.98
-3 5 -6 21.53 2.31
-3 5 6 25.7 2.32
-3 5 -7 675.97 20.92
-3 -5 -7 663.64 20.91
-3 5 7 670.74 21.52
-3 -5 7 646.15 21.21
-3 5 -7 663.32 21.99
-3 5 8 391.65 14.01
-3 -5 -8 411.27 14.31
-3 -5 -8 393.83 13.39
-3 5 -8 393.09 13.37
-3 -5 8 405.13 13.65
-3 5 -8 390.15 14.37
-3 5 9 399.42 14.48
-3 -5 -9 406.29 13.87
-3 5 -9 403.18 13.84
-3 -5 9 405.52 13.95
-3 5 -9 413.21 14.85
-3 -5 -9 421.55 14.64
-3 -5 -10 119.4 5.54
-3 5 -10 113 5.38
-3 -5 -10 127.53 6.01
3 5 -10 117.8 5.57
-3 5 10 118.99 6.05
-3 -5 -10 127.38 6.37
-3 5 -10 117 6.11
-3 5 -11 820.75 26.75
3 5 11 791.23 25.65
3 -5 11 787.76 25.66
-3 -5 -11 845.1 26.26
-3 -5 -11 831.14 26.8
-3 5 11 802.19 26.49
3 5 -11 802.01 25.84
-3 -5 -11 820.52 25.81
-3 -5 -12 39.94 3.01
3 -5 12 39.69 2.96
3 5 12 36.97 2.88
-3 5 -12 41.98 3.48
-3 -5 -12 39.96 3.43
-3 -5 -12 38.45 3.11
3 5 -12 35.63 2.86
-3 5 12 37.96 3.37
-3 -5 -13 277.63 10.13
3 -5 13 275.14 10.08
3 5 13 271.51 10.01
-3 5 -13 249.02 10.56
-3 -5 -13 285.65 10.99
-3 -5 -13 286.75 10.27
3 5 -13 281.28 9.95
3 -5 13 224.56 7.71
-3 5 13 264.26 10.72
-3 -5 -14 355.7 13.07
-3 5 -14 355.92 13.64
-3 -5 -14 358.58 12.94
-3 5 14 320.89 13.49
3 5 -14 361.51 12.79
-3 -5 -14 357.24 13.78
3 -5 14 345.74 12.9
3 5 14 347.15 12.92
-3 -5 -15 418.58 15.83
-3 5 15 396.94 15.68
-3 -5 -15 410.59 15.08
-3 5 -15 421.38 15.15
-3 5 -15 410.89 15.66
3 5 15 402.05 14.86
3 -5 15 430 15.03
-3 -5 -15 408.35 14.78
3 5 -15 430.59 14.76
-3 -5 -16 2.13 1.45
-3 5 -16 4.25 1.52
3 -5 16 1.66 1.54
3 5 16 3.36 1.44
-3 5 16 1.76 1.85
-3 -5 -16 2.57 2.18
-3 5 -16 4.97 1.72
3 5 -16 2.96 1.31
3 -5 17 664.74 22.5
3 5 17 708.67 22.76
-3 -5 -17 691.79 23.47
3 -5 17 638.53 20.1
-3 5 17 655.1 23.4
3 5 -17 661.14 22.03
-3 5 -17 692.1 23.35
-3 -5 -17 662.02 22.65
-3 5 -17 666.34 22.66
-3 -5 -18 139.38 7.47
-3 -5 18 128.53 6.73
-3 5 18 130.01 6.76
3 -5 18 119.01 6.46
3 5 18 125.69 6.6
3 5 -18 133.68 6.29
-3 5 -18 129.91 7.18
-3 5 -18 125.52 6.7
-3 -5 -18 106.29 6.39
3 -5 18 122.36 4.86
-3 5 18 125.06 7.32
-3 5 19 17.18 3.19
3 -5 19 15.2 1.65
3 5 -19 16.2 2.24
3 -5 19 12.4 2.41
3 5 19 13.69 2.38
-3 -5 -19 26.96 3.54
-3 5 -19 16.54 2.66
-3 -5 19 16.7 2.61
-3 -5 -19 13.36 2.45
-3 5 -19 17.51 2.57
-3 5 19 20.02 2.74
-3 -5 -20 251.21 11.41
-3 5 20 268.01 11.55
-3 -5 20 280.95 11.68
-3 5 -20 282.37 11.69
3 5 20 259.55 11.32
3 -5 20 285.01 11.52
-3 -5 -20 273.04 12.21
-3 5 20 268.86 12.31
3 -5 20 263.3 9.34
-3 5 -20 281.55 12.05
3 5 -20 267.48 10.72
3 5 -21 303.01 12
-3 -5 -21 328.03 13.67
3 5 21 294.16 12.58
3 -5 21 315.01 12.74
-3 5 21 322.93 13.79
3 -5 21 307.15 10.58
-3 5 -21 328.49 13.15
-3 -5 -21 282.86 12.72
-3 -5 21 309.15 12.92
-3 5 21 308.8 12.88
-3 5 -21 302.5 13.15
-3 -5 -22 5.77 2.77
-3 5 -22 1.01 1.91
3 5 -22 3.22 1.58
3 5 22 4.49 1.96
3 -5 22 5.34 2.06
-3 -5 22 3.28 2.14
-3 -5 -22 4.34 1.86
-3 5 22 1.41 1.81
3 -5 22 2.49 1.34
-3 5 22 6.89 2.65
3 -5 23 467.63 15.69
-3 5 23 480.98 19.28
3 5 -23 468.68 17.12
3 5 23 474.85 18.1
3 -5 23 467.75 17.99
-3 5 23 486.19 18.33
-3 -5 23 498.52 18.42
-3 5 -23 474.39 18.49
-3 5 24 68.17 6.14
3 5 24 62.15 5.03
3 -5 24 76.71 5.43
3 5 -24 78.15 4.94
-3 5 -24 59.63 5.26
3 -5 24 62.74 3.84
-3 5 24 69.59 5.5
-3 -5 24 79.04 5.69
-3 -5 25 12.79 2.74
-3 5 25 13.94 2.94
3 5 25 13.25 2.77
3 -5 25 6.07 2.27
3 -5 25 14.06 2.1
-3 5 25 17.98 3.65
3 5 -25 18.97 2.59
-3 5 26 77.21 6
-3 -5 26 67.39 5.69
-3 5 26 64.42 6.14
3 5 -26 70.93 4.91
3 -5 26 67.57 4.14
3 5 26 75.22 5.62
3 -5 26 75.19 5.79
-3 5 27 284.76 13.35
-3 -5 27 307.76 13.65
-3 5 27 251.04 13.59
3 5 -27 308.48 12.33
3 -5 27 292.42 10.92
3 -5 27 290.93 13.14
-3 5 28 7.81 3.34
3 5 -28 12.99 2.64
3 -5 28 8.56 1.94
3 -5 29 207.62 8.66
-3 5 29 203.55 11.64
3 5 -29 202.58 9.73
-3 5 30 77.3 6.93
3 -5 30 62.02 4.3
3 5 -30 75.4 5.41
-3 5 31 14.85 3.88
3 -5 31 18.83 2.67
-3 5 32 31.32 5.18
3 -5 32 22.86 2.96
-3 5 33 198.5 12.07
3 -5 33 200.26 8.9
-3 5 34 4.23 3.62
-3 5 35 64.82 7.09
-3 -6 0 0.3 1.13
-3 6 0 -0.13 0.71
-3 -6 0 -0.13 0.74
3 -6 0 0.63 0.96
-3 -6 1 110.41 5.47
3 -6 1 111.78 5.67
-3 6 -1 97.49 4.19
-3 -6 -1 113.97 4.35
3 -6 -1 105.87 5.5
3 -6 2 638.62 21.48
-3 6 -2 656.56 21.56
-3 -6 2 629.4 21.16
-3 6 -2 628.09 19.63
-3 -6 -2 653.91 19.7
3 -6 -2 644.11 21.38
3 -6 3 63.05 4.01
-3 -6 -3 56.13 2.87
-3 6 -3 58.97 2.9
-3 -6 3 62.92 3.86
-3 6 -3 58.31 3.97
3 -6 -3 62.24 3.91
-3 6 -4 204.24 7.38
-3 -6 -4 214.52 7.45
-3 6 -4 195.67 8.82
-3 -6 4 219.11 8.61
3 -6 -4 203.96 8.68
3 -6 4 213.3 8.93
-3 -6 5 465.31 16.54
-3 -6 -5 496.47 15.53
-3 6 -5 483.62 15.49
-3 6 -5 493.45 17.18
3 -6 -5 479.59 16.82
3 -6 5 487.25 14.85
-3 -6 6 13.17 1.76
-3 6 -6 12.39 2.01
-3 -6 -6 14.68 1.49
-3 6 -6 12.13 1.38
3 -6 -6 10.86 1.72
3 -6 6 10.79 1.05
-3 6 7 285.58 10.88
3 -6 7 283.69 8.91
3 -6 -7 295.48 11.18
-3 6 -7 276.95 11.42
-3 6 -7 279.41 9.99
-3 -6 -7 308.28 10.15
-3 -6 7 289.71 10.96
3 -6 -8 565.14 19.05
-3 6 8 551.28 18.8
-3 -6 8 551.24 18.67
-3 -6 -8 576.06 17.97
-3 6 -8 568.85 17.94
-3 6 -8 548.94 19.43
3 -6 8 548.44 16.42
-3 -6 9 17.68 2.01
-3 -6 -9 14.83 2.13
-3 6 9 16.14 2.27
3 -6 9 13.09 0.85
-3 6 -9 12.16 2.12
-3 6 -9 13.24 1.67
-3 -6 -9 14.62 1.69
3 -6 -9 18.5 2.28
3 -6 -10 220.92 9.8
-3 -6 -10 249.13 9.28
-3 6 -10 256.46 9.32
-3 -6 10 246.54 9.71
-3 -6 -10 247.46 10.12
-3 6 -10 261.22 10.6
-3 -6 -10 251.73 10.6
3 -6 10 244.46 7.41
-3 6 10 240.75 10.14
-3 -6 -11 414.8 14.83
-3 -6 -11 402.95 15.37
-3 6 11 384.34 14.84
-3 6 -11 394.26 15.12
-3 -6 -11 416.37 14.02
-3 6 -11 399.25 13.94
-3 -6 -12 152.37 6.71
-3 -6 -12 142.92 7.61
-3 6 12 148.47 7.39
3 6 -12 149.8 6.93
-3 6 -12 155.68 7.67
-3 -6 -12 141.14 7.01
-3 6 -13 6.63 1.87
3 6 13 6.87 1.55
3 -6 13 7.04 1.55
3 6 -13 7.29 1.67
-3 6 13 9.48 2.12
-3 -6 -13 5.93 2.22
-3 -6 -13 11.66 2.09
-3 -6 -13 9.13 1.7
-3 -6 -14 246.5 9.88
3 -6 14 232.36 9.42
3 6 14 243.51 9.57
3 6 -14 232.72 9.64
-3 -6 -14 234.89 9.57
-3 6 -14 249.51 10.69
-3 6 14 210.16 10.15
-3 -6 -14 250.8 10.83
-3 -6 -15 37.22 3.29
-3 6 -15 47.28 3.51
-3 6 15 35.94 3.68
-3 -6 -15 47.36 3.62
3 -6 15 47.68 3.44
3 6 15 46.11 3.42
3 6 -15 42.83 3.44
-3 -6 -15 39.91 4.04
-3 6 -15 43.11 3.95
-3 -6 16 52.12 3.89
-3 6 16 58.53 4.16
-3 6 -16 57.55 4.58
-3 -6 -16 60.45 4.88
-3 -6 -16 58 4.06
-3 6 -16 51.91 3.92
3 -6 16 64.98 4.2
3 6 16 61.16 4.08
-3 6 16 45.99 4.35
3 6 -16 56.4 3.98
3 -6 -16 57.36 2.14
-3 -6 -16 59.99 4.07
3 6 -17 147.46 7.24
-3 -6 -17 147.39 7.33
-3 6 -17 142.69 7.25
3 -6 17 163.76 7.49
3 6 17 152.47 7.34
-3 6 -17 154.89 8.1
-3 -6 -17 152.67 8.33
-3 -6 17 150.35 7.36
-3 6 17 157.42 7.44
-3 6 17 152.2 8.29
-3 6 -18 183.44 9.67
3 -6 18 194.88 6.87
3 6 -18 220.2 9.16
-3 6 18 215.63 9.29
-3 6 -18 200.68 9.15
-3 -6 18 182.71 8.9
-3 -6 -18 213.9 9.27
-3 6 18 193.81 9.92
-3 -6 -18 207.98 10.09
3 -6 18 201.7 9.04
3 6 18 216.48 9.19
-3 -6 -19 44.47 4.6
3 -6 19 44.41 2.43
-3 6 19 44.69 4.42
3 -6 19 51.67 4.06
3 6 19 44.9 3.92
-3 6 -19 43.46 3.86
-3 -6 -19 38.18 3.61
-3 -6 19 36.57 3.67
-3 6 19 39.15 3.61
3 6 -19 47.68 3.81
-3 6 -19 44.84 4.22
-3 6 20 327.81 14.28
-3 -6 -20 349.15 14.47
3 6 -20 324.68 12.9
3 6 20 334.76 13.24
3 -6 20 331.3 13.13
-3 6 20 332.1 13.39
-3 -6 20 338.93 13.44
-3 6 -20 317.25 13.83
3 -6 20 323.68 10.79
-3 6 21 124.46 8
-3 6 -21 127.4 7.72
3 6 -21 127.96 6.86
-3 -6 -21 136.41 8.22
3 6 21 138.07 7.25
3 -6 21 139.57 7.29
-3 6 21 138.71 7.45
-3 -6 21 136.88 7.4
3 -6 21 126.48 5.21
3 6 -22 0.79 1.72
-3 6 22 -1.78 2.89
3 -6 22 1.65 1.26
-3 6 22 1.86 1.96
-3 -6 22 0.92 1.74
-3 6 -22 1.61 2.06
3 6 22 0.89 1.71
3 -6 22 2.2 1.94
-3 -6 -22 5.1 2.86
3 -6 23 70.03 3.76
-3 6 23 74.68 6.27
-3 6 23 80.9 5.72
-3 -6 23 75.73 5.62
3 6 -23 68.45 4.89
3 -6 23 79.41 5.52
3 6 23 87.61 5.71
-3 -6 -23 83.07 6.46
3 6 24 110.67 6.87
3 -6 24 116.26 7.05
-3 6 24 133.12 7.59
-3 -6 24 117.13 7.14
3 -6 24 111.22 5.12
-3 6 24 125.41 8.14
3 6 -24 114.52 6.59
-3 6 25 0.66 2.6
3 6 -25 1.71 1.67
3 -6 25 2.04 1.39
-3 6 25 -0.53 2.34
-3 -6 25 2.65 2.08
3 6 25 3.02 2.08
3 -6 25 -3.99 2.24
-3 6 26 128.13 8.92
3 -6 26 128.98 5.88
-3 6 26 139.97 8.21
-3 -6 26 149.7 8.35
3 6 -26 134.83 7.49
3 6 26 138.79 8.01
3 -6 26 137.6 7.98
3 6 -27 135.17 7.49
-3 6 27 148.85 9.53
3 -6 27 139.42 6.19
3 6 -28 5.98 2.12
3 -6 28 3.6 1.62
-3 6 28 -0.73 3.03
-3 6 29 67.05 6.71
3 -6 29 64.1 4.06
3 6 -29 72.88 5.4
-3 6 30 168.25 10.7
-3 6 31 27.21 5.06
-3 6 32 37.9 5.67
-3 6 33 35.59 5.77
-3 6 34 3.48 3.54
3 -7 0 -1.48 1.21
-3 -7 0 -0.35 1.12
3 -7 -1 2.19 1.35
3 -7 1 1.49 1.11
-3 -7 -1 -1.08 1.21
-3 -7 1 0.35 1.31
-3 -7 2 1237.37 38.06
3 -7 2 1232.33 38.32
3 -7 2 1168.13 36.22
3 -7 -2 1235.66 38.22
-3 7 -3 2.63 1.59
3 -7 3 2.65 1.27
3 -7 3 3.38 1.19
-3 -7 3 2.05 1.34
3 -7 -3 0.36 1.18
-3 -7 -3 0.52 0.77
-3 -7 4 724.81 24.22
3 -7 -4 739.09 24.6
-3 -7 -4 746.29 22.31
-3 7 -4 735.63 22.27
-3 7 -4 708.2 24.66
3 -7 4 743.21 24.73
3 -7 4 714.74 22.36
3 -7 5 19.69 1.64
3 -7 -5 17.27 2.27
-3 -7 5 21.44 2.43
3 -7 5 16.44 2.37
-3 7 -5 17.45 2.41
-3 -7 -5 18.9 1.59
-3 7 -5 18.1 1.59
-3 -7 6 48.35 3.64
3 -7 6 49.57 2.52
-3 7 -6 54.74 4.1
3 -7 -6 51.27 3.85
-3 -7 -6 50.53 2.79
-3 7 -6 49.95 2.75
-3 -7 7 2.7 1.33
3 -7 7 4.96 1.04
-3 7 -7 4.41 1.61
3 -7 -7 5.93 1.64
-3 -7 -7 3.71 1.05
-3 7 -7 6.45 1.16
3 -7 8 735.62 22.13
-3 -7 -8 750.36 23.15
-3 7 -8 733.49 23.1
-3 7 -8 771.29 25.42
3 -7 -8 754.05 24.97
-3 -7 8 734.27 24.56
-3 -7 -9 0.85 0.98
-3 7 -9 1.47 0.9
-3 -7 9 1.02 1.17
-3 -7 -9 2.53 1.72
3 -7 -9 3.04 1.46
3 -7 9 1.38 0.79
-3 7 -9 2.1 1.61
-3 -7 -10 261.52 11.34
3 -7 10 260.03 8.19
-3 -7 10 250 10.52
-3 7 -10 277.91 11.41
-3 -7 -10 264.86 9.68
-3 7 -10 254.45 9.57
-3 -7 -10 273.53 11.02
3 -7 -10 255.31 10.86
-3 -7 -11 144.05 7.75
3 -7 11 149.06 4.91
-3 7 -11 142.62 7.63
-3 -7 -11 142.6 7.33
-3 -7 -11 150.27 6.43
-3 7 -11 147.58 6.39
3 -7 -11 149.41 7.47
-3 -7 -12 200.09 9.05
3 -7 -12 174.22 8.85
-3 -7 -12 199.64 8.16
-3 7 12 211.17 9.43
3 -7 12 203.67 6.39
-3 -7 -12 211.05 9.73
-3 7 -12 207.99 9.66
-3 -7 13 2.23 1.15
-3 7 13 1.95 1.31
-3 -7 -13 0.56 1.12
-3 -7 -13 -0.93 2.12
-3 -7 -13 1.49 1.7
-3 7 -13 2.28 1.75
-3 7 13 -0.43 2.1
-3 7 14 558.84 20.91
-3 -7 -14 588.25 21.38
-3 -7 -14 605.99 20.43
3 7 -14 591.06 20.41
-3 -7 -14 589.82 19.68
-3 7 -14 569.9 21.11
-3 7 14 594.14 19.69
-3 -7 14 572.18 19.59
-3 7 -15 14.9 2.07
-3 -7 -15 12.07 2
-3 7 15 11.71 1.96
-3 -7 15 8.81 1.89
-3 -7 -15 10.42 2.95
3 7 -15 13.3 2.25
3 7 15 8.67 1.89
3 -7 15 15.57 2.15
-3 7 15 10.3 2.44
-3 7 -15 14.41 2.5
-3 -7 -15 17.1 2.51
-3 -7 16 127.99 6.25
-3 7 16 125.83 6.22
-3 -7 -16 119.18 7.32
-3 -7 -16 114.41 6.04
-3 7 -16 104.93 5.85
-3 7 -16 112.36 6.93
3 7 -16 118.19 6.44
3 7 16 120.29 6.02
3 -7 16 107.49 5.81
-3 -7 -16 124.76 6.41
-3 7 16 113.1 7.06
-3 -7 -17 101.08 6.9
-3 -7 -17 88.91 5.5
3 -7 17 104.82 5.58
3 7 17 102.97 5.61
-3 7 17 99.65 5.68
-3 -7 17 96.52 5.58
-3 7 -17 112.26 6.79
-3 7 17 93.03 6.57
3 7 -17 99.96 5.89
-3 7 -18 186.56 9.55
-3 -7 -18 213.85 8.83
3 -7 18 204.31 8.7
3 7 18 178.85 8.47
-3 -7 -18 186.27 9.86
-3 7 18 201.38 9.91
3 7 -18 167.2 8.54
-3 -7 18 189.26 8.68
-3 7 18 176.81 8.52
-3 7 -19 1.06 1.74
-3 7 19 -1.67 2.42
-3 -7 -19 1.66 2.55
3 7 -19 -0.41 1.54
3 -7 19 -1.12 1.6
3 7 19 -0.38 1.59
-3 7 19 -0.79 1.63
-3 -7 19 -1.18 1.71
-3 -7 -20 365.79 15.43
3 -7 20 344.23 11.18
-3 7 20 355.68 13.96
-3 -7 20 370.37 14.08
3 7 -20 363.05 14
-3 7 20 352.02 15.26
-3 7 -20 352.6 14.97
3 -7 20 350.63 13.72
3 7 20 335.21 13.66
-3 7 21 71.94 5.23
-3 -7 21 84.37 5.48
3 -7 21 74.46 3.37
-3 7 21 69 6
3 7 21 75.81 5.16
3 -7 21 72.4 5.07
3 7 -21 74.63 5.24
-3 7 22 2.49 2.35
-3 -7 22 1.83 1.83
-3 7 22 -0.92 1.69
3 -7 22 1.22 1.16
3 7 22 0.43 1.7
3 -7 22 0.43 1.71
3 7 -22 0.44 1.58
3 -7 23 22.86 3.3
3 7 23 24.04 3.26
-3 7 23 27.77 4
3 -7 23 30.78 2.21
3 7 -23 34.36 3.63
-3 7 23 25.52 3.37
-3 -7 23 31.2 3.65
3 7 24 235.79 11.25
3 -7 24 251.8 11.41
-3 7 24 249.65 12.86
3 -7 24 266.06 9.05
3 7 -24 247.59 11.3
-3 -7 24 277.58 11.93
-3 7 24 266.19 11.83
-3 7 25 0.69 2.55
-3 -7 25 2.02 2.02
-3 7 25 -1.52 2.34
3 -7 25 0.49 2.22
3 7 25 0.49 2.49
3 -7 25 -0.17 1.41
3 7 -25 -1.4 1.83
3 7 -26 223.22 10.47
-3 -7 26 218.33 10.83
-3 7 26 224.63 10.95
-3 7 26 245.81 12.7
3 -7 26 209.13 10.66
3 7 26 225.21 10.89
-3 7 27 37.74 5.24
-3 7 28 3.06 3
-3 7 29 14.17 4.17
-3 7 30 172.54 11.08
-3 7 31 0.83 3.39
-3 7 32 85.56 7.86
3 -8 0 -3 1.51
-3 -8 0 -0.82 1.34
3 -8 1 3.88 1.56
3 -8 1 4.25 1.62
-3 -8 1 4.87 1.77
-3 -8 -1 1.67 1.44
3 -8 -1 4.26 1.67
3 -8 -2 1096.21 35.61
-3 -8 2 1107.33 35.48
-3 -8 -2 1112.51 35.7
3 -8 2 1091.89 35.75
3 -8 2 1090.55 33.5
-3 -8 -3 3.45 1.53
3 -8 3 5.68 1.85
3 -8 -3 3.8 1.6
-3 -8 3 4.79 1.9
3 -8 3 4.48 1.59
3 -8 -4 388.39 14.74
-3 -8 4 356.7 14.27
3 -8 4 376.6 12.56
3 -8 4 373.42 14.77
-3 8 -5 72.36 5.03
-3 -8 5 60.92 4.44
3 -8 5 52.9 4.66
3 -8 5 66.35 3.37
3 -8 -5 64.32 4.69
-3 -8 -5 63.78 2.95
-3 8 -6 4.94 1.86
-3 8 -6 2.39 0.91
-3 -8 -6 5.05 0.92
3 -8 -6 0.43 1.33
-3 -8 6 5.11 1.69
3 -8 6 3.44 1.19
-3 -8 -7 0.32 0.75
-3 8 -7 0.77 0.74
3 -8 -7 2.59 1.76
-3 8 -7 1.82 1.56
3 -8 7 1.5 1.08
-3 -8 7 1.97 1.46
-3 -8 -8 221.73 7.84
-3 8 -8 221.16 7.82
-3 8 -8 216.3 10.1
3 -8 -8 220.78 9.95
-3 -8 -8 201.12 10.16
-3 -8 8 215.69 9.57
3 -8 8 205.5 7.38
3 -8 9 8.7 1.24
-3 -8 -9 5.13 2.31
3 -8 -9 10.08 2.17
-3 8 -9 5.14 1.88
-3 -8 -9 4.2 1.13
-3 8 9 7.44 1.28
-3 8 -9 7.53 1.26
-3 -8 9 8.99 1.39
-3 -8 9 4.74 1.59
-3 8 10 60.57 3.48
-3 -8 -10 63.78 3.54
3 -8 10 66.7 2.9
-3 -8 -10 69.5 5.29
-3 -8 10 62.67 3.54
-3 8 -10 66.58 3.55
-3 -8 10 71.32 4.78
-3 8 -10 69.06 5.17
3 -8 -10 64.48 4.81
-3 8 -11 10.21 2.44
3 -8 -11 8.12 2.12
-3 -8 -11 9.24 2.23
-3 -8 11 7.62 1.94
3 -8 11 7.63 1.1
-3 -8 -11 4.84 2.37
-3 -8 -11 9.47 1.57
-3 8 11 9.06 1.54
-3 -8 11 9.72 1.57
-3 8 -11 6.94 1.33
-3 -8 -12 30.03 2.52
3 -8 12 24.98 1.56
3 -8 -12 23.86 3.01
-3 -8 -12 35.84 3.55
-3 8 -12 29.74 3.51
-3 -8 -12 20.37 3.33
-3 8 12 30.34 2.5
-3 -8 12 23.93 2.37
3 -8 13 -0.08 0.82
-3 -8 -13 -1.54 2.43
-3 8 -13 4.57 2.24
-3 -8 -13 -1.24 2.03
-3 8 13 0.26 1.16
-3 -8 13 2.36 1.29
3 -8 -13 0.47 1.56
-3 -8 -14 368.55 14.12
3 -8 -14 361.44 14.57
-3 8 14 377.67 13.06
-3 -8 14 349.95 12.88
-3 8 -14 350.65 14.9
-3 -8 -14 383.37 15.34
3 -8 14 350.07 10.93
-3 -8 -15 10.82 2.87
-3 -8 15 10.2 1.85
-3 8 15 14.2 2.18
3 -8 15 12.64 1.08
-3 -8 -15 13.38 2.63
-3 8 -15 14.82 2.84
-3 -8 16 51.96 3.7
-3 -8 -16 49.27 4.04
-3 -8 -16 48.32 4.87
-3 8 16 38.54 3.32
-3 8 -16 35.46 4.2
-3 -8 -17 18.8 3.59
3 8 -17 13.28 2.57
-3 -8 -17 20.74 2.73
-3 8 -17 14.78 3.02
-3 -8 17 15.48 2.33
-3 8 17 17.89 2.41
3 8 -18 427.61 17.06
3 -8 18 457.28 16.26
3 8 18 437.89 16.18
-3 -8 18 474.65 16.63
-3 8 18 458.31 16.52
-3 -8 -18 468.21 16.76
-3 -8 -19 2.29 1.88
-3 -8 19 1.13 1.62
-3 8 19 0.38 1.74
3 8 -19 -0.46 1.79
3 8 19 0.36 1.56
3 -8 19 -0.35 1.69
3 8 20 502.93 18.23
3 -8 20 497.81 18.06
3 8 -20 515.61 19.04
-3 -8 20 501.63 18.32
-3 8 20 527.16 18.48
3 8 21 24.32 3.15
3 -8 21 22.76 2.86
3 8 -21 22.2 3.2
-3 -8 21 29.15 3.31
-3 8 21 25.55 3.17
3 8 -22 0.48 1.81
3 -8 22 -0.41 1.74
3 8 22 0.42 1.65
-3 8 22 3.01 1.84
-3 -8 22 -1.29 1.78
3 8 -23 0.49 2.23
3 8 23 3.08 1.85
3 -8 23 3.03 1.89
-3 8 23 0.45 2.07
-3 -8 23 0.45 2.25
-3 -8 24 255.99 11.32
-3 8 24 256.25 11.25
3 -8 24 244.71 11.06
3 8 24 229.92 10.9
3 8 -24 243 11.36
-3 -8 25 0.49 2.15
-3 8 25 -0.49 2.35
3 -8 25 0.47 2.41
3 8 25 -0.48 2.41
-3 -8 26 95.36 6.57
3 -8 26 98.48 6.46
3 -9 0 -0.49 1.46
-3 -9 0 1.41 1.58
3 -9 1 359.56 14.4
3 -9 -1 355.78 14.31
3 -9 1 320.64 12.23
-3 -9 -1 337.27 14.14
-3 -9 1 352.7 14.14
3 -9 2 184 9.41
3 -9 2 190.67 7.79
3 -9 -2 190.31 9.44
-3 -9 2 199.59 9.38
-3 -9 -2 179.43 9.25
3 -9 3 5.24 1.79
-3 -9 -3 7.86 2.21
3 -9 3 8.96 2.14
3 -9 -3 7.77 2.16
-3 -9 3 6.85 2
3 -9 4 177.19 9.11
-3 -9 4 166.03 5.43
3 -9 4 183.22 7.1
-3 9 4 166.52 5.41
-3 -9 4 175.87 5.49
-3 -9 -4 195.11 9.29
3 -9 -4 185.92 9.08
-3 -9 4 178.07 8.75
-3 -9 -5 246 11.35
3 -9 5 245.14 8.96
-3 9 5 245.92 7.74
-3 -9 5 238.17 7.75
3 -9 5 237.73 11.38
3 -9 -5 276.51 11.63
-3 -9 5 247.81 11
-3 -9 6 25.87 3.13
3 -9 -6 28.47 3.41
-3 9 6 26.21 1.59
-3 -9 6 24.77 1.59
3 -9 6 25.54 2.21
-3 9 -7 106.73 6.76
3 -9 7 98.6 4.51
-3 -9 -7 116.35 6.95
3 -9 -7 117.82 6.88
-3 9 7 95.66 4.01
-3 -9 7 105.65 4.12
-3 -9 7 120.2 6.69
-3 -9 8 266.99 11.33
3 -9 -8 245.51 11.4
-3 9 -8 250.4 11.57
-3 9 8 242.93 8.51
-3 -9 8 254.31 8.59
3 -9 8 256.27 8.76
-3 -9 -8 253.79 11.59
-3 -9 -9 19.4 3.07
3 -9 -9 19.54 2.96
3 -9 9 12.28 1.56
-3 9 -9 11 2.58
-3 -9 9 13.55 1.49
-3 9 9 14.6 1.51
-3 -9 9 12.24 2.4
-3 9 10 184.08 7.04
-3 -9 10 187.12 7.08
-3 -9 10 188.47 9.15
-3 -9 -10 204.29 9.92
3 -9 10 188.77 6.7
3 -9 -10 174.13 9.27
-3 9 -10 193.09 9.78
3 -9 -11 171.94 9.06
-3 9 -11 178.15 9.38
-3 -9 11 166.81 8.69
3 -9 11 180.42 6.28
-3 -9 -11 178.41 9.49
-3 -9 11 180.58 6.97
-3 9 11 169.32 6.81
-3 9 12 100.72 4.68
-3 -9 12 94.67 4.58
-3 -9 -12 82.43 6.38
3 -9 12 95.15 3.8
-3 -9 -12 101.79 6.24
3 -9 -12 101.4 6.5
-3 9 -12 80.68 6.16
3 -9 13 11.85 1.31
-3 -9 -13 15.55 2.73
-3 9 -13 11.65 2.73
3 -9 -13 22.01 3.27
-3 -9 -13 13.37 3.2
-3 -9 13 12.33 1.78
-3 9 13 15.15 1.89
3 -9 14 354.64 10.83
-3 -9 14 338.16 12.37
-3 -9 -14 350.56 14.13
3 -9 -14 326.44 14.55
-3 -9 15 4.32 1.57
3 -9 15 4.88 0.92
-3 -9 -15 8.5 2.36
3 -9 -15 4.87 2.08
3 -9 16 28.99 1.6
3 -9 -16 38.94 4.19
-3 -9 16 38.4 3.04
-3 -9 -16 37.77 3.77
-3 -9 17 95.35 5.03
3 -9 -17 87.32 6.17
-3 -9 -17 108.75 6.16
-3 -9 -18 381.73 14.61
-3 -9 18 365.59 13.78
-3 -9 -19 7.87 2.44
-3 -9 19 9.71 2.2
-3 -9 -20 434.16 16.61
-3 -9 20 461.04 16.43
-3 -9 21 33.05 3.35
-3 -9 22 -0.4 1.64
3 -9 23 37.43 3.71
-3 -9 23 31.94 3.72
-3 -9 24 232.91 10.5
3 -9 24 226.09 10.27
3 -9 25 1.32 2.15
-3 -9 25 1.37 2.25
-3 -10 0 -1.61 1.43
3 -10 0 -0.55 1.76
3 -10 -1 363.86 15.37
-3 -10 1 367.19 15.21
3 -10 1 368.99 13.28
-3 -10 -1 342.06 15.07
3 -10 1 379.91 15.58
-3 -10 -2 129.05 7.58
3 -10 2 116.35 5.85
3 -10 2 104.22 7.07
-3 -10 2 116.29 7.18
3 -10 -2 129.61 7.66
3 -10 3 16.26 2.89
-3 -10 3 13.48 2.62
-3 -10 -3 16.52 2.9
3 -10 3 15.97 2.4
3 -10 -3 9.92 2.47
3 -10 4 90.07 4.85
3 -10 -4 102.36 6.65
-3 -10 4 77.69 5.88
-3 -10 -4 103.08 6.78
3 -10 4 92.43 6.48
3 -10 5 109.93 7.37
-3 -10 -5 114.28 7.28
3 -10 -5 104.59 7
3 -10 5 111.82 5.29
-3 -10 5 109.91 6.91
-3 -10 -6 2.63 2.33
-3 -10 -6 6.37 2.32
3 -10 -6 4.41 2.21
-3 -10 6 5.68 1.99
3 -10 6 6.57 1.84
-3 -10 -7 112.16 7.34
3 -10 -7 107.18 7.04
-3 -10 -7 110.43 7.23
-3 -10 7 118.55 7.16
3 -10 7 104.08 4.92
-3 -10 -8 100.17 6.62
3 -10 -8 96.61 6.53
3 -10 8 100.9 4.21
-3 -10 8 100.23 6.23
-3 -10 9 37.96 3.98
3 -10 -9 35.68 4.1
-3 -10 9 32.02 1.71
3 -10 9 32.22 2.38
-3 -10 10 56.2 2.8
-3 -10 10 71.88 5.42
3 -10 10 68.79 3.3
3 -10 -10 64.41 5.38
3 -10 11 257.83 8.61
-3 -10 11 245.91 8.52
3 -10 -11 262.75 12.16
-3 -10 11 233.48 11.34
3 -10 -12 31.8 3.98
-3 -10 -12 42.72 4.3
3 -10 12 39.55 2.39
-3 -10 12 45.22 2.59
3 -10 13 23.74 1.84
-3 -10 -13 29.68 3.76
3 -10 -13 22.23 3.48
-3 -10 13 28.06 2.14
-3 -10 14 51.77 3.12
3 -10 -14 47.81 4.83
-3 -10 -14 41.6 4.31
-3 -10 15 28.19 2.51
-3 -10 -15 33.23 3.77
3 -10 -15 26.95 3.75
-3 -10 16 13.14 1.91
3 -10 -16 7.9 2.62
-3 -10 -16 9.64 2.74
-3 -10 17 207.32 8.29
3 -10 -17 182.61 10.32
-3 -10 -17 205.76 9.82
-3 -10 -18 10.1 2.71
-3 -10 18 11.53 2.08
3 -10 -18 11.87 2.98
-3 -10 -19 4.48 2.29
3 -10 -19 4.43 2.39
-3 -10 19 8.92 2.02
-3 -10 -20 51.03 4.55
3 -10 -20 64.14 5.64
-3 -10 20 52.31 4.05
3 -10 -21 184.34 10.23
-3 -10 21 181.71 8.36
3 -10 -22 2.63 2.21
-3 -10 22 1.1 1.93
3 -11 0 1.86 2.13
-3 -11 0 -1.19 1.89
3 -11 -1 229.64 11.51
3 -11 1 219.52 11.28
-3 -11 -1 218.76 11.2
-3 -11 1 216.67 11.09
3 -11 -2 12.38 2.87
3 -11 2 13.07 3.19
-3 -11 -2 8.55 2.59
-3 -11 2 7.61 2.31
-3 -11 3 7.59 2.43
3 -11 -3 6.8 2.39
-3 -11 -3 11.69 2.65
3 -11 3 13.78 3.1
3 -11 4 1.61 1.96
3 -11 4 -0.63 2.22
-3 -11 4 1.16 1.73
3 -11 -4 -0.62 1.78
-3 -11 -4 2.49 2.29
-3 -11 5 292.66 13.81
3 -11 -5 318.5 14.43
3 -11 5 316.4 14.6
-3 -11 -5 330.88 14.73
3 -11 5 325.32 11.67
3 -11 6 5.46 1.83
-3 -11 6 1.74 1.67
3 -11 -6 0.62 1.96
-3 -11 -6 5.12 2.26
3 -11 7 177.48 7.24
-3 -11 7 169.52 9.5
-3 -11 -7 175.16 9.95
3 -11 -7 173.46 9.8
3 -11 -8 18.04 3.32
3 -11 8 17.48 2.22
-3 -11 8 17.26 3.01
-3 -11 -8 18.44 3.47
3 -11 -9 31.98 4.18
-3 -11 -9 40.21 4.71
-3 -11 9 51.18 4.95
3 -11 9 43.76 2.94
-3 -11 10 4.61 2.31
-3 -11 -10 7.47 2.62
3 -11 -10 1.9 2.07
-3 -11 -11 344.95 15.45
3 -11 -11 306.51 14.6
-3 -11 -12 0.56 2.05
3 -11 -12 -2.58 2.27
-3 -11 -13 77.46 6.01
3 -11 -13 77.14 6.44
3 -11 -14 36.58 4.58
-3 -11 -14 33.48 4.13
-3 -11 -15 126.38 7.83
3 -11 -15 137.65 8.67
3 -11 -16 2 2.29
-3 -11 -16 1.57 2.41
3 -11 -17 313.19 14.83
-3 -11 -17 327.06 13.83
-3 -11 -18 8.91 2.85
3 -11 -18 2.72 2.03
-3 -11 -19 18.76 3.28
3 -11 -19 6.2 2.56
-3 -11 -20 1.87 2.04
3 -11 -20 4.87 2.46
3 -11 -21 158.41 9.82
-3 -11 -21 162.7 8.54
3 -11 -22 -1.42 2.32
3 -11 -23 171.3 10.46
3 -11 -24 18.2 3.79
3 -11 -25 2.21 2.71
3 -11 -26 0.74 2.68
3 -12 0 -0.68 2.23
-3 -12 0 0.66 1.96
-3 -12 -1 101.43 7.58
3 -12 -1 118.36 8.14
3 -12 1 128.19 8.39
-3 -12 1 118.41 7.96
3 -12 -2 17.81 3.55
3 -12 2 17.2 3.44
-3 -12 2 25.4 3.86
-3 -12 -2 24.19 3.81
3 -12 3 2.08 2.13
-3 -12 3 1.3 2.06
3 -12 -3 3.42 2.23
-3 -12 -3 2.72 2.34
3 -12 4 1.39 2.27
-3 -12 -4 -1.37 2.12
3 -12 -4 3.43 2.42
-3 -12 4 -0.65 2.28
3 -12 -5 220.51 11.79
-3 -12 -5 211.61 11.65
-3 -12 5 221.45 11.45
-3 -12 -6 2.1 2.22
3 -12 -6 2.06 2.42
-3 -12 6 1.28 2.2
3 -12 -7 104.32 7.77
-3 -12 -7 115.66 8.15
-3 -12 7 115.45 7.76
-3 -12 8 20.39 3.65
3 -12 -8 21.29 3.96
-3 -12 -8 21.56 3.76
-3 -12 9 28.11 3.92
3 -12 -9 29.68 4.22
-3 -12 -9 27 4.13
-3 -12 10 5.09 2.3
3 -12 -10 6.93 2.93
-3 -12 -10 5.18 2.79
3 -12 -11 179.55 10.39
-3 -12 -11 169.71 10.5
-3 -12 -12 15.26 3.51
3 -12 -12 16.97 3.6
-3 -12 -12 19.91 3.75
-3 -12 -13 39.49 5.19
3 -12 -13 32.07 4.66
-3 -12 -13 35.66 4.41
-3 -12 -14 0.78 2.18
3 -12 -14 2.15 2.28
-3 -12 -14 1.17 2.29
-3 -12 -15 81.06 6.37
3 -12 -15 90.3 7.18
-3 -12 -16 3.93 2.52
3 -12 -16 1.45 2.44
3 -12 -17 154.28 9.75
-3 -12 -17 153.12 8.91
3 -12 -18 0.74 2.34
-3 -12 -18 1.06 2.47
3 -12 -19 7.42 3.03
-3 -12 -19 8.21 2.88
3 -12 -20 6 2.95
-3 -12 -20 6.96 2.82
3 -12 -21 48.26 5.55
3 -12 -22 9.87 3.27
3 -13 0 3 2.82
-3 -13 0 -1.45 2.36
-3 -13 -1 138.01 9.1
3 -13 -1 134.74 9.23
3 -13 1 129.77 9
-3 -13 1 137.99 9.16
3 -13 2 135.88 9.42
-3 -13 -2 145.49 9.48
3 -13 -2 138.89 9.33
-3 -13 2 163.04 9.73
3 -13 3 0.76 2.54
3 -13 -3 0.75 2.24
-3 -13 3 1.43 2.39
-3 -13 -3 -1.48 2.72
3 -13 4 55.45 5.99
-3 -13 -4 74.04 6.75
-3 -13 4 73.08 6.45
3 -13 -4 62.23 6.06
-3 -13 -5 147.83 9.82
-3 -13 5 172.61 10.07
3 -13 -5 165.34 10.22
-3 -13 6 0.7 2.47
3 -13 -6 0.75 2.71
-3 -13 -6 -0.77 2.28
-3 -13 -7 57.92 6.08
3 -13 -7 66.21 6.45
-3 -13 7 71.9 6.38
3 -13 -8 155.34 9.88
-3 -13 -8 148.13 9.87
-3 -13 8 154.7 9.58
-3 -13 -9 31.51 4.94
3 -13 -9 30.98 4.6
-3 -13 9 19.52 3.67
3 -13 -10 8.32 2.98
-3 -13 -10 8.77 3.25
3 -13 -11 145.88 9.71
-3 -13 -11 156.3 10.54
3 -13 -12 11.42 3.52
-3 -13 -12 6.55 2.9
-3 -13 -12 9.71 3.08
3 -13 -13 37.57 5.09
-3 -13 -13 29.03 4.95
-3 -13 -13 31.81 4.53
-3 -13 -14 60.98 5.71
3 -13 -14 60.19 6.18
-3 -13 -15 32.9 4.45
3 -13 -15 25.66 4.39
-3 -13 -16 6.56 2.91
3 -13 -16 6.28 3.2
-3 -13 -17 52.03 5.19
-3 -13 -18 8.92 3.22
-3 -14 0 -0.78 2.76
-3 -14 1 0.78 2.62
-3 -14 -1 0.79 2.5
-3 -14 -2 49.97 5.71
-3 -14 2 43.44 5.37
-3 -14 3 3.86 2.72
-3 -14 -3 -1.59 2.67
-3 -14 4 71.92 6.58
-3 -14 5 28.19 4.34
-3 -14 6 6.84 2.75
-3 -14 7 28.08 4.52
-3 -14 8 81.55 7.23
-3 -14 -11 116.85 8.36
-3 -14 -12 22.67 4.21
-3 -14 -13 17.47 3.87
-3 -14 -14 71.42 6.5
-3 -14 -15 3.84 2.61
-3 -14 -16 0.62 2.84
4 0 0 2498.75 73.27
4 0 -1 -0.19 0.86
4 0 1 1.83 0.98
4 0 -2 567.5 17.76
4 0 2 540.69 17.91
4 0 3 1.31 1.08
4 0 -3 -0.54 0.98
4 0 4 406.23 13.78
-4 0 4 405.54 13.25
4 0 -4 400.01 13.24
-4 0 5 2.18 1.14
4 0 5 2.81 1.26
-4 0 6 612.89 19.14
-4 0 7 2.22 1.1
-4 0 8 72.57 3.44
-4 0 9 0.3 0.87
-4 0 -9 -0.47 0.98
-4 0 -10 1270.38 37.01
4 0 10 1236.33 38.05
-4 0 10 1205.14 36.78
-4 0 -11 -0.18 1.05
-4 0 11 0.15 0.77
4 0 11 -0.29 1.16
4 0 12 864.87 27.34
-4 0 -12 858.9 26.24
-4 0 12 834.75 25.7
-4 0 13 1.57 0.82
-4 0 -13 -0.4 1.16
4 0 13 -0.65 1.19
-4 0 14 2.11 0.77
-4 0 -14 5.4 1.41
4 0 14 3.04 1.38
-4 0 -15 1.4 1.3
-4 0 15 1.53 0.79
4 0 15 0.35 1.16
-4 0 16 338.6 11.22
-4 0 -16 362.11 13.6
4 0 16 345.69 13.43
-4 0 17 -0.27 0.91
4 0 17 -0.39 1.67
-4 0 -17 0.4 1.24
-4 0 -18 663.03 22.59
-4 0 18 620.66 19.49
4 0 18 662.35 22.3
-4 0 -19 -2.23 1.53
4 0 19 -1.28 1.64
-4 0 19 0.4 0.88
-4 0 20 47.68 2.58
-4 0 -20 63.36 4.75
4 0 20 63.38 4.67
-4 0 -21 0.5 1.53
4 0 21 -0.46 1.7
-4 0 -22 331.37 13.78
4 0 22 280.52 12.81
4 0 23 -1 1.85
-4 0 -23 -1.09 2.09
4 0 24 133.26 7.9
-4 0 -24 141.16 8.27
-4 0 -25 -0.59 1.92
4 0 25 -0.54 2.28
-4 0 26 29.71 3.95
-4 0 -26 38.6 4.28
4 0 26 23.56 3.71
-4 0 -27 0.64 1.96
-4 0 27 -0.6 2.49
4 0 27 -1.16 2.24
4 0 28 334.56 13.57
-4 0 -28 332.88 15.25
4 0 29 1.31 2.1
-4 0 -29 0.68 1.97
4 0 30 8.87 2.61
4 0 31 0.45 2.34
4 0 32 126.69 7.23
-4 0 34 125.66 9.38
-4 0 35 0.82 3.21
-4 0 36 2.53 3.55
-4 0 37 3.44 3.92
-4 0 38 148.54 10.66
-4 -1 0 2035.55 60.88
4 1 0 2110.99 60.95
-4 1 0 2046.5 59.7
4 1 1 362.37 12.59
-4 -1 -1 381.33 12.63
-4 -1 1 356.31 12.43
-4 1 1 366.43 11.32
-4 -1 2 451.6 14.79
4 -1 -2 452.31 14.52
4 1 2 440.2 14.86
-4 1 2 441.65 13.45
-4 -1 3 367.02 12.25
4 1 3 342.78 12.41
4 -1 -3 368.09 12.02
-4 1 3 357.33 10.86
4 -1 -4 886.23 26.74
4 1 4 860.86 27.38
-4 -1 4 880.89 27.09
4 -1 -5 2.65 0.95
-4 -1 5 5.24 1.37
4 1 5 5.28 1.45
-4 1 -5 4.59 1.17
-4 -1 -5 8.11 1.37
-4 1 -6 1181.33 35.63
-4 -1 -6 1155.65 35.6
-4 -1 6 1162.25 35.23
4 -1 -6 1164.43 34.79
4 1 6 1173.4 35.75
4 -1 -6 1164.43 33.7
4 -1 -7 24.51 1.2
-4 -1 7 29.84 2.2
4 -1 -7 29.04 1.9
4 1 7 26.98 2.44
-4 -1 -7 27.64 2.31
-4 -1 -8 145.86 6.27
4 -1 -8 141.43 4.63
-4 1 -8 146.18 5.17
4 1 8 150.94 6.48
-4 -1 8 128.95 5.69
-4 1 -9 299.3 9.69
4 1 -9 296.7 8.95
4 1 9 299.11 11.1
4 1 -10 1240.49 35.97
-4 1 -10 1249.78 36.68
-4 -1 -10 1228.75 37.51
4 1 10 1214.17 38.13
4 -1 10 1267.51 38.23
4 1 10 1228.53 38.21
-4 1 -11 54.35 2.78
-4 -1 -11 56.43 3.28
4 1 11 59.96 3.76
4 1 11 55.59 3.66
4 -1 11 53.73 3.62
4 1 -11 52.78 2.25
-4 1 -12 1090.86 32.57
4 1 -12 1094.2 31.88
-4 -1 -12 1120.17 33.35
4 1 12 1034.59 33.84
4 1 12 1069.24 34.15
4 -1 12 1067.68 34.08
-4 -1 -13 189.67 8.03
-4 -1 -13 185.78 7.45
4 1 13 170.71 7.74
4 -1 13 186.54 8.08
4 1 13 171.38 7.87
-4 -1 -14 27.2 2.6
4 -1 14 17.87 2.27
4 1 14 27.71 2.69
4 1 14 18.03 2.28
-4 -1 -15 244.79 10.08
-4 1 -15 249.3 10.19
4 1 15 225.43 9.55
4 1 15 233.58 9.94
4 -1 15 232.72 9.93
-4 -1 -16 923.29 28.79
-4 1 -16 878.29 28.69
4 -1 16 878.03 28.63
4 1 16 839.28 28.45
4 1 16 841.96 28.01
4 1 17 1.65 1.46
4 1 17 0.39 1.61
4 -1 17 -0.78 1.37
-4 1 -17 1.62 1.28
-4 -1 -17 -0.4 1.32
-4 -1 -18 918.18 28.6
-4 1 -18 876.39 28.42
4 1 18 835.78 27.56
4 1 18 800.82 28.1
4 -1 18 811.29 28.12
-4 1 -19 509.58 18.25
-4 -1 -19 507.19 18.25
4 1 19 468.46 17.2
4 -1 19 471.63 17.81
4 1 19 485.52 17.97
-4 1 -20 247.51 10.96
-4 -1 -20 235.83 10.63
4 1 20 239.46 9.96
4 1 20 220.37 10.37
4 -1 20 214.6 10.26
4 1 21 14.1 2.49
4 -1 21 11.54 2.39
4 1 21 16.66 2.83
-4 -1 -21 12.95 2.6
-4 1 -21 19.92 2.92
4 1 22 831.84 29.13
4 -1 22 887.31 29.44
4 1 22 834.14 28.1
-4 -1 -22 883.72 29.83
-4 1 -22 858.53 29.64
-4 1 -23 132.76 8.02
-4 -1 -23 144.23 8.23
4 1 23 143.4 7.29
4 -1 23 151.28 8.17
4 1 23 124.06 7.58
-4 -1 -24 126.45 7.94
-4 1 -24 152.99 8.57
4 1 24 141.86 7.3
4 1 24 130 7.91
4 -1 24 141.25 8.08
-4 -1 -25 199.71 10.46
-4 1 -25 198.48 10.44
4 1 25 216.1 9.39
4 -1 25 183.53 9.98
4 1 25 203.36 10.33
-4 -1 26 146.02 8.85
-4 1 26 176.41 9.46
4 1 26 148.16 8.81
4 -1 26 143.95 8.71
-4 -1 -26 174.56 9.58
-4 1 -26 152.47 9.06
4 1 26 171.41 8.11
-4 -1 27 33.66 4.23
-4 1 -27 49.54 5.08
-4 -1 -27 38.76 4.77
4 1 27 40.51 3.88
4 -1 27 34.27 4.26
4 1 28 525.18 18.78
-4 -1 -28 514.11 20.86
-4 1 -28 512.93 20.81
-4 -1 -29 4.1 2.47
-4 1 -29 1.37 2.23
4 1 29 4.12 2.15
4 1 30 20.79 3.06
-4 1 31 52.65 6.15
4 1 31 43.14 4.07
-4 1 32 155.46 10.16
-4 1 33 1.58 3.28
-4 1 34 192.92 11.77
-4 1 35 1.66 3.14
-4 -1 36 10.71 4.26
-4 1 36 7.61 4.12
-4 1 37 43.87 6.11
-4 -1 37 54.01 6.86
-4 -1 38 185.96 11.91
-4 2 0 355.57 11.49
-4 2 -1 45.42 2.5
-4 2 1 44.8 2.33
-4 -2 1 54.69 3.23
-4 2 2 80.52 3.33
-4 -2 2 86.68 4.31
-4 2 -2 75.15 3.58
-4 -2 3 981.49 30.52
-4 2 -3 990.05 29.82
-4 2 -4 647.76 19.7
-4 -2 -4 577.16 19.55
-4 -2 -5 61.95 3.66
-4 2 -5 56.38 3.31
-4 -2 -5 50.47 3.24
4 2 5 55.8 3.51
-4 2 -6 2171.94 64.31
-4 -2 -6 2105.33 64.26
4 2 6 2173.05 64.6
4 -2 -6 2230.15 63.5
-4 -2 -6 2151.51 64.57
-4 2 -7 417.52 12.27
4 2 7 363.87 14.23
4 -2 -7 417.33 13.11
-4 -2 -7 396.41 14.08
-4 2 -7 419.14 14.11
4 2 8 2.69 1.28
-4 2 -8 8.93 1.41
-4 -2 -8 7.97 1.51
-4 2 -8 8.54 0.83
4 -2 -8 7.95 1.07
4 2 9 479.17 16.04
4 -2 -9 465.82 14.44
-4 -2 -9 447.19 15.86
4 2 -10 322.07 10.08
4 2 10 326.56 11.85
-4 -2 -10 303.95 11.69
4 -2 11 10.05 1.71
4 2 11 5.19 1.39
-4 -2 -11 7.39 1.53
4 2 -11 9.68 0.97
4 2 11 11.51 1.79
4 -2 12 332.1 12.44
4 2 12 318.32 12.35
4 2 -12 340.31 10.73
4 2 12 329.47 12.32
-4 -2 -12 339.76 12.53
4 2 13 443.52 15.89
4 -2 13 450.74 15.93
4 2 -13 454.56 14.12
4 2 13 417.72 15.55
-4 -2 -13 453.45 15.94
-4 2 -13 463.85 16.05
4 2 14 11.11 1.94
4 2 -14 11.77 1.23
4 2 14 10.5 1.92
4 -2 14 10.12 1.84
-4 2 -14 5.85 1.53
-4 -2 -14 13.11 2.01
4 2 15 236.32 9.93
-4 -2 -15 258.6 10.53
-4 2 -15 251.26 10.48
4 -2 15 264.79 10.54
4 2 15 246.37 10.35
4 2 -15 253.16 8.69
4 2 -16 134.34 5.37
-4 -2 -16 135.29 6.55
4 2 16 134.49 6.85
4 -2 16 125.44 6.71
-4 -2 -16 131.35 6.82
-4 2 -16 144.54 7.05
4 2 16 123.98 6.4
-4 2 -17 -0.4 1.21
-4 -2 -17 -0.41 1.36
4 -2 17 -0.39 1.49
4 2 17 -0.39 1.27
-4 -2 -17 -0.66 1.47
4 2 -17 -0.36 0.91
4 2 17 -0.33 1.5
4 2 -18 5.03 1.13
4 2 18 5.29 1.72
4 -2 18 2.43 1.5
-4 2 -18 4.24 1.43
-4 -2 -18 6.36 1.79
-4 -2 -18 8.06 2.04
4 2 18 7.72 1.96
4 2 19 177.11 8.17
-4 2 -19 174.94 8.77
-4 -2 -19 163.35 8.78
-4 -2 -19 182.49 8.51
4 2 -19 189.02 7.15
4 -2 19 196.64 8.99
4 2 19 174.79 8.68
-4 2 -20 110.72 6.64
-4 -2 -20 96.19 6.42
4 2 20 116.27 6.03
4 -2 20 95.54 6.16
4 2 20 99.88 6.25
-4 -2 -20 112.83 6.25
4 -2 21 66.87 5.07
4 2 21 67.56 5.16
4 2 21 68.27 4.6
-4 2 -21 70.91 5.27
-4 -2 -21 63.94 5.25
-4 -2 -22 50.39 4.68
-4 2 -22 56.64 4.76
4 2 22 46.22 4.34
4 -2 22 45.11 4.3
4 2 22 51.04 3.98
4 2 23 23.95 2.85
-4 -2 -23 33.01 3.77
-4 2 -23 20.55 3.19
4 -2 23 28.47 3.61
4 2 23 22.55 3.44
4 2 24 76.69 5.04
4 2 24 82.23 6.04
4 -2 24 81.96 5.91
-4 -2 -24 85.23 6.2
-4 2 -24 94.23 6.4
4 2 25 246.49 10.58
4 2 25 231.89 11.57
4 -2 25 242.43 11.73
-4 2 25 252.92 12.04
-4 -2 25 262.2 12.15
-4 -2 -25 278.22 12.55
-4 2 -25 255.14 12.23
4 2 26 63.99 4.58
4 2 26 69.39 5.7
4 -2 26 63.59 5.45
-4 -2 -26 59.92 5.35
-4 2 -26 64.17 5.69
-4 2 26 58.72 5.35
-4 -2 26 59.25 5.36
-4 -2 -27 48.05 4.88
-4 2 -27 40.45 4.61
4 2 27 53.79 4.22
-4 2 27 47 5.32
-4 -2 -28 91.56 7.02
-4 2 -28 100.09 7.25
4 2 28 103.89 5.98
-4 2 28 95.37 7.47
4 2 29 48.31 4.02
-4 2 29 44.82 5.31
4 2 30 4.73 2.07
-4 2 30 12.55 3.86
-4 2 31 103.35 8.36
-4 2 32 138.53 9.66
-4 2 33 3.19 3.36
-4 2 34 74.06 7.52
-4 2 35 61.11 6.58
-4 2 36 0.86 3.43
-4 2 37 31.75 5.5
-4 -2 38 24.54 5.01
-4 3 0 60.35 3.17
-4 3 -1 1374.02 39.96
-4 3 1 1336.22 39.83
4 -3 -1 1296.88 39.81
-4 3 2 1.43 0.84
4 -3 -2 3.57 1.02
-4 3 -2 2.07 0.93
-4 3 -3 2062.74 58.74
-4 -3 3 1942.36 57.92
4 -3 -3 1978.59 58.26
4 -3 -4 73.77 3.38
-4 -3 -4 68.09 3.67
-4 3 -4 66.97 3.66
-4 3 -4 69.06 3.68
-4 3 -5 252.36 9.17
-4 -3 -5 253.21 9.19
-4 3 -5 241.75 9.11
-4 -3 -5 263.16 9.81
4 -3 -5 235.61 8.48
4 -3 -6 693.96 21.72
-4 3 -6 708.8 22.61
-4 -3 -6 741.86 23.17
-4 -3 -6 713.92 22.54
-4 3 -6 699.23 22.5
-4 3 -7 719.06 22.98
-4 -3 -7 727.5 23.03
4 -3 -7 727.78 22.14
-4 3 -7 717.32 23.09
-4 -3 -7 716.55 23.47
-4 -3 -8 0.86 1.32
4 -3 -8 0.31 0.73
-4 3 -8 0.25 0.86
-4 -3 -8 1 0.92
-4 -3 -9 1303.08 39.56
-4 -3 -9 1279.92 39.74
4 -3 -9 1309.34 38.04
4 -3 -9 1261.01 38.37
-4 -3 -10 125.15 5.97
4 3 -10 127.77 4.99
4 -3 -10 130.67 4.74
-4 -3 -11 7.35 1.46
4 -3 -11 7.26 0.9
4 3 -11 5.26 0.94
4 -3 12 142.28 6.71
4 3 12 139.89 6.67
-4 -3 -12 157.82 6.97
4 3 -12 147.62 5.67
4 3 -13 538.3 17.44
-4 -3 -13 546.6 18.93
-4 -3 -13 565.2 19.1
-4 3 -13 562.43 19.07
4 3 13 546.52 18.97
4 -3 13 577.44 19.12
-4 -3 -14 1.73 1.28
-4 3 -14 0.34 1.13
-4 -3 -14 0.33 1.6
4 3 -14 2.59 0.95
4 3 14 3.72 1.35
4 -3 14 2.02 1.29
4 3 -15 597.98 18.83
-4 -3 -15 584.26 20.49
-4 3 -15 605.68 20.59
4 -3 15 580.96 20.4
4 3 15 586.83 20.44
4 3 15 580.6 20.11
-4 -3 -15 615.8 20.5
-4 -3 -16 195.38 8.76
-4 3 -16 187.3 8.59
4 3 16 174.56 8.42
4 -3 16 200.49 8.75
4 3 -16 193.46 7.25
4 3 16 176.98 8.16
-4 -3 -16 185.68 8.47
-4 -3 -17 136.78 7.02
-4 3 -17 134.91 7.02
4 3 17 116.38 6.25
-4 -3 -17 132.18 6.8
4 3 -17 134.81 5.6
4 -3 17 116.49 6.63
4 3 17 128.02 6.8
4 -3 18 2.02 1.62
4 3 18 1.22 1.56
4 3 18 3.68 1.59
4 3 -18 1.97 1.07
-4 -3 -18 1.16 1.76
-4 -3 -18 1.27 1.39
-4 3 -18 2.12 1.42
4 3 -19 1123.13 34.74
4 3 19 1080.07 35.68
4 -3 19 1154.23 36.77
4 3 19 1129.9 36.72
-4 -3 -19 1164.57 36.64
-4 -3 -19 1143.55 36.9
-4 3 -19 1182.63 37.13
-4 -3 -20 19.41 3.09
4 -3 20 24.25 3.04
4 3 20 20.39 2.96
-4 3 -20 21.01 2.98
-4 -3 -20 29.65 3.43
4 3 -20 19.76 2.14
4 3 20 25.48 2.86
4 3 -21 390.22 13.46
-4 -3 -21 385.67 15.09
-4 3 21 395.74 15.95
4 3 21 387.09 14.27
4 -3 21 345.47 14.87
4 3 21 373.55 15.18
-4 3 -21 386.36 15.61
-4 -3 -21 382.82 15.55
4 3 22 54.41 4.6
4 -3 22 49.82 4.44
4 3 -22 46.12 3.35
-4 -3 -22 54.88 4.73
-4 3 -22 60.01 4.89
-4 3 22 71.59 5.66
4 3 22 39.3 3.58
4 3 23 149.42 7.42
4 3 -23 156.58 6.94
4 3 23 147.26 8.28
4 -3 23 150.02 8.35
-4 3 23 152.97 8.98
-4 -3 -23 153.78 8.64
-4 3 -23 169.27 8.88
-4 3 24 18.25 3.55
4 3 24 20.29 2.72
4 3 -24 20.4 2.3
4 -3 24 25.88 3.47
4 3 24 17.69 2.97
-4 -3 -24 22.53 3.32
-4 3 -24 14.64 2.87
-4 -3 24 24.7 3.53
-4 3 24 20.97 3.31
-4 3 25 490.94 18.7
-4 -3 25 497.68 18.72
-4 3 25 451.37 19.04
-4 -3 -25 461.91 18.63
-4 3 -25 449.13 18.51
4 -3 25 442.91 18.08
4 3 25 419.1 17.88
4 3 25 491.67 16.92
4 3 -25 454.25 16.14
4 3 -26 34.75 3.15
4 3 26 33.62 4.21
4 -3 26 41.84 4.51
-4 3 26 36.18 4.79
-4 3 -26 46.2 4.69
-4 -3 -26 37.11 4.28
-4 -3 26 39.21 4.31
-4 3 26 47.51 4.76
-4 3 -27 80.92 6.4
-4 -3 -27 82.83 6.49
4 3 -27 78.15 4.83
-4 3 27 80.13 6.89
-4 -3 -28 61.63 5.62
-4 3 -28 58.97 5.54
-4 3 28 58.69 5.93
4 3 -28 50.51 3.94
-4 3 29 97.29 7.93
4 3 -29 107.66 5.95
-4 3 30 -2.22 3.12
-4 3 31 337.12 16.07
-4 3 32 56.71 6.21
-4 3 33 8.94 4.11
-4 3 34 60.25 6.79
-4 3 35 161.45 11.18
-4 3 36 0.88 3.83
-4 4 0 19.28 1.53
-4 4 0 18.64 1.87
4 -4 0 20.05 1.91
4 -4 -1 1319.14 39.07
-4 4 1 1282.9 39.13
-4 4 -1 1295.12 39.25
-4 4 1 1283.08 38.26
4 -4 -2 5.15 1.2
-4 4 2 6.38 1.29
-4 4 -2 6.73 1.3
-4 -4 3 1825.1 54.08
4 -4 -3 1835.04 54.37
-4 4 -3 1850.98 54.78
-4 -4 -3 1860.74 54.41
-4 4 -3 1805 54.32
-4 4 3 1824.59 54.03
-4 -4 -4 2.77 1.21
-4 4 -4 1.68 0.97
-4 -4 -4 2.33 1.05
-4 4 4 3.1 1.26
4 -4 -4 2.19 0.92
-4 4 -4 3.97 1.24
-4 -4 4 2.43 0.9
-4 -4 -5 178.12 7.71
-4 4 5 165.01 6.9
-4 -4 5 176.75 6.57
4 -4 -5 178.8 6.87
-4 4 -5 162.42 7.18
-4 -4 -5 177.2 7
-4 4 -5 174.36 6.98
-4 -4 -6 84.82 4.83
-4 -4 -6 84.1 4.21
-4 4 -6 75.81 4.03
-4 4 6 75.57 4.2
-4 4 -6 77.51 4.39
-4 -4 6 90.68 3.91
4 -4 -6 77.67 3.91
-4 4 7 413.97 14.84
-4 -4 -7 449.72 15.55
-4 -4 -7 451.37 14.81
-4 4 -7 446.09 14.83
4 -4 -7 424.95 14.37
-4 4 -7 440.02 15.22
-4 -4 7 423.93 14.07
-4 4 8 8.71 1.73
-4 -4 -8 8.16 1.58
-4 -4 8 8.77 1.23
-4 4 -8 8.77 1.62
4 -4 -8 9.37 1.36
-4 -4 -8 8.25 1.45
-4 4 -8 6.7 1.29
4 -4 -9 462.77 15.1
-4 4 9 427.88 15.7
-4 -4 -9 465.39 16.11
-4 -4 -9 463.01 15.57
-4 4 -9 449.48 15.93
-4 -4 -10 6.68 1.63
4 -4 -10 4.93 1.08
-4 -4 -10 8.09 1.43
-4 4 -10 6.38 1.56
-4 4 10 7.2 1.89
-4 -4 -11 38.63 3.25
-4 4 11 38.69 3.32
-4 4 -11 35.53 3.08
-4 -4 -11 34.87 3.04
-4 -4 -11 28 2.62
4 4 -12 -0.2 0.91
-4 -4 -12 0.65 1.35
4 -4 -12 0.54 0.61
-4 4 -12 0.35 1.07
-4 4 12 2.84 1.81
-4 -4 -12 -0.62 1.33
-4 -4 -12 -0.35 1.49
4 -4 13 130.59 6.47
4 4 13 148.76 6.73
-4 -4 -13 137.13 6.88
4 -4 -13 131.24 4.57
-4 4 13 135.74 6.98
-4 -4 -13 143.23 6.74
-4 4 -13 141.7 6.77
4 4 -13 144.2 5.84
-4 -4 -14 2.06 1.4
-4 4 -14 0.69 1.12
-4 -4 -14 -0.37 1.72
4 4 14 0.33 1.26
4 -4 14 0.66 1.14
-4 4 14 3.18 1.91
4 4 -14 1.06 0.92
-4 -4 -15 343.84 13.15
-4 4 -15 340.97 13.06
4 4 -15 327.58 11.81
-4 4 15 341.15 13.58
4 -4 15 339.07 13.01
4 4 15 334.46 13.02
-4 -4 -15 348.78 13.39
4 4 -16 65.6 3.74
4 -4 16 66.59 4.51
4 4 16 67.12 4.53
-4 4 16 66.02 4.99
-4 -4 -16 67.63 4.82
-4 4 -16 65.09 4.54
-4 -4 -16 62.58 4.51
-4 -4 -17 35.06 3.33
-4 4 -17 36.57 3.37
-4 -4 -17 34.69 3.57
-4 4 17 33.47 3.74
4 4 -17 33.99 2.69
4 -4 17 36.15 3.44
4 4 17 45.72 3.75
-4 -4 -18 25.66 3.29
4 -4 18 30.09 3.19
4 4 18 27.89 3.15
4 4 -18 30.29 2.52
-4 -4 -18 28.5 3.14
-4 4 -18 26.75 3.05
-4 4 18 25.84 3.53
-4 4 -19 524.84 18.94
-4 -4 -19 517.14 18.88
4 4 -19 509.19 17.12
4 -4 19 489.85 18.4
4 4 19 486.36 18.43
-4 -4 -19 507.03 18.72
-4 4 19 525.14 19.5
4 4 -20 4.91 1.5
-4 -4 -20 7.2 2.16
-4 4 -20 6.67 2.05
-4 -4 -20 10.05 2.77
-4 4 20 10.62 2.75
4 -4 20 8.33 2.12
4 4 20 7.95 2.16
-4 -4 -21 257.09 11.33
-4 4 -21 243.44 11.08
4 4 21 225.35 10.67
4 -4 21 240.69 10.9
-4 4 21 239.14 11.48
-4 -4 -21 247.88 11.21
4 4 -21 229.03 9.4
-4 -4 -22 2.06 1.78
-4 4 -22 5.14 1.98
4 4 -22 5.93 1.57
4 4 22 2.4 1.96
4 -4 22 6.19 2.23
-4 4 22 4.58 2.82
-4 -4 -22 5.41 2.57
-4 -4 23 19.53 3.1
-4 -4 -23 27.42 3.54
-4 4 -23 25.25 3.42
-4 4 23 27.8 3.53
4 4 -23 17.3 2.29
4 4 23 23.93 3.25
4 -4 23 23.26 3.32
-4 -4 -23 23.79 3.85
-4 4 23 21.41 3.72
-4 4 24 5.9 2.22
-4 -4 24 3.21 2.06
-4 -4 -24 1.12 1.83
-4 4 -24 6.15 2.28
-4 4 24 4.31 2.76
4 4 -24 1.29 1.36
4 4 24 4.14 1.91
4 -4 24 2.57 1.86
-4 4 25 105.05 7.59
4 -4 25 107.38 6.94
4 4 25 98.43 6.67
4 4 -25 108.48 5.72
-4 4 25 107.28 7.07
-4 4 -25 106.57 7.09
-4 -4 25 101.18 6.89
-4 -4 -25 88.43 6.59
-4 -4 -26 26.64 3.89
-4 4 -26 21.77 3.47
-4 4 26 22.54 3.72
-4 -4 26 20.74 3.43
4 4 -26 26.68 2.8
-4 4 26 24.57 4.26
4 4 26 17.29 3.33
4 -4 26 16.06 3.05
-4 4 27 63.37 6.2
4 4 -27 49.11 3.95
-4 4 -27 67.13 5.71
-4 -4 -27 54.62 5.31
-4 4 28 10.71 3.48
4 4 -28 3.33 1.69
4 4 -29 25.61 3.03
-4 4 29 17.76 4.57
-4 4 30 7.64 3.44
-4 4 31 162.15 10.51
-4 4 32 8.91 4.14
-4 4 33 1.67 3.45
-4 4 34 1.71 3.54
-4 4 35 156.67 10.86
-4 5 0 1053.69 32.85
-4 5 -1 111.17 5.41
-4 5 1 108.96 4.52
-4 5 2 12.58 1.5
-4 -5 2 14.4 1.7
-4 5 -2 13.89 1.54
-4 -5 -2 11.92 1.5
-4 5 -2 14.13 1.8
-4 5 -3 1073.89 33.05
-4 -5 3 1059.16 32.47
-4 5 -3 1055.24 32.2
-4 -5 -3 1034.47 32.18
-4 5 3 1061.23 32.05
-4 -5 4 273.51 9.91
-4 5 -4 275.42 9.77
-4 -5 -4 266.39 9.75
-4 5 -4 274.57 10.52
-4 5 4 264.26 9.66
-4 5 -5 137.23 6.36
-4 -5 5 137.25 5.8
-4 -5 -5 134.06 6.64
-4 5 5 129.57 5.81
-4 -5 -5 131.59 5.68
-4 5 -5 124.05 5.58
-4 -5 -6 449.15 15.12
-4 5 -6 438.12 15.06
-4 5 -6 468.31 15.99
-4 -5 -6 478.55 16.39
-4 -5 6 455.2 15.08
-4 5 6 432.18 15.3
-4 -5 -7 575.29 20.14
-4 -5 -7 571.62 19.06
-4 5 -7 596.37 19.16
-4 5 -7 594.1 20.03
-4 -5 7 613.57 19.06
-4 5 7 568.7 19.43
-4 -5 -8 54.15 3.91
-4 -5 8 52.54 3.2
-4 -5 -8 49.45 3.3
-4 5 -8 54.96 3.4
-4 5 8 52.86 3.61
-4 5 -8 48.19 3.67
-4 -5 9 675.82 21.26
-4 -5 -9 693.11 22.57
-4 5 9 630.2 21.92
-4 -5 -9 659.81 21.56
-4 5 -9 664.93 22.45
-4 -5 -10 115.69 6.12
-4 5 10 118.61 6.12
-4 -5 -10 121.31 5.77
-4 5 -10 114.04 6.34
-4 5 -11 16.96 2.44
-4 -5 -11 16.49 2.31
-4 5 11 20.49 2.6
-4 -5 -11 19.28 2.6
-4 -5 -11 15.44 2.09
-4 5 -12 73.49 4.91
-4 -5 -12 87.36 5.04
-4 5 12 78.33 5.05
-4 -5 -12 82.13 5.27
-4 -5 -12 74.55 4.53
-4 5 -13 1158.11 37.4
4 5 -13 1193.12 36.08
-4 5 13 1139.29 37.32
-4 -5 -13 1204.63 37.17
-4 -5 -13 1149.15 36.71
-4 5 -13 1192.42 36.82
-4 -5 -13 1162.92 37.54
4 5 -14 2.32 1.26
-4 -5 -14 6.04 1.88
4 -5 -14 4.79 0.78
-4 5 -14 5.83 1.61
-4 -5 -14 3.44 1.72
-4 5 -14 0.81 1.3
-4 -5 -14 0.82 2.05
-4 5 14 7.39 2.32
-4 5 -15 505.85 19.45
-4 -5 -15 588.57 19.95
4 5 -15 553.4 18.18
-4 5 -15 541.05 19.04
-4 -5 -15 558.87 19.12
-4 5 15 521.32 19.54
4 -5 15 534.87 18.87
4 5 15 540.65 18.9
-4 -5 -16 91.95 5.71
-4 5 -16 114.98 6.13
4 5 -16 103.26 5.26
4 -5 16 98.25 5.68
4 5 16 96.73 5.71
-4 5 -16 108.26 6.36
-4 -5 -16 118.02 6.61
-4 5 16 109.5 6.53
-4 5 -17 24.39 3.05
4 -5 17 25 2.91
4 5 17 30.21 3.11
-4 5 -17 25.9 3.04
4 5 -17 24.98 2.51
-4 -5 -17 34.37 3.32
-4 -5 -17 25.87 3.52
-4 5 17 29.55 3.6
-4 5 18 121.96 7.33
-4 -5 -18 125.18 7.29
-4 -5 -18 129.81 7.08
-4 5 -18 119.13 6.8
4 5 -18 121.3 5.97
4 5 18 133.13 6.94
4 -5 18 117.91 6.65
-4 5 -18 121.71 7.06
-4 -5 -19 647.92 22.92
-4 5 19 637.19 23.2
-4 5 -19 661.49 22.65
-4 -5 -19 626.45 22.48
4 5 -19 637.34 21.14
4 -5 19 625.5 22.19
4 5 19 608.25 22.14
-4 5 -19 641.38 22.83
4 5 -20 19.88 2.53
-4 -5 -20 29.22 3.61
-4 -5 -20 22.45 3.2
-4 5 -20 16.34 2.74
-4 5 20 22.94 3.74
-4 5 -20 26.82 3.28
4 -5 20 16.91 2.8
4 5 20 28 3.31
-4 5 -21 184.19 9.7
-4 5 21 187.94 10.2
4 5 -21 193.28 8.42
4 -5 21 184.34 9.29
4 5 21 185.97 9.34
-4 -5 -21 208.79 10.21
-4 -5 -21 224.56 10.09
-4 5 -21 199.6 9.7
-4 5 -22 150.3 8.54
-4 5 22 183.48 9.66
-4 5 22 146.89 8.2
-4 -5 22 146.1 8.19
4 5 -22 149.34 7.16
4 -5 22 160.36 8.37
4 5 22 148.45 8.15
-4 -5 -22 158.86 8.83
-4 -5 -22 153.84 8.46
-4 5 -22 152.03 8.44
-4 5 -23 126.5 7.82
-4 -5 23 131.91 7.64
-4 5 23 139.85 7.83
4 -5 23 127.76 7.5
4 5 23 123.45 7.39
-4 5 -23 124.49 7.59
-4 -5 -23 133.13 7.88
4 5 -23 127.12 6.5
-4 -5 -23 144.27 8.27
-4 5 23 128.25 8.22
-4 5 24 8.52 2.7
-4 -5 24 9.03 2.63
-4 -5 -24 7.18 2.31
-4 5 -24 14.36 2.96
4 -5 24 10.18 2.56
4 5 24 11.81 2.92
4 5 -24 13.3 2.29
-4 5 24 14.08 3.46
-4 -5 -24 10.13 3.31
-4 5 25 469.49 19.18
4 5 -25 427.26 16.39
-4 -5 -25 466.42 18.42
-4 5 -25 453.76 18.4
-4 -5 25 458.85 18.2
-4 5 25 505.74 18.68
4 -5 25 462.81 18.07
4 5 25 438.73 17.87
4 5 -26 1.49 1.72
-4 5 26 0.69 3.04
4 -5 26 2.2 2.15
-4 -5 26 -0.57 2.41
-4 5 27 103.16 7.89
4 5 -27 87.31 5.54
-4 5 28 95.53 7.75
4 5 -28 101.15 5.94
-4 5 29 195.28 11.57
-4 5 30 -0.78 3.07
-4 5 31 189.84 11.75
-4 5 32 26.34 5.16
-4 5 33 11.01 4.23
-4 5 34 52.19 6.42
4 -6 0 362.78 13.39
4 -6 -1 86.21 4.95
4 -6 1 91.3 5.12
-4 6 -1 94.43 5.17
-4 -6 1 88.43 4.86
-4 6 -1 91.03 4.2
-4 -6 -1 92.87 4.24
4 -6 -2 50.04 3.52
-4 6 -2 46.77 2.82
-4 -6 -2 44.33 2.83
-4 6 -2 47.48 3.59
-4 -6 2 48.65 3.39
4 -6 2 56.42 3.83
-4 -6 -3 432.35 14.02
-4 6 -3 422.37 13.95
4 -6 -3 414.84 15.06
-4 -6 3 408.66 14.7
-4 6 -3 421.93 15.22
-4 6 -4 156.39 7.33
-4 6 4 147.85 6.4
4 -6 -4 148.45 6.93
-4 -6 4 151.32 6.79
-4 -6 -4 157.73 6.25
-4 6 -4 153.01 6.17
-4 6 5 25.44 2.34
-4 -6 -5 24.19 2.05
-4 6 -5 25.75 2.14
4 -6 -5 24.81 2.49
-4 -6 5 26.59 2.42
-4 6 -5 25.1 2.79
-4 6 6 297.22 10.95
-4 -6 -6 299.9 10.52
-4 6 -6 280.58 10.38
-4 -6 6 299.68 10.99
-4 6 -6 294.77 11.76
4 -6 -6 287.36 11.19
-4 6 7 100.27 5.29
4 -6 -7 91.02 5.21
-4 6 -7 105.06 5.84
-4 -6 7 106.6 5.26
-4 6 -7 104.75 4.95
-4 -6 -7 111.68 5.05
-4 -6 -7 102.09 5.95
-4 6 -8 22.33 2.13
-4 -6 -8 24.05 2.85
-4 -6 -8 22.8 2.16
4 -6 -8 29.74 2.74
-4 -6 8 24.84 2.43
-4 6 -8 24.65 2.84
-4 6 8 21.36 2.45
-4 -6 -9 179.49 8.32
-4 6 -9 155.07 7.96
4 -6 -9 177.58 7.86
-4 -6 9 173.86 7.4
-4 -6 -9 177.75 7.3
-4 6 9 175.56 7.82
-4 6 -10 401.4 15.63
-4 -6 -10 439.31 15.68
-4 -6 -10 413.86 14.44
-4 -6 10 422.5 14.53
4 -6 -10 409.5 14.86
-4 6 10 395.39 15.01
-4 6 -11 3.26 1.54
-4 -6 -11 0.42 1.75
-4 -6 -11 0.39 1.47
-4 6 11 0.73 1.59
4 -6 -11 3.59 1.49
-4 -6 -11 2.58 1.23
-4 -6 -12 351.08 13.28
-4 -6 -12 332.59 13.54
-4 6 12 316.87 13.02
-4 6 -12 320.48 13.28
-4 -6 -12 333.52 12.38
4 -6 -12 344.05 12.81
-4 -6 -13 151.79 7.58
-4 6 13 144.01 7.6
-4 -6 -13 143.98 7.8
-4 -6 -13 153.24 7.12
-4 6 -13 159.79 7.22
-4 6 -13 144.95 7.73
4 -6 -13 157.1 7.3
-4 -6 -14 1.92 1.76
-4 6 14 7.28 2.34
-4 6 -14 8.03 2.15
-4 -6 -14 5.42 1.55
-4 6 -14 8.79 1.81
-4 -6 -14 8.6 2.52
4 6 -15 137.94 6.78
-4 6 15 139.03 7.74
-4 6 -15 161.01 8.17
-4 -6 -15 152.68 7.31
-4 6 -15 149.06 7.22
-4 -6 -15 154.7 8.31
-4 -6 -15 151.13 7.52
-4 -6 -16 113.71 6.07
-4 6 -16 101.77 5.87
-4 6 16 93.72 6.18
-4 -6 -16 91.3 6.19
-4 -6 -16 94.71 5.69
-4 6 -16 108.38 6.53
4 6 -16 87.01 5.21
4 -6 17 1.84 1.5
4 6 17 1.86 1.57
-4 -6 -17 -0.41 1.65
-4 6 -17 3.23 1.56
-4 6 17 1.98 2.44
-4 -6 -17 4.48 2.36
-4 6 -17 1.95 1.8
4 6 -17 2.93 1.44
-4 -6 -18 188.61 9.08
-4 6 -18 194.55 9.18
4 6 -18 204.38 8.64
4 6 18 186.96 8.82
4 -6 18 203.41 9.01
-4 6 -18 179.95 9.49
-4 -6 -18 212.3 10.22
-4 6 18 190.77 9.73
-4 -6 -19 90.38 5.73
-4 6 -19 85.28 5.59
-4 6 19 84.95 6.19
-4 -6 -19 85.73 6.25
4 6 -19 75.28 4.76
-4 6 -19 74.21 5.68
4 -6 19 86.44 5.43
4 6 19 75.53 5.21
-4 -6 -20 33.32 4.24
-4 6 20 27.65 3.88
4 6 20 28.85 3.36
4 -6 20 24.69 3.16
-4 -6 -20 36.93 3.79
-4 -6 20 31.59 3.51
-4 6 20 30.33 3.5
-4 6 -20 35.45 3.56
-4 6 -20 31.23 3.7
4 6 -20 27.24 2.9
-4 6 -21 25.02 3.51
-4 -6 -21 24.59 3.17
-4 6 21 23.29 3.27
-4 6 -21 28.4 3.46
-4 -6 21 27.88 3.48
-4 -6 -21 27 3.89
-4 6 21 25.26 3.75
4 6 21 28.41 3.38
4 -6 21 28.1 3.29
4 6 -21 28.65 2.98
-4 -6 -22 159.79 9.04
-4 6 22 151.34 8.25
-4 -6 22 144.56 8.06
-4 6 -22 144.03 8.13
-4 -6 -22 132.72 7.87
-4 6 22 141.37 8.79
4 -6 22 166.61 8.36
4 6 22 134.03 7.75
4 6 -22 160.54 7.5
-4 -6 -23 26.74 3.57
-4 6 -23 31.92 3.72
-4 6 23 31.85 3.77
-4 -6 23 20.16 3.26
4 -6 23 24.21 3.41
4 6 23 28.37 3.59
-4 6 23 22.15 3.94
4 6 -23 26.42 2.98
-4 6 24 21.55 3.4
-4 -6 24 24.63 3.49
-4 6 24 24.99 3.98
4 6 -24 25.99 3.12
4 6 24 25.37 3.47
4 -6 24 20.09 3.21
-4 6 25 142.38 9.37
4 6 25 153.43 8.53
4 -6 25 152.48 8.43
-4 -6 25 162.43 8.91
-4 6 25 161.75 8.8
4 6 -25 139.7 7.51
4 6 -26 26.1 3.24
-4 6 26 32.46 4.61
4 6 -27 37.59 3.76
-4 6 27 35 5
-4 6 28 266.61 13.85
-4 6 29 4.65 3.16
-4 6 30 -0.8 3.18
-4 6 31 31.95 5.31
-4 6 32 31.08 5.32
-4 6 33 -0.86 3.57
4 -7 0 458.34 17.38
-4 -7 0 515.5 17.57
-4 -7 0 488.8 15.77
-4 7 0 493.7 15.76
-4 -7 1 3.14 1.44
4 -7 1 1.14 1.3
4 -7 -1 1.12 1.28
-4 -7 -1 0.36 1.12
-4 -7 -1 1.59 0.96
-4 7 -1 0.52 1.12
4 -7 2 227.13 9.84
-4 -7 -2 230.83 8.16
-4 7 -2 215.63 8.06
-4 -7 2 208.95 9.3
4 -7 -2 246.48 9.95
4 -7 3 60.11 4.31
-4 7 -3 57.23 3.13
-4 -7 -3 55.69 3.1
4 -7 -3 52.91 4.01
-4 -7 3 56.08 3.96
-4 7 -3 54.02 4.19
-4 -7 -4 202.19 7.55
-4 7 -4 204.45 7.55
-4 7 -4 207.23 9.21
4 -7 -4 200.95 8.98
-4 -7 4 183.49 8.51
-4 -7 5 0.99 1.19
4 -7 -5 0.36 1.32
-4 7 -5 0.2 0.92
-4 -7 -5 0.8 0.94
-4 7 -5 0.8 1.34
-4 -7 -6 846.62 26.29
-4 7 -6 849.76 26.27
-4 7 -6 832.52 28.2
-4 -7 6 854.94 27.54
4 -7 -6 839.64 27.78
-4 7 -7 61.55 3.49
-4 -7 -7 61.29 3.5
-4 -7 7 53.05 3.91
4 -7 -7 69.87 4.53
-4 7 -7 59.62 4.51
-4 -7 8 2.62 1.45
-4 7 8 0.32 1.56
-4 -7 -8 -0.43 1.62
-4 -7 -8 1.64 1.11
-4 7 -8 1.86 1.01
-4 7 -8 2.54 1.63
4 -7 -8 1.86 1.34
-4 -7 -9 42.47 3.04
-4 7 -9 42.54 3.91
-4 7 9 42.54 3.63
4 -7 -9 40.38 3.54
-4 -7 -9 33.5 3.58
-4 -7 9 44.16 3.47
-4 -7 -10 849.99 26.61
-4 -7 -10 846.5 28.17
-4 -7 10 835.57 27.17
-4 7 -10 788.39 28.25
-4 7 10 850.21 27.61
4 -7 -10 835.26 27.66
-4 -7 -11 1.71 1.68
4 -7 -11 6.11 1.81
-4 -7 -11 2.52 1.31
-4 -7 -11 4.2 2.09
-4 7 11 1.94 1.79
-4 7 -11 4.96 2
-4 -7 11 3.97 1.53
-4 7 -12 854.02 28.44
-4 -7 -12 831.94 26.69
4 -7 -12 849.61 27.65
-4 -7 -12 819.46 28.05
-4 -7 -12 831.24 28.59
-4 7 12 798.75 27.7
-4 7 -13 35.54 3.88
-4 -7 -13 40.11 3.28
-4 7 -13 44.13 3.33
-4 -7 -13 46.56 4
-4 7 13 38.55 3.91
-4 -7 -13 40.24 4.19
4 -7 -13 44.64 3.76
-4 -7 -14 0.34 1.33
-4 -7 -14 -0.99 2.42
-4 7 14 -5.39 2.29
-4 7 -14 0.49 1.67
4 -7 -14 0.4 1.35
-4 -7 -14 0.42 1.62
-4 7 -14 1.35 1.3
-4 -7 -15 64.53 4.77
-4 -7 -15 75.06 4.7
-4 7 -15 62.32 4.39
-4 7 -15 70.83 5.25
4 -7 -15 66.71 4.73
-4 7 15 67.77 5.3
-4 -7 -15 69.15 5.49
-4 -7 -16 789.47 26.16
-4 -7 -16 799.71 27.29
-4 7 16 751.97 26.76
-4 7 -16 740.88 26.78
-4 -7 -16 765.13 25.61
-4 7 -16 763.65 25.57
-4 -7 -17 16.03 2.46
-4 7 -17 12.85 2.34
-4 7 -17 15.22 2.94
-4 -7 -17 16.2 3.25
-4 7 17 15.4 3.24
-4 -7 -17 16.61 2.69
4 7 -18 212.34 9.22
-4 7 18 211.54 9.35
-4 -7 18 197.72 9.15
-4 7 -18 201.2 10.2
-4 -7 -18 195.9 9.18
-4 7 -18 191.12 9.1
-4 7 18 197.57 10.16
-4 -7 -18 186.95 10.1
-4 -7 -19 10.76 2.31
-4 7 -19 16.74 2.63
-4 -7 19 23.74 3.02
-4 7 19 23.75 2.95
-4 7 -19 24.38 3.61
4 7 -19 18.21 2.7
-4 -7 -19 19.95 3.6
-4 7 19 21.82 3.64
4 7 20 23.25 2.9
4 -7 20 21.71 2.88
-4 7 20 21.55 3.77
-4 -7 20 22.7 2.99
-4 -7 -20 19.76 3.03
-4 7 -20 18.82 2.92
-4 7 20 17.5 2.88
4 7 -20 22.1 2.85
4 -7 21 13.73 2.52
4 7 21 12.17 2.53
-4 7 21 16.35 3.5
-4 -7 21 14.12 2.78
-4 7 21 15.08 2.63
-4 -7 -21 13.64 2.51
-4 7 -21 9.38 2.31
4 7 -21 11.65 2.28
4 7 -22 433.09 16.11
-4 7 22 390.35 17.48
-4 7 22 424.88 16.61
-4 -7 22 423.81 16.63
4 7 22 446.93 16.65
4 -7 22 422.51 16.37
4 7 23 1.42 1.93
4 -7 23 1.4 2.13
4 7 -23 0.84 1.85
-4 7 23 -0.65 2.75
-4 -7 23 0.49 2.04
-4 7 23 -0.99 2.25
4 -7 24 126.19 7.52
4 7 24 139.05 7.9
-4 7 24 125.41 8.6
-4 7 24 149.74 8.23
-4 -7 24 144.6 8.05
4 7 -24 127.99 7.24
4 -7 25 56.26 5.03
4 7 25 61.05 5.12
4 7 -25 67.56 5.02
-4 7 25 79.92 5.97
-4 -7 25 60.45 5.4
-4 7 25 54.43 5.81
4 7 -26 251.47 11.09
-4 7 26 238.74 12.85
-4 7 27 0.75 3.04
-4 7 28 306.58 15.31
-4 7 29 0.79 3.46
-4 7 30 19.63 4.53
-4 7 31 28.62 5.08
-4 7 32 189.35 11.99
-4 8 0 504.57 15.67
-4 -8 0 496.63 15.68
-4 -8 0 501.06 18.17
4 -8 0 456.04 18.05
4 -8 1 31.06 3.42
4 -8 -1 32.83 3.42
-4 -8 -1 37.71 3.58
-4 8 1 32.37 2.19
-4 -8 1 30.07 2.13
-4 -8 1 27.91 3.12
-4 8 -1 33.32 2.16
-4 -8 -1 33.02 2.17
-4 -8 -2 134.08 7.29
4 -8 -2 123.63 7.13
4 -8 2 142.67 7.5
-4 -8 -2 139.67 5.45
-4 8 -2 133.95 5.4
-4 8 2 142.87 5.45
-4 -8 2 142.64 5.5
-4 -8 2 133.22 7.11
4 -8 -3 17.52 2.57
4 -8 3 12.99 2.48
-4 -8 3 19.81 2.59
-4 -8 -3 15.24 1.6
-4 8 -3 18.8 1.68
-4 -8 -4 231.87 8.11
-4 8 -4 221.52 8
-4 -8 4 211.14 9.62
-4 8 -4 221.74 10.19
4 -8 -4 222.06 10.08
-4 8 -5 4.52 2
4 -8 -5 -0.85 1.53
-4 8 -5 1.44 1
-4 -8 -5 0.73 0.99
-4 -8 5 3.09 1.49
-4 8 -6 410.09 13.58
-4 -8 -6 423.96 13.66
-4 8 -6 400.17 15.92
-4 -8 6 397.4 15.36
4 -8 -6 392.71 15.57
-4 8 -7 4.2 1.93
-4 -8 -7 5.36 1.25
-4 8 -7 4.07 1.18
-4 -8 7 1.93 1.33
4 -8 -7 2.56 1.61
-4 8 -8 2.36 1.71
4 -8 -8 2.16 1.49
-4 -8 8 5 1.7
-4 -8 -8 0.66 1.09
-4 8 -8 3.68 1.2
-4 -8 -9 2.11 1.07
-4 8 -9 1.39 1.05
-4 -8 -9 2.37 1.71
-4 -8 9 3.45 1.53
-4 8 -9 2.89 1.74
4 -8 -9 2.18 1.61
-4 -8 -10 213.1 10.16
-4 8 -10 201.31 10.16
4 -8 -10 206.56 9.82
-4 -8 10 215.14 9.5
-4 -8 -10 230.88 10.66
-4 -8 -10 217.8 8.51
-4 -8 -11 1.88 2.01
-4 8 -11 2 1.77
4 -8 -11 1.32 1.56
-4 -8 11 3.08 1.76
-4 -8 -11 3.27 1.31
-4 -8 -11 2.56 2.16
-4 -8 -12 252.5 11.45
-4 -8 -12 263.06 10.1
4 -8 -12 246.85 11.14
-4 8 -12 258.96 11.98
-4 -8 -12 270.3 12.11
-4 -8 -13 62.48 4.99
-4 -8 -13 64.31 5.41
4 -8 -13 74.96 5.1
-4 8 -13 71.23 5.54
-4 -8 -13 73.58 4.39
-4 8 -13 63.45 4.12
-4 -8 -14 0.54 2.54
-4 -8 -14 -0.46 1.81
4 -8 -14 -0.46 1.54
-4 8 -14 0.53 1.84
-4 -8 -14 0.96 1.32
-4 8 -14 1.27 1.32
-4 -8 -15 28.23 3.46
4 -8 -15 27.02 3.23
-4 8 -15 23.37 3.61
-4 -8 -15 22.27 3.67
-4 8 15 27.5 2.8
-4 -8 -15 21.61 2.53
-4 -8 15 17.86 2.51
-4 8 -15 19.79 2.44
-4 8 -16 319.86 12.36
-4 8 16 320.21 12.34
-4 -8 16 311.64 12.25
-4 8 16 317.62 13.7
4 -8 -16 300.18 13.14
-4 -8 -16 317.78 13.14
-4 -8 -16 319.12 12.31
-4 8 17 3.27 2.14
4 -8 -17 3.37 1.93
-4 -8 -17 1.87 1.5
-4 8 17 4.77 1.79
-4 8 -17 2.61 1.52
-4 -8 17 3.67 1.67
-4 -8 -17 4.48 2.21
-4 8 -18 126.94 6.6
-4 -8 -18 130.72 6.7
-4 8 18 127.13 7.92
-4 -8 -18 141.47 7.26
4 -8 -18 125.8 7.19
-4 -8 18 132.31 6.67
-4 8 18 132.7 6.64
-4 8 19 10.62 3.03
-4 -8 19 13.29 2.44
-4 8 19 9.3 2.04
-4 8 20 3.68 2.63
-4 8 20 2.95 2
-4 -8 20 3.36 1.83
-4 8 21 2.55 2.4
-4 8 21 -0.44 1.9
-4 -8 21 0.44 1.79
-4 8 22 205.36 9.65
-4 -8 22 201.18 9.59
4 8 -22 192.03 9.32
-4 8 22 157.74 10.01
4 8 -23 36.95 3.96
-4 8 23 42.37 5.05
-4 -8 23 26.59 3.56
-4 8 23 32.53 3.82
-4 8 24 78.35 5.73
-4 -8 24 83.54 5.93
-4 8 24 86.22 7.11
4 8 -24 65.24 5.3
-4 8 25 65 6.19
4 -8 25 50.71 4.76
-4 -8 25 67.93 5.33
-4 8 26 27.12 4.55
-4 8 27 0.78 2.99
-4 8 28 79.94 7.19
-4 8 29 13.17 3.97
-4 8 30 19.44 4.2
-4 -9 0 243.04 8.11
4 -9 0 237.03 11.15
-4 -9 0 243 10.93
-4 -9 1 1.86 1.47
-4 -9 -1 0.48 1.8
-4 -9 -1 0.72 1.05
4 -9 1 1.99 1.76
4 -9 -1 0.49 1.61
-4 -9 1 0.6 1.08
-4 -9 2 61.29 4.73
-4 -9 2 57.22 2.74
-4 -9 -2 47.11 4.49
-4 -9 -2 57.97 2.78
4 -9 -2 57.48 4.78
4 -9 2 53.37 4.67
-4 -9 3 242.04 8.14
4 -9 -3 234.28 11.01
4 -9 3 240.73 11.19
-4 -9 3 233.77 10.68
-4 -9 -3 229.13 11.03
-4 -9 -3 246.48 8.21
4 -9 -4 313.69 13.3
-4 -9 -4 313.23 10.33
-4 -9 4 317.54 10.29
-4 -9 4 306.48 12.9
-4 -9 -4 291.16 13.18
-4 -9 5 11.15 2.37
4 -9 -5 16.09 2.69
-4 -9 -5 8.07 1.25
-4 -9 6 588.23 21.59
4 -9 -6 598.85 21.88
-4 -9 -6 613.1 18.97
-4 9 -7 161.52 8.8
-4 -9 -7 166.32 6.43
-4 -9 7 158.77 8.37
4 -9 -7 171.13 8.76
-4 9 -8 13.21 2.88
-4 -9 -8 14.03 1.68
4 -9 -8 18.62 3
-4 -9 8 13.72 2.44
4 -9 -9 160.68 8.55
-4 -9 -9 145.48 8.7
-4 -9 -9 166.97 6.56
-4 9 -9 163.56 8.86
-4 -9 -9 165.44 8.92
-4 -9 9 153.49 8.09
4 -9 -10 346.39 14.54
-4 -9 -10 387.05 15.45
-4 -9 10 339.36 14.01
-4 9 -10 321.23 14.95
-4 -9 -10 358.95 12.27
-4 -9 -10 369.18 14.93
-4 9 10 344.43 12.21
-4 -9 -11 0.52 1.9
-4 -9 11 1.33 1.6
4 -9 -11 3.52 1.98
-4 -9 -11 2.77 2.49
-4 9 11 2.15 1.54
-4 -9 -11 1.21 1.25
-4 -9 11 1.44 1.17
-4 9 -11 2.2 2.28
-4 -9 -12 361.52 14.62
4 -9 -12 339.16 14.44
-4 -9 12 334.76 12.26
-4 -9 -12 348.29 12.35
-4 -9 13 184.89 8.15
-4 -9 -13 206.33 8.32
-4 -9 -13 214.8 10.18
4 -9 -13 209.63 10.18
4 -9 -14 1.55 1.64
-4 -9 14 1.16 1.34
-4 -9 -14 3.53 2.06
-4 -9 -15 108.95 6.78
4 -9 -15 103.48 6.75
-4 -9 15 94.17 5.29
-4 -9 -16 249.27 11.45
4 -9 -16 256.94 11.85
-4 -9 16 251.17 10.24
-4 -9 17 7.24 1.91
-4 -9 -17 8.19 2.52
4 -9 -17 6.46 2.16
-4 -9 18 115.16 6.39
4 -9 -18 120.09 7.46
-4 -9 -18 128.39 7.27
4 -9 -19 62.37 5.38
-4 -9 19 58.51 4.44
-4 -9 -19 51.96 4.66
4 -9 -20 0.56 1.79
-4 -9 20 3.59 1.94
4 -9 -21 28.54 3.84
-4 -9 21 29.35 3.44
-4 -9 22 133.52 7.39
4 -9 -22 135.41 8.26
-4 -9 23 3.12 2.12
-4 -9 24 65.16 5.13
-4 -10 0 72.97 5.61
4 -10 0 73.06 5.7
4 -10 1 100.23 6.83
4 -10 -1 105.47 6.82
-4 -10 1 95.95 6.46
-4 -10 -1 97.95 6.64
-4 -10 2 2.59 1.87
-4 -10 -2 3.82 1.78
4 -10 -2 2.78 1.82
4 -10 2 7.94 2.47
4 -10 -3 148.91 8.18
-4 -10 -3 159.36 8.43
4 -10 3 165.95 8.66
-4 -10 3 174.32 8.37
-4 -10 4 50.22 2.16
4 -10 -4 57.6 4.97
-4 -10 4 65.73 5.12
-4 -10 -4 54.6 4.94
-4 -10 -5 16.09 2.9
4 -10 -5 14.92 2.98
-4 -10 5 15.74 2.77
-4 -10 5 16.21 1.27
4 -10 -6 210.41 10.46
-4 -10 6 206.38 10.13
-4 -10 6 196.31 6.82
-4 -10 -6 242.26 11.21
-4 -10 7 77.27 3.4
-4 -10 -7 87.12 6.36
-4 -10 7 80.15 3.36
-4 -10 7 88.76 6.01
4 -10 -7 74.02 5.87
4 -10 -8 19.93 3.19
-4 -10 8 12.61 1.43
-4 -10 8 19.53 3.04
4 -10 -9 205.38 10.31
-4 -10 9 200.02 9.92
-4 -10 9 198.12 7.26
4 -10 -10 163.92 9.17
-4 -10 10 166.47 6.47
-4 -10 10 165.91 8.76
-4 -10 -10 166.39 9.21
-4 -10 11 0.5 1.77
4 -10 -11 -4.53 2.13
-4 -10 11 0.2 1.05
-4 -10 -11 -1.69 2.12
-4 -10 -12 76.94 6.05
4 -10 -12 75.38 5.89
-4 -10 12 79.09 4.13
-4 -10 -13 74.44 5.78
4 -10 -13 73.59 5.8
-4 -10 13 59.78 3.78
4 -10 -14 -1.16 2.14
-4 -10 -14 -2.74 2.39
-4 -10 14 -0.75 1.55
-4 -10 -15 64.77 5.5
-4 -10 15 75.86 4.26
4 -10 -15 61.29 5.39
-4 -10 16 2.28 1.45
4 -10 -16 0.59 1.97
-4 -10 -16 1.06 2.11
-4 -10 17 13.9 2.29
4 -10 -17 16.66 3.2
-4 -10 -17 15.12 3.26
-4 -10 18 15.36 2.31
4 -10 -18 21.64 3.31
-4 -10 -18 15.36 2.99
4 -10 -19 131.12 8.47
-4 -10 19 148 7.15
-4 -10 -19 150.36 8.32
-4 -10 -20 17.82 3.33
-4 -10 20 11.43 2.33
4 -10 -20 25.32 3.71
4 -10 -21 49.95 5.17
4 -10 -22 -0.63 2.57
4 -10 -23 15.4 3.62
4 -10 -24 12.31 3.05
4 -10 -25 70.8 6.16
4 -10 -26 1.99 2.5
4 -10 -27 2.01 2.36
4 -10 -28 58.01 5.64
4 -10 -29 26.51 4.22
4 -11 0 9.96 2.72
-4 -11 0 7.74 2.48
4 -11 -1 127.24 8.15
4 -11 1 129.64 8.28
-4 -11 -1 126.59 8.06
-4 -11 1 128.05 7.88
-4 -11 2 2.32 2
4 -11 2 2.52 2.33
4 -11 -2 1.24 1.91
-4 -11 -2 4.86 2.2
4 -11 3 477.33 18.96
4 -11 -3 458.77 18.8
-4 -11 -3 443.42 18.6
-4 -11 3 448.46 18.37
4 -11 -4 2.47 2.23
-4 -11 4 1.72 2.02
-4 -11 -4 -0.62 1.86
4 -11 -5 45.24 4.84
-4 -11 5 37.68 4.26
-4 -11 -5 40.46 4.63
4 -11 -6 1.24 2.13
-4 -11 6 -1.14 2.27
-4 -11 -6 1.93 2.15
-4 -11 7 275.54 13.04
-4 -11 -7 297.53 13.95
4 -11 -7 298.22 13.62
-4 -11 -8 -0.67 2.23
4 -11 -8 -0.62 2.23
-4 -11 8 -0.56 1.84
-4 -11 -9 355.39 15.75
4 -11 -9 334.7 15.06
-4 -11 9 326.79 14.41
-4 -11 10 9.54 2.73
-4 -11 -10 3.43 2.53
4 -11 -10 -1.24 2.09
-4 -11 -10 7.41 2.73
-4 -11 -11 1.22 2.49
4 -11 -11 3.12 2.04
-4 -11 11 3.36 2.28
4 -11 -12 22.03 3.8
-4 -11 -12 20.56 3.62
4 -11 -13 213.27 11.32
-4 -11 -13 211.02 10.93
-4 -11 -14 -2.95 2.76
4 -11 -14 0.64 2.21
4 -11 -15 159.8 9.77
-4 -11 -15 195.24 10.09
4 -11 -16 3.9 2.3
-4 -11 -16 3.41 2.32
4 -11 -17 15.73 3.37
-4 -11 -17 13.4 3.18
4 -11 -18 26.39 4.02
-4 -11 -18 19.09 3.67
4 -11 -19 160.23 10.01
-4 -11 -19 204.25 10.05
-4 -11 -20 12.64 3.26
4 -11 -20 10.06 2.89
4 -11 -21 81.16 6.8
4 -11 -22 27.3 4.11
4 -11 -23 14.46 3.5
4 -11 -24 0.7 2.51
4 -11 -25 143 9.39
4 -11 -26 0.71 2.66
4 -12 0 4.81 2.42
-4 -12 0 1.3 2.19
4 -12 -1 45.24 5.19
4 -12 1 46.39 5.22
-4 -12 -1 43.6 4.91
-4 -12 1 46.6 4.87
4 -12 2 3.47 2.72
4 -12 -2 -0.68 2.11
-4 -12 2 -0.64 2.21
-4 -12 -2 1.34 2.25
-4 -12 -3 236.47 12.24
4 -12 -3 232.32 12.28
-4 -12 3 238.47 12.07
-4 -12 -4 4.8 2.31
-4 -12 4 11.46 3.07
4 -12 -4 11.63 3.3
4 -12 -5 18.45 3.49
-4 -12 5 15.81 3.27
-4 -12 -5 21.51 3.81
-4 -12 -6 6.32 2.96
4 -12 -6 1.37 2.3
-4 -12 6 6.29 2.42
-4 -12 -7 44.82 5.09
4 -12 -7 40.36 4.79
-4 -12 7 36.87 4.43
-4 -12 -8 4.34 2.56
4 -12 -8 7.53 2.98
-4 -12 8 8.71 2.71
-4 -12 -9 52.85 5.54
-4 -12 9 54.72 5.24
4 -12 -9 43.18 4.95
-4 -12 -10 0.67 2.72
-4 -12 10 6.81 2.48
-4 -12 -10 8.93 2.98
4 -12 -10 0.69 2.24
-4 -12 -11 0.76 2.41
-4 -12 -11 0.66 2.78
4 -12 -11 -0.69 2.64
-4 -12 -12 3.25 2.51
-4 -12 -12 5.39 2.59
4 -12 -12 6.91 2.87
-4 -12 -13 119.64 8.02
-4 -12 -13 117.03 8.63
4 -12 -13 103.14 7.74
-4 -12 -14 0.63 2.48
4 -12 -14 3.48 2.73
4 -12 -15 80.06 6.82
-4 -12 -15 81.55 6.6
4 -12 -16 2.84 2.56
-4 -12 -16 7.29 3.03
4 -12 -17 7.15 2.76
-4 -12 -17 7.11 2.74
4 -12 -18 9.34 3.33
-4 -12 -18 7.51 2.89
4 -12 -19 153.34 9.98
-4 -12 -19 185.5 9.78
-4 -12 -20 18.27 3.66
4 -12 -20 20.34 4.22
4 -12 -21 38.69 5.02
-4 -13 0 63.56 6.08
4 -13 0 67.06 6.38
4 -13 -1 102 7.96
-4 -13 -1 110.91 7.95
4 -13 1 95.05 7.74
-4 -13 1 79.53 6.99
-4 -13 2 23.97 4.04
-4 -13 -2 18.9 3.77
4 -13 2 34.13 4.71
4 -13 -2 20.16 3.83
-4 -13 3 134.84 8.83
4 -13 -3 123.02 8.74
-4 -13 -3 129.42 8.79
-4 -13 -4 43.4 5.29
-4 -13 4 43.21 4.95
4 -13 -4 43.25 5.31
-4 -13 -5 15.9 3.66
-4 -13 5 11.09 3
4 -13 -5 20.94 4.13
-4 -13 -6 88.57 7.37
4 -13 -6 94.23 7.64
-4 -13 6 104.48 7.47
4 -13 -7 24.65 4.44
-4 -13 7 30.06 4.49
-4 -13 -7 22.38 4.18
4 -13 -8 4.5 2.82
-4 -13 8 -0.68 2.23
-4 -13 -8 0.78 2.68
-4 -13 -9 68.86 6.64
-4 -13 -9 75.09 6.87
-4 -13 9 83.56 6.77
4 -13 -9 65.14 6.44
-4 -13 -10 44.01 5.46
4 -13 -10 60.71 6.03
-4 -13 -10 51.48 5.9
-4 -13 -11 -0.81 2.5
4 -13 -11 -0.75 2.65
-4 -13 -11 -2.11 2.92
-4 -13 -12 79.02 7.47
-4 -13 -12 105.25 7.83
4 -13 -12 109.02 7.97
-4 -13 -13 66.68 6.35
4 -13 -13 88.84 7.21
4 -13 -14 3.77 3.02
-4 -13 -14 -0.67 2.87
-4 -13 -15 145.49 8.99
4 -13 -15 124.87 9
-4 -13 -16 47.41 5.52
-4 -13 -17 11.21 3.6
-4 -13 -18 32.09 4.72
-4 -13 -19 196.51 10.64
-4 -14 0 23.99 4.26
-4 -14 1 17.7 3.78
-4 -14 2 3.82 2.63
-4 -14 3 18.22 3.73
-4 -14 4 3.01 2.46
-4 -14 5 0.75 2.37
-4 -14 6 26.69 4.22
-4 -14 -9 32.92 5.02
-4 -14 -10 55.16 6.13
-4 -14 -11 -1.49 3.08
-4 -14 -12 69.16 6.56
-4 -14 -13 2.86 3.26
-4 -14 -14 0.7 3.15
-4 -14 -15 8.92 3.35
-4 -14 -16 133.52 8.87
-4 -14 -17 -1.29 3.3
5 0 0 2.75 1.29
5 0 -1 0.24 1.2
5 0 1 -0.26 1.18
5 0 2 1625.72 50.07
5 0 -2 1694.76 49.88
5 0 -3 -0.23 1.13
-5 0 3 0.81 0.36
5 0 3 0.54 1.14
5 0 4 3511.44 105.3
5 0 -4 3661.32 104.8
5 0 5 -0.57 1.19
5 0 6 685.45 22.52
-5 0 7 0.63 1.08
5 0 7 0.91 1.32
-5 0 8 3166.34 92.58
5 0 8 3185.72 93.79
-5 0 9 1 1.13
5 0 9 0.64 1.33
-5 0 10 803.24 24.89
-5 0 -11 0.19 1.07
-5 0 11 1.33 0.99
-5 0 -12 468.99 15.02
-5 0 12 437.45 14.73
-5 0 -13 -0.21 1.19
-5 0 -13 -0.74 1.17
-5 0 13 0.91 1.07
-5 0 -14 2243.47 64.4
5 0 14 2137.08 65.79
-5 0 14 2120.54 63.77
-5 0 -14 2211.14 66.03
-5 0 -15 1.18 1.43
5 0 15 -0.39 1.61
-5 0 -15 -0.8 1.15
-5 0 15 0.35 0.9
-5 0 -16 149.99 7.68
-5 0 16 146.54 5.84
5 0 16 151.5 7.65
-5 0 17 -0.17 0.95
-5 0 -17 -0.44 1.39
5 0 17 -0.42 1.46
-5 0 18 147.41 5.74
-5 0 -18 144.19 7.78
5 0 18 143.41 7.71
-5 0 19 0.32 0.99
5 0 19 -1.38 1.7
-5 0 -19 -0.48 1.47
-5 0 20 232.64 8.27
-5 0 -20 267.12 11.49
5 0 20 233.61 10.85
5 0 21 -0.99 1.98
-5 0 21 -0.15 0.92
-5 0 -21 0.52 1.5
-5 0 22 143.87 5.47
-5 0 -22 149.96 8.45
5 0 22 146.07 8.19
-5 0 -23 -1.14 1.81
5 0 23 -0.53 2.04
5 0 24 718.97 25.87
5 0 24 690.35 24.88
-5 0 -24 755.84 26.62
5 0 25 -0.57 2.1
-5 0 -25 1.88 2.11
5 0 25 1.85 2.52
-5 0 -26 570.88 22.26
5 0 26 563.47 20.74
-5 0 -27 -0.67 2.46
5 0 27 0.48 2.09
-5 0 -28 35.26 4.48
5 0 28 39.36 4.2
-5 0 -29 0.71 2.4
5 0 29 2.45 2.36
-5 0 -30 539.37 22.27
5 0 30 545.4 20.32
-5 0 -31 -0.76 2.68
5 0 31 2.5 2.3
5 0 32 291.53 12.85
-5 0 36 311.55 16.2
-5 1 0 0.34 0.61
-5 -1 0 2.11 1.42
5 -1 0 3.2 1.37
5 1 0 1.05 1.17
-5 1 1 0.2 0.51
-5 -1 1 1.56 1.21
5 -1 -1 3.33 1.34
5 -1 1 1.53 1.33
5 1 1 -0.27 1.35
5 1 2 422.83 14.8
5 -1 -2 433.66 14.41
-5 -1 2 401.61 14.51
-5 1 2 427.69 12.97
5 -1 -3 150.96 6.35
-5 -1 3 161.56 6.69
-5 1 3 147.7 5.02
5 1 3 157.54 6.89
5 -1 -4 62.23 3.4
5 1 4 56.87 3.72
-5 -1 4 51.33 3.39
-5 -1 5 7.27 1.49
5 1 5 7.66 1.63
5 -1 -5 8.49 1.42
5 1 6 2.11 1.23
-5 -1 6 2.39 1.09
5 -1 -6 1.39 0.98
5 -1 -7 200.49 7.37
-5 -1 7 193.82 7.69
5 1 7 176.83 8.03
5 1 8 53.46 3.69
-5 -1 8 47.64 3.15
5 1 9 2.89 1.4
-5 -1 9 2.33 1.05
-5 -1 -9 1.84 1.03
5 1 10 53.21 3.75
-5 -1 10 52.33 3.21
-5 1 -10 53.37 2.72
5 -1 -10 48.08 1.85
-5 -1 -10 48.91 3.52
-5 -1 11 26.02 2.23
-5 1 -11 23.93 1.85
5 1 11 18.46 2.34
-5 -1 -11 24.89 2.53
5 -1 -11 22.12 1.15
5 1 -12 30.34 1.28
-5 -1 12 27.85 2.38
5 1 12 33.59 3.1
-5 1 -12 31.18 2.88
-5 -1 -12 38.94 3.23
-5 1 -12 34.42 2.22
5 1 -13 0.18 0.38
5 1 13 -0.35 1.37
-5 -1 13 -0.23 1.05
-5 -1 -13 0.37 1.1
-5 1 -13 0.37 1.13
-5 1 -13 -0.17 0.97
5 1 -14 222.93 7.09
5 1 14 191.12 9.23
-5 -1 14 241.05 8.59
5 -1 14 227.02 9.75
5 1 14 209.35 9.51
-5 -1 -14 219.09 9.61
-5 1 -14 212.74 9.55
-5 1 -14 225.32 8.18
5 1 15 23.86 2.82
-5 -1 15 23.38 2.15
5 -1 15 23.95 2.78
5 1 15 20.9 2.72
-5 -1 -15 24.32 2.83
-5 1 -15 23.1 2.71
5 1 -15 25.19 1.49
-5 -1 -16 12.57 2.17
-5 1 -16 14.66 2.33
5 1 -16 13.53 1.21
5 1 16 11.73 2.25
5 -1 16 12.91 2.33
5 1 16 15.02 2.45
-5 -1 16 13.28 1.72
5 1 -17 79.08 3.47
-5 -1 17 80.83 4.19
5 1 17 79.8 5.21
5 -1 17 85.66 5.55
5 1 17 83.29 5.39
-5 -1 -17 81.21 5.33
-5 1 -17 87.73 5.57
-5 -1 -18 375.42 13.53
-5 -1 18 352.17 12.44
-5 -1 -18 391.54 14.85
-5 1 -18 377.48 14.75
5 -1 18 364.38 14.47
5 1 18 368.06 14.51
5 1 18 340.78 13.9
5 1 -18 354.73 11.74
-5 -1 19 11.26 1.68
5 1 19 13.59 2.5
5 -1 19 8.74 2.26
5 1 19 9.68 2.29
-5 -1 -19 12.7 2.43
-5 -1 -19 14.41 2.66
-5 1 -19 5.76 1.94
5 -1 20 405.89 16.29
5 1 20 391.73 16.17
-5 -1 -20 434.34 16.71
-5 1 -20 415.46 16.58
5 1 20 409.35 15.7
-5 -1 20 423.17 14.01
-5 -1 21 79.66 4.2
-5 -1 -21 89.74 6.16
-5 1 -21 98.04 6.46
5 -1 21 82.57 5.87
5 1 21 97.06 6.33
5 1 21 92.24 5.78
-5 -1 -22 20.17 3.2
-5 1 -22 15.26 2.69
5 1 22 19.02 2.92
-5 -1 22 14.5 1.79
5 -1 22 16.4 3.01
5 1 22 11.8 2.77
-5 1 -23 9.18 2.58
-5 -1 -23 12.05 2.51
5 1 23 8.61 2.33
-5 -1 23 8.28 1.44
5 -1 23 10.08 2.53
5 1 23 4.25 2.29
-5 -1 -24 157.54 9.09
-5 1 -24 169.04 9.4
5 1 24 153.19 8.02
5 -1 24 145.23 8.55
5 1 24 143.23 8.48
-5 -1 24 153.29 6.27
5 -1 25 0.57 2.23
5 1 25 -1.14 2.19
5 1 25 -0.45 1.85
-5 -1 -25 -0.62 2.2
-5 1 -25 0.62 2.09
-5 -1 -26 75.26 6.35
-5 1 -26 76.51 6.29
5 1 26 84.64 5.78
-5 -1 -27 12 2.82
-5 1 -27 9.33 2.73
5 1 27 7.79 2.43
-5 -1 -28 0.69 2.13
-5 1 -28 0.69 2.38
5 1 28 0.93 1.98
-5 -1 -29 14.99 3.31
-5 1 -29 9.28 3.07
5 1 29 7.02 2.4
5 1 30 32.62 3.82
-5 1 -30 33.03 4.59
-5 -1 -30 38.92 4.92
5 1 31 5.74 2.25
-5 1 -31 9.89 3.42
-5 -1 -31 9.13 3.32
-5 1 33 8.23 3.86
-5 1 34 1.69 3.68
-5 1 35 17.41 4.76
-5 1 36 43.74 6.38
-5 2 0 0.43 0.71
-5 2 1 1196.46 35.98
-5 2 -1 1234.8 36.26
-5 2 -2 1135.58 33.51
-5 2 2 1096.91 33.01
-5 2 -3 10.7 1.41
-5 2 3 12.38 1.16
5 -2 -4 344.08 11.95
5 -2 -5 1511.83 44.26
5 2 5 1490.94 45.25
-5 -2 -5 1492.11 44.87
-5 -2 5 1455.55 42.68
-5 -2 -6 18 2.12
5 2 6 19.28 2.3
-5 -2 6 19.31 1.07
5 -2 -6 19.49 1.86
-5 -2 -7 611.57 20.47
5 -2 -7 615.7 19.51
5 2 7 625.5 20.79
5 2 8 764.41 25.71
5 -2 -8 807.38 24.43
-5 2 -8 794.21 23.46
-5 -2 -8 781.7 25.55
5 -2 -9 304.57 10.33
5 2 9 290.38 11.67
-5 2 -9 311.46 9.59
-5 -2 -9 286.49 11.43
-5 -2 -10 430.06 15.18
-5 2 -10 421.73 15.1
5 2 10 381.42 14.95
-5 2 -10 429.6 12.99
-5 2 -11 949.75 28.24
5 2 11 957.17 30.71
-5 -2 -11 952.08 30.58
-5 2 -11 957.25 30.58
5 2 12 260.66 10.57
-5 -2 -12 262.17 10.59
-5 2 -12 247.52 10.41
5 2 -13 369.1 11.3
5 2 13 357.14 13.69
-5 -2 -13 354.07 13.75
-5 2 -13 349.21 13.68
5 2 -14 619.06 18.93
-5 -2 -14 634.51 20.98
-5 -2 -14 625.09 21.64
-5 2 -14 645.97 21.73
5 2 14 618.73 21.43
-5 -2 -15 280.89 11.1
5 2 15 272.71 11.38
5 -2 15 285.32 11.59
5 2 15 275.22 11.52
5 2 -15 283.48 9.24
-5 -2 -15 276.94 11.58
-5 2 -15 292.34 11.75
-5 -2 -16 92.74 5.72
-5 2 -16 89.23 5.59
5 2 16 81.39 5.26
-5 -2 -16 87.56 5.17
5 -2 16 84.38 5.42
5 2 16 85.92 5.43
5 2 -16 91.81 3.79
5 -2 17 729.27 25.17
5 2 17 698.84 25.06
5 2 17 718.27 24.79
-5 -2 -17 714.28 25.38
-5 2 -17 729.69 25.36
-5 -2 -17 764.23 24.59
5 2 -17 754.98 22.5
5 -2 18 445.75 17.35
5 2 18 480 17.62
-5 2 -18 502.52 17.88
-5 -2 -18 463.87 17.68
-5 -2 -18 479.66 16.9
5 2 -18 469.72 14.87
5 2 18 423.24 16.81
-5 -2 -19 16.25 2.86
-5 -2 -19 11.05 2.55
-5 2 -19 9.12 2.08
5 2 19 12.8 2.46
5 2 -19 10.21 1.44
5 2 19 8.28 2.15
5 -2 19 12.37 2.46
-5 2 -20 1005.2 34.33
-5 -2 -20 975.35 34.27
5 -2 20 1042.02 34.27
5 2 20 1021.81 34.18
5 2 20 1000.95 33.39
5 2 -20 1037 31.26
-5 -2 -20 1105.06 33.62
-5 -2 -21 91.86 6.3
-5 2 -21 91.24 6.16
5 2 21 90.98 5.65
5 2 -21 90.29 4.24
-5 -2 -21 101.42 5.92
5 -2 21 72.1 5.64
5 2 21 77.82 5.79
5 2 22 2.94 1.91
-5 -2 -22 1.09 1.73
-5 2 -22 0.55 1.78
5 2 -22 0.84 1.09
5 -2 22 2.05 1.93
5 2 22 1.54 1.81
5 2 23 486.83 17.98
5 -2 23 497.37 18.96
5 2 23 481.58 18.87
-5 -2 -23 509.81 19.46
-5 2 -23 509.98 19.48
5 2 -23 463.29 15.99
5 2 24 156.1 8.03
-5 -2 -24 168.24 9.4
-5 2 -24 154.15 9.08
5 2 -24 160.33 6.66
5 -2 24 152.4 8.71
5 2 24 145.22 8.56
5 2 -25 4.25 1.34
5 2 25 2.62 1.9
5 -2 25 6.81 2.47
5 2 25 4.56 2.24
-5 -2 -25 6.22 2.58
-5 2 -25 7.46 2.67
-5 -2 -26 262.42 12.61
-5 2 -26 241.72 12.26
5 2 26 250.17 10.99
5 2 -26 241.05 9.54
5 2 27 237.55 10.62
-5 -2 -27 225.01 11.92
-5 2 -27 226.81 11.97
-5 -2 -28 4.14 2.37
-5 2 -28 3.45 2.31
5 2 28 4.04 2.16
-5 2 29 132.85 9.37
-5 -2 -29 119.08 8.65
-5 2 -29 129.68 8.9
5 2 29 150.83 7.8
-5 2 30 230.49 13.01
-5 -2 -30 270.73 13.31
-5 2 -30 253.82 12.98
5 2 30 234.29 10.93
-5 2 -31 15.93 3.63
-5 -2 -31 13.66 3.63
-5 2 31 22.15 4.62
-5 2 32 51.45 6.17
-5 2 33 392.49 18.48
-5 2 34 3.44 3.37
-5 2 35 35.89 5.73
-5 2 36 180.96 11.73
-5 3 0 0.73 0.77
-5 3 -1 141.22 5.79
-5 3 1 140.1 5.61
-5 3 2 4.66 0.94
-5 3 -2 2.63 0.95
-5 3 -3 21.86 1.97
-5 3 -4 18.98 1.95
-5 -3 -4 19.95 2.1
5 -3 -4 22.73 1.69
-5 3 -5 147.57 6.6
5 -3 -5 158.78 5.92
-5 -3 -5 168.49 6.99
-5 -3 -6 13.12 1.79
-5 -3 -6 14.38 2.05
-5 3 -6 10.08 1.51
5 -3 -6 9.43 1.19
5 -3 -7 43.31 2.35
-5 -3 -7 43.17 3.11
-5 -3 -7 34.01 3.14
-5 3 -7 32.88 2.75
5 -3 -8 3.92 1.15
-5 -3 -8 3.77 1.47
5 -3 -8 2.15 0.74
-5 -3 -8 0.89 1.05
5 -3 -9 99.81 4.12
-5 -3 -9 92.24 5.07
5 -3 -9 93.33 4.2
-5 -3 -10 11.95 1.91
-5 3 -10 10.61 1.84
5 -3 -10 10.19 1.23
5 -3 -10 7.49 1.18
5 -3 -11 476.18 15.16
5 -3 -11 460.06 15.01
-5 -3 -11 507.7 17.02
-5 3 -11 484.56 16.93
-5 3 -12 44 3.48
-5 -3 -12 38.51 3.31
-5 -3 -12 46.53 3.56
5 -3 -12 42.5 2.5
-5 -3 -13 64.29 4.35
-5 3 -13 49.43 3.91
-5 -3 -13 60.81 4.22
5 3 14 68.66 4.75
-5 -3 -14 75.03 4.74
-5 -3 -14 77.11 4.9
-5 3 -14 73.84 4.86
5 3 -14 77.93 3.49
-5 -3 -15 84.1 5.21
5 3 -15 88.36 3.88
5 3 15 84.96 5.34
-5 -3 -15 91.46 5.52
-5 3 -15 84.78 5.32
5 -3 16 10.76 2.17
5 3 16 10.42 2.13
-5 -3 -16 11.47 2.33
-5 -3 -16 12.18 2.11
-5 3 -16 11.31 2.08
5 3 -16 8.94 1.35
5 3 16 8.74 1.96
-5 -3 -17 181.42 8.75
-5 3 -17 181.03 8.75
5 3 17 178.57 8.43
5 3 -17 171.09 6.66
-5 -3 -17 180.6 8.53
5 3 17 165.84 8.42
5 -3 17 181.08 8.62
5 3 18 32.3 3.52
5 -3 18 28.22 3.27
5 3 18 27 3.19
-5 -3 -18 37.11 3.65
-5 3 -18 36.24 3.59
5 3 -18 36.26 2.42
-5 -3 -18 36.64 3.7
5 -3 19 11.79 2.36
5 3 19 9.57 2.45
5 3 19 11.51 2.24
-5 -3 -19 7.39 2.36
5 3 -19 12.67 1.55
-5 3 -19 9.12 2.3
-5 -3 -19 11.56 2.36
5 -3 20 4.26 1.86
5 3 20 2.85 1.72
-5 -3 -20 4.23 2.3
-5 -3 -20 4 1.85
-5 3 -20 3.99 1.84
5 3 -20 3.31 1.19
5 3 20 0.81 1.89
5 -3 21 123.06 7.15
5 3 21 109.33 6.84
5 3 21 113.61 6.56
-5 -3 -21 98.74 6.68
-5 3 -21 105.88 6.9
-5 -3 -21 129.86 7.14
5 3 -21 109.92 5.12
-5 -3 -22 0.55 1.8
-5 3 -22 0.55 1.84
5 3 22 0.82 1.79
-5 -3 -22 0.46 2.26
5 -3 22 1.53 1.8
5 3 22 2.06 2.09
5 3 -22 -0.69 1.32
-5 -3 -23 109.81 6.88
5 3 23 105.15 6.31
-5 -3 -23 105.74 7.23
-5 3 -23 110.86 7.28
5 3 23 98.31 6.71
5 -3 23 101.19 6.77
5 3 -23 108.2 5.12
5 3 -24 46.21 3.19
5 3 24 37.45 4.29
5 -3 24 38.36 4.29
-5 -3 -24 43.73 4.67
-5 3 -24 39.49 4.5
5 3 24 38.76 3.77
5 3 25 2.55 2.02
5 3 -25 1.35 1.42
-5 -3 -25 3.7 2.18
-5 3 -25 1.23 2.07
5 -3 25 2.83 2.22
5 3 25 -0.57 2.55
-5 3 25 5.94 3.17
-5 3 -26 12.79 2.99
-5 -3 -26 21.77 3.62
-5 3 26 20.52 3.9
-5 3 -27 137.26 8.85
-5 -3 -27 137.36 8.82
-5 3 27 153.96 9.69
-5 3 28 0.74 3
-5 3 -28 -1.37 2.36
-5 -3 -28 -0.69 2.3
-5 3 29 60.05 6.35
-5 3 -29 57.13 5.77
-5 -3 -29 48.01 5.32
-5 3 30 5.47 3.5
-5 -3 -30 1.46 2.52
-5 3 -30 0.73 2.58
-5 3 31 4.8 3.69
-5 3 32 8.18 4.09
-5 3 33 50.34 6.36
-5 3 34 1.72 3.63
-5 3 35 30.93 5.43
-5 4 0 1.07 0.95
-5 4 0 0.23 0.9
-5 4 -1 798.37 24.75
-5 4 1 794.33 24.61
-5 4 -1 766.5 23.43
5 -4 -2 56.66 3.23
-5 4 -2 45.29 3.14
-5 -4 3 53.64 2.98
5 -4 -3 57.52 3.2
-5 4 -3 49.67 3.34
-5 -4 -4 2.63 1.15
-5 -4 -4 1.45 1.28
-5 -4 4 2.39 0.91
5 -4 -4 1.41 0.91
-5 4 -4 2.89 1.16
-5 -4 -5 2088.89 63.32
-5 -4 -5 2116.07 62.45
-5 4 -5 2067.29 62.49
5 -4 -5 2072.02 61.64
-5 -4 5 2103.84 61.32
-5 -4 -6 43.25 3.49
-5 4 -6 38.43 2.99
5 -4 -6 32.04 2.36
-5 -4 6 37.01 2.3
-5 -4 -6 28.41 2.63
-5 4 -7 980.22 30.88
-5 -4 -7 986.21 30.82
5 -4 -7 968.4 29.81
-5 -4 7 951.52 29.4
-5 -4 -7 1023.88 31.62
-5 -4 -8 1.47 1.36
-5 -4 8 1.7 0.84
-5 4 -8 0.31 1.17
5 -4 -8 0.39 0.81
-5 -4 -8 -0.59 1.04
-5 -4 -9 264.01 10.86
-5 4 -9 252.33 10.44
-5 -4 -9 258.48 10.32
5 -4 -9 270.15 9.48
5 -4 -10 74.08 3.78
-5 4 -10 68.41 4.48
-5 -4 -10 74.99 4.84
-5 -4 -10 75.75 4.5
-5 4 -10 61.23 4.16
-5 -4 -11 1764.15 54.97
-5 -4 -11 1791.64 54.62
-5 4 -11 1812.43 54.62
5 -4 -11 1754.4 53.18
-5 4 -11 1703.49 54.62
5 -4 -11 1859.34 52.67
5 -4 -12 41.95 2.26
5 -4 -12 32.46 2.55
-5 4 -12 35.67 3.23
-5 -4 -12 37.24 3.32
-5 4 -12 41.42 3.47
-5 -4 -13 398.57 15.02
-5 4 -13 400.15 15.04
5 -4 -13 415.66 12.73
5 -4 -13 391.41 13.68
-5 -4 -13 407.2 15.24
-5 -4 -14 21.43 2.67
-5 4 -14 28.2 2.89
-5 -4 -14 21.69 2.94
-5 4 -15 592.76 20.97
-5 -4 -15 599.82 20.97
-5 -4 -15 622.26 21.16
5 4 -15 585.82 18.99
-5 -4 -16 0.42 1.48
-5 4 -16 0.42 1.4
5 4 -16 0.82 0.99
-5 -4 -16 -0.82 2.26
-5 -4 -17 1031.4 32.24
-5 4 -17 1015.8 32.08
-5 4 17 920.98 32.2
-5 -4 -17 913.74 31.6
5 4 -17 954.47 29.63
-5 -4 -18 10.11 2.46
-5 4 18 13.74 3.08
5 -4 18 9.44 2.29
5 4 18 10.81 2.3
-5 -4 -18 11.51 2.48
-5 4 -18 14.23 2.5
5 4 -18 12.77 1.77
-5 4 19 119.78 7.4
5 4 -19 116.31 5.25
5 -4 19 111 6.67
5 4 19 106.86 6.53
-5 -4 -19 102.5 6.57
-5 -4 -19 104.18 6.61
-5 4 -19 110.58 6.74
-5 -4 -20 42.48 4.21
5 4 -20 43.21 3.02
-5 4 20 57.85 5.09
-5 -4 -20 49.85 4.55
-5 4 -20 53.84 4.52
5 -4 20 47.02 4.3
5 4 20 43.13 4.2
5 4 -21 623.04 20.53
-5 -4 -21 641.51 22.87
-5 4 21 644.47 23.67
5 -4 21 626.52 22.73
5 4 21 619.65 22.7
-5 -4 -21 634.67 23.1
-5 4 -21 632.96 23.09
5 4 -22 4.99 1.61
-5 4 22 3.64 2.64
-5 -4 -22 12.94 3.45
5 -4 22 4.54 2.3
5 4 22 3.56 2.15
-5 -4 -22 7.79 2.35
-5 4 -22 3.33 1.92
5 4 -23 580.37 19.43
-5 -4 -23 645.73 22.17
-5 4 23 557.46 22.49
5 -4 23 605.22 21.97
5 4 23 565.19 21.7
-5 4 -23 586.63 22.23
-5 -4 -23 572.76 22.1
5 4 24 2.19 2.19
5 -4 24 4.36 2.41
-5 4 24 1.95 2.74
-5 -4 -24 1.06 2.54
5 4 -24 1.69 1.39
-5 -4 -24 0.59 1.76
-5 4 -24 5.91 2.45
5 -4 25 1.13 2.13
5 4 -25 -0.59 1.33
-5 4 25 1.35 2.79
-5 -4 -25 -1.23 2.41
-5 4 -25 2.45 2.06
-5 4 26 14.6 3.79
-5 -4 -26 8.91 2.65
-5 4 -26 8.27 2.46
-5 -4 -27 700.85 26.13
-5 4 -27 699.68 26.15
-5 4 27 681.12 26.51
-5 -4 -28 26.44 4.15
-5 4 -28 25.06 3.97
-5 4 28 30.21 4.84
-5 -4 -29 322.18 15.02
-5 4 -29 297.32 14.6
-5 4 29 308.62 15.36
-5 4 30 7.07 3.26
-5 4 31 36.49 5.29
-5 4 32 -0.84 3.91
-5 4 33 308.64 16.05
-5 4 34 -1.76 3.83
-5 5 0 -0.13 0.91
-5 5 0 0.27 1.06
-5 5 -1 1.96 0.76
-5 5 1 2.68 1.07
-5 5 1 1.54 0.92
-5 5 -1 2.24 1.1
-5 5 2 209.34 7.48
-5 -5 2 193.26 7.84
-5 5 -2 199.03 8.31
-5 -5 -2 190.54 8.96
-5 -5 -3 9.68 1.57
-5 5 3 6.12 1.36
-5 -5 -3 7.95 1.92
-5 5 -3 5.66 1.43
-5 -5 3 5.95 1.23
-5 5 4 56.49 3.37
-5 5 -4 60.73 3.91
-5 -5 -4 56.94 4.2
-5 -5 -4 50.59 3.41
-5 -5 4 51.71 3.22
-5 -5 5 93.38 4.6
-5 5 -5 105.09 5.46
-5 5 5 94.71 4.84
-5 -5 -5 99.98 5.06
-5 -5 -5 110.5 6.07
-5 5 -6 0.65 1.09
-5 -5 -6 0.4 1.2
-5 -5 -6 0.27 1.03
-5 5 6 1.81 1.39
-5 -5 6 -0.21 0.84
-5 -5 7 187.2 7.25
-5 5 -7 187.68 8.31
-5 5 7 175.28 7.72
-5 -5 -7 183.46 8.73
-5 -5 -7 191.18 7.87
-5 -5 8 17.24 1.79
-5 5 -8 17.11 2.3
-5 5 8 14.12 2.17
-5 -5 -8 16.06 2.52
-5 -5 -8 18.63 2.2
-5 5 9 76.7 4.72
-5 5 -9 80.72 4.96
-5 -5 -9 83.02 4.68
-5 -5 9 75.53 3.93
-5 -5 -9 80.2 5.16
-5 -5 -10 16.39 2.23
-5 5 -10 14.36 2.06
-5 5 10 12.36 2.33
-5 -5 -10 21.38 2.86
-5 5 -10 14.22 2.29
-5 -5 -11 326.19 12.41
-5 5 -11 329.85 12.33
-5 5 -11 324.82 12.84
-5 -5 -11 306.76 12.79
-5 5 11 312.47 12.5
-5 5 12 36.42 3.51
-5 -5 -12 35.05 3.27
-5 5 -12 32.09 3.05
-5 5 -12 38.02 3.53
-5 -5 -12 40.22 3.66
-5 -5 -13 35.36 3.28
-5 5 13 37.24 3.67
5 -5 -13 35.34 2.12
-5 -5 -13 28.67 3.37
-5 -5 -13 30.43 3.33
-5 5 -13 34.32 3.38
-5 5 -13 30.47 3.08
-5 5 14 12.9 2.64
-5 -5 -14 14.51 2.37
-5 5 -14 17.1 2.38
-5 -5 -14 13.35 2.56
5 -5 -14 13.86 1.25
-5 5 -14 20.09 2.74
-5 -5 -15 96 6.19
-5 5 15 112.59 6.63
-5 -5 -15 105.22 6.03
-5 5 -15 105.12 6.07
-5 5 -15 96.45 6.18
-5 5 16 37.98 3.96
-5 5 -16 31.6 3.63
-5 -5 -16 40.84 3.67
-5 5 -16 34.99 3.56
-5 -5 -16 44.41 4.3
-5 5 -17 170.46 8.31
-5 -5 -17 165.88 8.28
-5 5 -17 156.19 8.4
-5 -5 -17 156.41 8.39
-5 5 17 160.69 8.65
5 5 -17 156.35 6.81
-5 -5 -18 10.12 2.73
-5 -5 -18 7.29 2.14
-5 5 -18 9.53 2.22
5 5 -18 6.33 1.46
-5 5 18 6.23 2.53
-5 5 -18 6.35 2.1
-5 -5 -19 1.49 2.16
-5 5 19 8.1 2.76
-5 -5 -19 8.1 2.32
-5 5 -19 3.81 1.94
5 5 -19 4.87 1.39
-5 5 -19 4.54 2.16
5 -5 20 17.4 2.83
5 5 20 9.7 2.45
5 5 -20 14.77 1.99
-5 5 -20 17.14 2.91
-5 5 20 16.92 3.19
-5 -5 -20 13.26 3.02
-5 -5 -20 20.58 3.05
-5 5 -20 15.52 2.81
5 5 -21 26.72 2.7
-5 -5 -21 35.44 4.13
-5 5 21 28.21 4.07
-5 -5 -21 34.5 4.08
-5 5 -21 39.18 4.09
-5 5 -21 27.33 3.56
5 -5 21 34.33 3.74
5 5 21 30.8 3.62
-5 -5 -22 2.74 2.16
-5 5 -22 4.37 2.02
5 -5 22 10.4 2.45
5 5 22 5.5 2.08
5 5 -22 6.51 1.54
-5 5 22 7.94 2.79
-5 -5 -22 6.97 2.74
5 -5 23 103.29 6.89
5 5 23 118.71 7.31
5 5 -23 119.2 5.9
-5 -5 -23 103.43 7.26
-5 5 -23 126.73 7.67
-5 5 23 111.19 7.7
-5 -5 -23 114.1 7.61
5 -5 24 22.94 3.44
5 5 24 18.83 3.15
5 5 -24 18.28 2.42
-5 -5 -24 18.19 3.25
-5 5 -24 28.69 3.82
-5 5 24 23.11 3.91
-5 -5 -25 4.87 2.3
-5 5 -25 3.04 2.15
-5 5 25 4.8 3.17
-5 -5 -26 28.36 3.97
-5 5 -26 21.39 3.52
-5 5 26 21.31 4.18
-5 -5 -27 126.13 8.29
-5 5 -27 114.92 8.02
-5 5 27 113.98 8.48
-5 -5 -28 0.67 2.43
-5 5 -28 6.72 2.74
-5 5 28 6.07 3.46
-5 5 29 29.73 4.96
-5 5 30 5.64 3.45
-5 5 31 14.91 4.29
-5 5 32 1.7 3
-5 5 33 70.68 7.35
5 -6 0 1.96 1.18
5 -6 -1 1390.01 43.39
-5 -6 1 1378.69 43.13
-5 6 -1 1448.34 43.59
-5 6 2 909.2 27.96
-5 -6 2 938.09 29.09
-5 6 -2 926.95 29.6
-5 -6 -2 918.98 28.62
5 -6 -2 876.19 29.19
-5 6 3 32.29 2.55
-5 -6 -3 30.63 2.63
5 -6 -3 31.3 2.94
-5 -6 3 35.27 2.87
-5 6 -3 34.35 3.12
-5 6 -4 547.8 19.05
-5 -6 4 530.46 18.24
-5 6 4 513.29 17.7
5 -6 -4 562.02 18.7
-5 -6 -4 582.05 18.22
-5 -6 -4 541.27 19.81
-5 -6 -5 515.51 18.24
-5 6 5 499.31 16.39
-5 -6 -5 482.76 16.39
5 -6 -5 494.5 16.95
-5 6 -5 446.86 17.14
-5 -6 5 471.21 16.45
-5 -6 -6 40.91 3.82
-5 -6 -6 32.05 2.78
-5 6 -6 36.06 3.37
-5 -6 6 34.89 2.82
5 -6 -6 42.13 3.19
-5 6 6 35.65 3.04
-5 -6 -7 180.48 7.79
-5 -6 -7 189.7 9.03
-5 -6 7 179.46 7.63
-5 6 -7 196.69 8.78
5 -6 -7 195.64 8.21
-5 6 7 176.3 7.88
-5 -6 8 922.28 28.66
-5 6 -8 925.8 29.92
5 -6 -8 897.32 29.06
-5 -6 -8 873.87 30.28
-5 6 8 905.26 29.19
-5 -6 -8 927.78 28.93
-5 6 9 12.41 2.28
-5 6 -9 18.4 2.59
-5 -6 9 20.78 2.17
-5 -6 -9 16.83 2.75
5 -6 -9 20.76 2.36
-5 -6 -9 18.3 2.22
5 -6 -10 102.42 5.47
-5 -6 -10 102.51 6.26
-5 -6 -10 102.6 5.5
-5 6 -10 124.92 5.81
-5 6 -10 102.06 6.1
-5 6 10 90.48 5.63
-5 -6 10 100.84 5.06
5 -6 -11 333.6 12.67
-5 6 11 321.97 13.17
-5 6 -11 324.71 13.59
-5 -6 -11 331.56 13.7
-5 -6 -11 363.49 12.97
-5 6 -11 365.16 13.01
5 -6 -12 66.66 4.21
-5 6 12 63.37 4.68
-5 -6 -12 61.39 4.24
-5 6 -12 73.33 4.53
-5 -6 -12 64.17 5.03
-5 6 -12 60.1 4.73
-5 -6 -12 68.93 5.03
-5 6 -13 38.51 3.71
-5 -6 -13 32.52 3.21
-5 6 -13 29.08 3.04
-5 -6 -13 39.28 3.85
-5 -6 -13 39.59 3.99
5 -6 -13 29.8 2.91
-5 6 13 31.76 3.59
-5 -6 -14 924.15 30.7
-5 6 14 895.58 30.53
-5 -6 -14 905.44 30.9
-5 6 -14 914.74 30.77
-5 -6 -14 960.94 30.1
-5 6 -14 895.12 29.94
5 -6 -14 920.61 29.52
-5 -6 -15 22.62 3.09
-5 -6 -15 26.57 3.04
-5 6 -15 22.88 2.94
-5 6 -15 21.58 3.07
-5 -6 -15 27 3.53
5 -6 -15 25.6 2.76
5 -6 -15 24.21 1.61
-5 6 15 22.02 3.37
-5 6 -16 55.84 4.88
-5 6 -16 47.66 4.05
-5 -6 -16 51.61 4.18
5 -6 -16 42.8 3.61
-5 -6 -16 46.72 4.63
-5 6 16 48.16 4.6
5 -6 -16 51.34 2
-5 6 17 347.31 14.91
-5 6 -17 355.03 15.02
5 -6 -17 365.67 13.71
-5 -6 -17 368.58 15.19
-5 -6 -17 359.6 14.35
-5 6 -17 380.85 14.51
-5 -6 -18 286.83 12.87
-5 6 18 268.15 12.71
-5 6 -18 289.55 12.8
-5 -6 -18 284.33 12.19
-5 6 -18 299.27 12.35
-5 6 -19 27.38 3.72
-5 6 -19 23.98 3.23
-5 -6 -19 27.92 3.37
-5 -6 -19 30.22 4.09
-5 6 19 16.83 3.5
-5 -6 -20 333.2 14.86
-5 6 20 335.99 15.04
-5 6 -20 354.96 14.56
-5 -6 -20 344.53 14.49
5 6 -20 366.27 13.17
-5 6 21 243.02 11.88
-5 -6 -21 235.13 11.05
-5 6 -21 229.83 11
5 6 -21 228.94 9.73
5 6 -22 21.23 2.55
-5 6 22 10.73 3.08
-5 -6 -22 22.53 3.16
-5 6 -22 17.13 3.1
5 -6 23 106.1 6.74
5 6 23 105.71 6.78
5 6 -23 101.14 5.78
-5 6 23 107.4 7.76
-5 -6 -23 116 7.24
-5 6 -23 102.89 6.94
-5 6 23 115.05 7.21
-5 -6 23 101.06 6.85
-5 6 24 371.89 16.59
5 -6 24 368.97 15.35
5 6 24 357.01 15.36
-5 -6 -24 383.53 15.88
-5 6 -24 367.44 15.68
-5 6 24 376.37 15.75
-5 -6 24 375.03 15.66
-5 6 25 7.75 3.26
-5 6 -25 3.57 2.52
-5 -6 -25 11.36 2.73
-5 -6 -26 124.66 8.14
-5 6 -26 150.29 8.82
-5 6 26 136.7 9.33
-5 6 27 43.48 5.52
-5 -6 -27 26.27 4.02
-5 6 28 -0.77 3.8
-5 6 29 108.66 8.47
-5 6 30 160.97 10.69
-5 6 31 1.68 3.48
-5 6 32 92.35 8.15
-5 -7 0 0.36 1.4
-5 7 0 -0.23 1.14
-5 -7 0 -0.93 1.08
5 -7 0 0.77 1.25
5 -7 -1 28.24 2.96
5 -7 1 27.21 2.92
-5 -7 1 33.5 3.06
-5 7 -1 24.84 2.26
-5 -7 -1 29.95 2.52
-5 7 -2 71 4.92
-5 7 -2 91.68 4.41
-5 -7 -2 81.04 4.29
5 -7 -2 92.56 5.35
-5 -7 2 75.29 4.72
-5 -7 3 11.05 1.94
-5 -7 -3 10.09 1.64
5 -7 -3 11.12 2.18
-5 7 -3 13.07 2.26
-5 7 -4 115.44 6.59
5 -7 -4 125.39 6.59
-5 -7 -4 129.66 5.75
-5 -7 4 122.76 6.26
-5 -7 5 10.66 1.97
-5 -7 -5 7.75 2.18
-5 -7 -5 6.35 1.38
-5 7 -5 8.18 2
5 -7 -5 5.51 1.64
-5 7 6 11.15 2.01
-5 7 -6 13.77 2.41
-5 -7 -6 12.12 2.5
-5 -7 -6 17.05 2.01
-5 -7 6 9.58 1.84
5 -7 -6 10.97 2.02
-5 7 7 0.31 1.42
-5 7 -7 -0.85 1.61
-5 -7 -7 -0.48 1.93
-5 -7 -7 -0.27 1.15
-5 -7 7 1.27 1.19
5 -7 -7 0.36 1.4
-5 -7 -8 147.06 8.14
-5 7 8 153.09 7.26
-5 7 -8 148.23 7.9
5 -7 -8 149.5 7.41
-5 -7 8 159.93 7.2
-5 -7 -8 165.56 7.01
-5 7 9 9.06 2.15
-5 -7 -9 16.41 2.72
-5 -7 9 11.94 1.97
-5 -7 -9 10.27 1.89
-5 7 -9 11.22 2.39
5 -7 -9 9.87 1.97
-5 -7 -10 58.54 4.88
5 -7 -10 60.37 4.35
-5 7 -10 67.38 5.02
-5 7 -10 61.67 4.05
-5 -7 -10 73.05 4.31
-5 -7 10 61.54 4.09
-5 7 10 64.26 4.54
-5 7 11 24.21 2.98
-5 -7 -11 30.02 2.88
-5 7 -11 28.48 2.77
-5 -7 -11 24.04 3.26
5 -7 -11 28.82 2.95
-5 7 -11 27.55 3.23
-5 -7 -12 8.02 2.48
-5 -7 -12 8.08 1.79
-5 7 -12 9.69 1.81
-5 7 12 9.92 2.47
-5 -7 -12 9.06 2.3
-5 7 -12 7.66 2.22
5 -7 -12 5.28 1.71
-5 -7 -13 11.75 2.9
-5 -7 -13 14.53 2.26
-5 7 -13 17.96 2.44
-5 -7 -13 12.86 2.61
5 -7 -13 22.44 2.61
-5 7 13 17.02 3.09
-5 7 -13 14.73 2.81
-5 -7 -14 155.41 8.16
-5 7 14 144.7 7.94
-5 -7 -14 149.37 8.55
-5 7 -14 135.67 8
-5 7 -14 169.45 7.63
-5 -7 -14 141.67 7.25
5 -7 -14 150.25 7.45
-5 -7 -15 25.32 3.75
-5 7 15 34.21 3.91
5 -7 -15 35.99 3.37
-5 -7 -15 30.21 3.17
-5 7 -15 23.89 2.9
-5 7 -15 36.19 3.91
-5 -7 -15 31.9 3.62
-5 7 16 -0.51 2.3
-5 -7 -16 0.54 2.21
-5 -7 -16 0.81 1.63
-5 7 -16 0.81 1.47
5 -7 -16 1.59 1.59
-5 -7 -16 2.85 2.23
-5 7 -16 0.53 1.78
-5 7 17 -0.53 2.41
5 -7 -17 3.24 1.46
-5 -7 -17 4.45 2.5
-5 7 -17 1.64 1.78
-5 -7 -17 1.73 1.6
-5 7 -17 2.16 1.56
-5 -7 -18 125.88 7.14
-5 7 18 117.58 7.66
-5 7 -18 129.75 7.14
5 -7 -18 118.33 6.65
5 -7 -19 0.42 1.59
-5 7 19 -0.58 2.34
-5 -7 -19 -0.47 1.83
-5 7 -19 2.32 1.79
-5 7 20 144.3 8.65
-5 -7 -20 144.11 7.9
-5 7 -20 144.56 7.93
5 -7 -20 127.39 7.21
-5 -7 -21 2.53 1.87
-5 7 -21 1.51 2.01
-5 7 21 3.87 2.04
-5 -7 21 -1.93 2.1
-5 7 21 0.62 2.62
-5 -7 22 10.02 2.61
-5 -7 -22 15.22 2.94
-5 7 -22 14.65 2.98
-5 7 22 16.06 2.96
-5 7 22 9.04 3.13
-5 -7 23 11.92 2.69
-5 -7 -23 9.25 2.66
-5 7 -23 8.11 2.77
-5 7 23 10.4 2.7
-5 7 23 12.06 3.31
-5 -7 -24 49.68 4.89
-5 7 -24 55.74 5.12
-5 -7 24 50 4.69
-5 7 24 52.6 5.7
-5 7 25 2.15 2.97
-5 7 26 42.86 5.5
-5 7 27 38.13 5.23
-5 7 28 3.14 3.25
-5 7 29 1.61 3.23
-5 7 30 42.22 5.79
-5 7 31 -2.54 3.75
-5 8 0 -1.28 1.58
-5 -8 0 -1.3 1.44
-5 -8 0 -0.83 1.49
5 -8 0 1.33 1.52
-5 -8 1 113.51 5.04
-5 -8 -1 107.74 4.97
-5 8 1 95.31 4.77
-5 8 -1 102.07 4.88
-5 -8 -1 108.19 6.29
-5 -8 1 104.16 6.1
5 -8 -1 100.88 6.2
5 -8 1 109.25 6.44
-5 -8 -2 1111.52 33.26
-5 8 -2 1096.65 33.23
5 -8 -2 1099.99 35.43
-5 -8 -2 1056.06 35.29
-5 -8 2 1038.3 34.91
-5 -8 -3 1.35 1.16
-5 8 -3 -0.44 1.22
5 -8 -3 0.86 1.69
-5 -8 3 1.18 1.45
-5 8 -4 482.04 16.25
-5 -8 -4 518.93 16.41
5 -8 -4 489.44 18.13
-5 -8 4 476.79 17.62
-5 8 -4 466.04 18.17
-5 -8 -5 11.98 1.74
-5 8 -5 12.96 2.47
-5 -8 5 14.81 2.37
5 -8 -5 14.11 2.51
-5 -8 -6 25.51 3.46
-5 8 -6 18.78 2.98
-5 -8 -6 21.52 2.21
5 -8 -6 24.69 3.09
-5 -8 6 24.11 2.82
-5 -8 -7 6.37 2.24
5 -8 -7 5.1 1.97
-5 -8 7 6.37 1.92
-5 8 -7 5.72 2.18
-5 -8 -7 5.64 1.48
-5 -8 -8 956.05 29.42
5 -8 -8 892.8 30.77
-5 8 -8 910.06 31.33
-5 -8 8 951.3 30.43
-5 -8 -8 937.47 31.96
-5 -8 -9 7.89 1.73
-5 -8 9 5.18 1.79
-5 -8 -9 7.89 2.53
5 -8 -9 5.95 2
-5 8 -9 9.39 2.47
-5 -8 -10 444.49 17.16
5 -8 -10 419.01 16.15
-5 -8 -10 418.46 14.95
-5 8 -10 422.99 14.96
-5 -8 10 435.12 15.71
-5 8 -10 415.41 16.77
-5 -8 -11 19.44 3.22
-5 8 -11 19.67 2.38
-5 -8 -11 24.59 2.54
-5 8 -11 20.16 3.09
5 -8 -11 20.78 2.89
-5 -8 11 19.55 2.58
-5 -8 -11 26.28 3.58
-5 -8 -12 290.7 13.32
-5 8 -12 297.15 13.41
5 -8 -12 320.97 12.88
-5 -8 -12 313.02 11.85
-5 8 -12 312.29 11.86
-5 8 12 303.07 12.79
-5 -8 -12 312.24 13.86
-5 -8 -13 3.41 1.55
-5 8 -13 3.73 1.48
-5 -8 -13 4.64 2.45
-5 8 13 1.83 2.09
-5 -8 -13 2.78 2.6
5 -8 -13 3.96 1.76
-5 8 -13 2.16 2
5 -8 -14 422.46 16.12
-5 -8 -14 427.11 15.46
-5 8 -14 417.65 15.4
-5 8 14 405.07 16.43
-5 -8 -14 436.74 16.87
-5 8 -14 399.63 16.8
-5 -8 -15 1.54 1.56
-5 8 -15 -0.76 1.56
-5 -8 -15 1.02 2
5 -8 -15 -0.45 1.69
-5 8 15 -0.5 2.23
-5 -8 -16 146.32 8.11
-5 8 16 138.46 8.21
-5 -8 -16 134.23 7.26
-5 8 -16 150.32 7.48
5 -8 -16 149.29 7.94
-5 -8 -17 4.54 1.92
-5 8 -17 6.57 1.93
5 -8 -17 8.29 2.19
-5 -8 -17 10.64 2.9
-5 8 17 9.33 2.9
-5 -8 -18 273.88 11.32
-5 8 -18 261.96 11.16
5 -8 -18 247.35 11.29
-5 8 18 233.27 11.88
5 -8 -19 0.47 1.79
-5 8 19 1.73 1.8
-5 -8 19 2.6 1.94
-5 -8 -19 1.35 1.73
-5 8 -19 -0.45 1.58
-5 8 19 -0.6 2.51
-5 -8 -20 469.81 17.83
-5 8 -20 467.41 17.79
-5 8 20 502.26 18.02
-5 -8 20 463.5 17.7
-5 8 20 460.28 19.1
5 -8 -20 451.71 17.87
-5 -8 -21 6.81 2.35
-5 8 21 7.97 2.64
-5 8 -21 8.73 2.32
-5 -8 21 7.02 2.46
5 -8 -21 17.17 3.01
-5 8 21 12.19 3.36
-5 8 -22 0.5 1.86
-5 8 22 0.49 1.72
-5 -8 22 0.49 2.01
-5 -8 -22 -0.51 1.87
5 -8 -22 1 1.84
-5 8 22 -0.67 2.71
-5 -8 23 1.51 1.97
-5 8 23 -0.5 1.94
-5 8 23 -0.69 2.75
5 -8 -23 1.01 2.06
-5 8 24 244.49 13.07
5 -8 -24 261.3 11.83
-5 8 25 -0.74 3.45
-5 8 26 324.52 15.78
-5 8 27 -1.57 3.3
-5 8 28 -0.81 3.72
-5 8 29 0.83 3.67
-5 -9 0 -0.47 1.65
-5 -9 0 -0.56 1.18
5 -9 0 -1.01 1.64
-5 -9 1 27.75 3.36
-5 -9 -1 28.72 3.41
5 -9 -1 24.29 3.31
5 -9 1 26.82 3.29
-5 -9 -1 25.05 2.09
-5 -9 1 21.78 1.99
-5 -9 2 79.13 5.46
-5 -9 -2 73.75 3.77
-5 -9 2 79.15 3.85
-5 -9 -2 76.06 5.48
5 -9 -2 65.6 5.26
5 -9 -3 1.47 1.85
-5 -9 -3 -1 1.96
-5 -9 -3 -0.2 1.14
-5 -9 3 -0.9 1.83
-5 -9 3 -2.76 1.1
-5 -9 4 51.19 4.43
-5 -9 -4 59.83 4.92
-5 -9 -4 53.65 3.19
5 -9 -4 57.9 4.75
5 -9 -5 88.92 6.09
-5 -9 5 88.42 5.79
-5 -9 -5 98.4 4.59
-5 -9 6 0.43 1.46
5 -9 -6 3.42 2.06
-5 9 -6 0.52 1.79
-5 -9 -6 0.67 1.02
5 -9 -7 19.97 3
-5 -9 7 23.39 3.03
-5 -9 -7 25.5 3.51
-5 9 -7 24.95 3.43
-5 -9 -7 21.98 2.12
-5 -9 -8 25.99 2.42
-5 9 -8 26.91 3.71
5 -9 -8 26.8 3.43
-5 -9 8 22.39 3
-5 -9 -8 28.3 3.97
-5 -9 -9 9.76 2.55
-5 9 -9 7.11 2.43
5 -9 -9 6.81 2.1
-5 -9 9 8.54 2.12
-5 -9 -9 9.05 1.73
5 -9 -10 5.86 2.1
-5 -9 -10 5.13 2.2
-5 -9 10 12.36 2.4
-5 -9 -10 5.47 1.53
5 -9 -11 28.42 3.44
-5 -9 -11 27.28 3.7
-5 -9 11 25.52 3.13
-5 -9 -11 20.42 2.45
5 -9 -12 9.4 2.41
-5 -9 -12 17.57 3.08
-5 -9 -12 17.44 2.22
5 -9 -13 24.06 3.26
-5 -9 -13 25.24 3.64
-5 -9 -13 18.98 2.43
5 -9 -14 122.27 7.37
-5 -9 -14 125.5 6.45
-5 -9 -14 139.36 8.08
-5 -9 -15 10.64 2.26
5 -9 -15 12.22 2.74
-5 -9 -15 17.04 3.1
-5 -9 -16 11.41 2.89
5 -9 -16 14.86 2.78
-5 -9 -16 14.85 2.45
-5 -9 16 10.83 2.38
-5 -9 -17 4.33 2.09
5 -9 -17 11.39 2.59
-5 -9 -17 1.94 1.64
-5 -9 17 9.42 2.23
5 -9 -18 40.28 4.33
-5 -9 -18 40.77 4.51
-5 -9 18 42.55 3.93
-5 -9 -18 45.09 3.94
-5 -9 19 6.58 2.13
5 -9 -19 3.7 2.23
5 -9 -20 55.17 4.81
-5 -9 20 51.34 4.51
5 -9 -21 1.63 2
-5 -9 21 -0.89 2.37
5 -9 -22 3.3 2.2
-5 -9 22 5.1 2.14
5 -9 -23 6.68 2.5
-5 -9 23 3.41 2.28
5 -9 -24 53.51 5.12
5 -9 -25 0.57 2.33
5 -9 -26 47.97 4.96
5 -10 0 0.57 1.79
-5 -10 0 1.59 2.08
-5 -10 -1 276.56 12.54
-5 -10 1 274.56 9.21
5 -10 -1 283.87 12.74
-5 -10 -1 270.83 9.2
-5 -10 1 257.68 12.18
5 -10 1 264.71 12.54
-5 -10 -2 136.16 8.19
-5 -10 -2 149.85 5.6
5 -10 -2 147.39 8.39
-5 -10 2 141.65 5.54
-5 -10 2 147.42 8.18
-5 -10 3 3.56 1.14
5 -10 -3 3.32 2.18
-5 -10 -3 7.22 1.19
-5 -10 -3 7.78 2.39
-5 -10 3 6.58 2.31
-5 -10 4 165.11 6.18
-5 -10 -4 154.97 8.88
-5 -10 4 157.3 8.55
-5 -10 -4 165.57 6.23
5 -10 -4 170.79 9.25
-5 -10 -5 385.72 12.78
-5 -10 -5 377.18 16.18
-5 -10 5 396.98 12.75
-5 -10 5 370.39 15.48
5 -10 -5 397.74 16.2
-5 -10 6 11.05 1.48
-5 -10 -6 9.4 2.62
5 -10 -6 14.33 2.99
-5 -10 6 17.35 2.98
-5 -10 -6 16.45 1.71
-5 -10 7 118.11 7.16
5 -10 -7 120.16 7.58
-5 -10 -7 125.16 8.16
-5 -10 -7 127.5 5.38
-5 -10 8 106.78 6.7
5 -10 -8 99.65 6.73
-5 -10 -8 105.52 7.38
-5 -10 -8 103.91 4.84
-5 -10 9 8.74 2.39
-5 -10 -9 2.5 2.25
-5 -10 -9 3.32 1.24
5 -10 -9 7.16 2.32
5 -10 -10 31.41 3.89
-5 -10 10 44.12 4.21
-5 -10 -10 36.65 2.82
-5 -10 -10 38.96 4.54
-5 -10 11 359.19 14.53
-5 -10 -11 353.32 12.46
-5 -10 11 340.67 12.41
5 -10 -11 351.7 15
-5 -10 -11 363.43 15.61
-5 -10 -12 17.72 3.51
5 -10 -12 23.27 3.6
-5 -10 -12 20.51 2.25
-5 -10 12 25.14 2.56
-5 -10 -13 30.91 4.24
5 -10 -13 31.22 3.89
-5 -10 -13 31.95 2.82
-5 -10 13 29.25 2.73
5 -10 -14 195.78 10.23
-5 -10 -14 209.11 10.64
-5 -10 14 192.16 8.3
-5 -10 -15 153.12 8.8
5 -10 -15 125.92 8.05
-5 -10 15 130.53 6.53
-5 -10 16 7.51 1.94
5 -10 -16 5.74 2.47
-5 -10 -16 6.41 2.98
-5 -10 -17 443.64 18.1
5 -10 -17 467.91 18.28
-5 -10 17 435.75 16.07
5 -10 -18 93.01 6.84
-5 -10 18 104.97 5.92
-5 -10 -18 104.56 7.24
-5 -10 19 9.55 2.42
-5 -10 -19 15.19 3.28
5 -10 -19 8.79 2.72
5 -10 -20 147.08 8.69
5 -10 -21 357.96 15.47
5 -10 -22 10.84 3.12
5 -10 -23 203.04 10.72
5 -10 -24 59.88 5.6
5 -10 -25 -1.85 2.28
5 -11 0 0.63 2.05
-5 -11 0 -0.59 1.98
-5 -11 -1 47.34 4.89
-5 -11 1 58.6 5.17
5 -11 1 61.29 5.59
5 -11 -1 43.79 5.04
-5 -11 -2 -0.61 2.08
5 -11 -2 1.24 2.07
-5 -11 2 2.29 2.11
-5 -11 -3 -0.61 2
5 -11 -3 -0.62 2.18
-5 -11 3 2.27 2.05
-5 -11 -4 1.87 2.25
-5 -11 4 3.38 2.21
5 -11 -4 3.08 2.01
-5 -11 5 66.62 5.68
5 -11 -5 65.38 5.76
-5 -11 -5 95.8 6.81
-5 -11 6 0.56 1.96
-5 -11 -6 -1.29 2.28
5 -11 -6 -0.62 2.07
-5 -11 7 35.87 4.05
5 -11 -7 36.89 4.34
-5 -11 -7 32.24 4.22
-5 -11 -7 28.09 4.42
-5 -11 8 3.29 2.11
5 -11 -8 1.85 2.23
-5 -11 -8 4.69 2.53
-5 -11 -8 3.4 2.4
-5 -11 9 29.32 3.84
5 -11 -9 36.25 4.5
-5 -11 -9 29.93 4.25
-5 -11 -9 33.04 4.46
-5 -11 -10 -1.34 2.52
-5 -11 10 0.54 1.96
5 -11 -10 -1.85 2.32
5 -11 -11 137.56 8.43
-5 -11 11 120.12 7.6
-5 -11 -11 143.24 8.82
5 -11 -12 6.17 2.6
-5 -11 -12 3.93 2.58
-5 -11 -13 30.58 4.43
5 -11 -13 23.51 3.79
-5 -11 -14 -0.64 2.51
5 -11 -14 0.62 2.19
-5 -11 -15 13.82 3.4
5 -11 -15 9.36 2.6
-5 -11 -16 3.73 2.66
5 -11 -16 0.63 2.42
-5 -11 -17 33.53 4.51
5 -11 -17 29.22 4.24
-5 -11 -18 48.13 5.07
5 -11 -18 56.32 5.37
-5 -11 -19 7.13 3.14
5 -11 -19 5.8 2.53
5 -11 -20 18.8 3.67
5 -11 -21 2.6 2.4
5 -11 -22 3.27 2.47
5 -11 -23 15.76 3.19
5 -11 -24 7.92 2.97
5 -12 0 0.69 2.44
-5 -12 0 3.23 2.39
5 -12 -1 269.68 13.32
-5 -12 -1 264.16 12.97
-5 -12 1 258.38 12.77
-5 -12 -2 21.36 3.71
5 -12 -2 23.3 3.98
-5 -12 2 15.21 3.39
-5 -12 -3 8.79 2.77
5 -12 -3 10.19 2.78
-5 -12 3 13.84 3.23
-5 -12 -4 1.37 2.29
-5 -12 4 4.37 2.4
5 -12 -4 2.72 2.34
-5 -12 -5 264.52 13.03
5 -12 -5 253.44 12.74
-5 -12 5 232.94 11.97
-5 -12 6 -0.62 2.06
5 -12 -6 4.74 2.61
-5 -12 -6 -0.7 2.53
-5 -12 -7 277.94 13.74
5 -12 -7 263.34 13.13
-5 -12 7 251.88 12.38
-5 -12 -7 253.04 13.08
5 -12 -8 0.68 2.21
-5 -12 -8 -0.73 2.23
-5 -12 8 -0.6 2.03
-5 -12 -8 -1.46 2.81
-5 -12 -9 128.71 8.81
5 -12 -9 122.86 8.49
-5 -12 9 132.72 8.23
-5 -12 -9 148.99 9.41
-5 -12 10 2.4 2.16
-5 -12 -10 4.29 2.91
5 -12 -10 1.36 2.28
-5 -12 -10 0.75 2.24
5 -12 -11 338.71 15.29
-5 -12 -11 316.68 15.48
-5 -12 -11 304.3 15.03
5 -12 -12 8.16 3.14
-5 -12 -12 2.8 2.95
-5 -12 -12 3.1 2.6
5 -12 -13 66.06 6.18
-5 -12 -13 83.85 6.98
-5 -12 -13 82.53 7.18
-5 -12 -14 18.4 3.93
5 -12 -14 19.74 3.74
-5 -12 -15 101.24 7.52
5 -12 -15 84.46 6.99
-5 -12 -16 -1.31 2.86
5 -12 -16 0.69 2.24
-5 -12 -17 165.5 9.84
5 -12 -17 172.08 10.14
-5 -12 -18 92.88 7.15
5 -12 -18 88.11 7.1
5 -12 -19 4.84 2.67
-5 -12 -19 7.46 3.14
5 -12 -20 73.72 6.8
-5 -12 -20 74.53 6.43
5 -12 -21 74.3 6.59
-5 -13 0 -1.41 2.1
-5 -13 1 1.4 2.16
5 -13 -1 5.25 3.21
-5 -13 -1 2.85 2.51
-5 -13 2 21.5 3.78
5 -13 -2 18.67 3.77
-5 -13 -2 22.33 3.76
-5 -13 3 2.07 2.55
5 -13 -3 2.24 2.5
-5 -13 -3 -1.46 2.32
-5 -13 4 19.12 3.72
-5 -13 -4 17.85 3.71
5 -13 -4 24.39 4.22
-5 -13 -5 30.85 4.48
5 -13 -5 35.48 4.96
-5 -13 5 23.02 3.91
-5 -13 -6 6.84 2.94
-5 -13 6 9.39 2.98
5 -13 -6 11.06 3.46
-5 -13 -7 18.84 3.95
-5 -13 -7 19.23 3.74
-5 -13 7 20.62 3.59
5 -13 -7 19.9 3.89
-5 -13 -8 45.15 5.51
-5 -13 -8 47.51 5.48
5 -13 -8 45.82 5.28
-5 -13 8 45.75 5.14
-5 -13 -9 0.77 2.84
-5 -13 9 -1.32 2.86
5 -13 -9 -1.48 2.61
-5 -13 -9 1.58 2.27
5 -13 -10 11.07 3.41
-5 -13 -10 6.07 3.31
-5 -13 -10 7.21 2.83
-5 -13 -11 38.19 5.26
5 -13 -11 37.7 4.91
-5 -13 -12 3.7 3.12
5 -13 -12 -1.48 2.9
-5 -13 -13 4.39 2.87
5 -13 -13 2.21 2.66
-5 -13 -14 7.16 3.27
5 -13 -14 8.13 3.17
-5 -13 -15 3.49 3
-5 -13 -16 -1.37 2.8
-5 -13 -17 40.83 5.25
-5 -13 -18 1.31 2.9
-5 -13 -19 5.15 3.33
-5 -13 -20 1.88 3
6 0 0 59.12 3.92
6 0 1 -1.56 1.48
6 0 -1 -0.89 1.19
6 0 2 12.05 1.96
6 0 -2 13.86 1.92
-6 0 3 0.2 0.34
6 0 3 -0.32 1.22
6 0 -3 -0.28 1.15
6 0 4 102.16 5.76
6 0 -4 120.42 5.68
6 0 5 0.34 1.23
6 0 6 967.14 31.14
6 0 7 -0.36 1.32
6 0 8 35.11 3.25
6 0 9 -1.13 1.56
-6 0 -9 -0.36 1.04
-6 0 -10 99.09 5.53
6 0 10 92.46 5.66
-6 0 -11 -0.38 1.29
6 0 11 1.97 1.92
-6 0 -12 189.04 7.38
-6 0 -12 188.75 8.69
6 0 12 168.56 8.66
6 0 13 0.82 1.71
-6 0 -13 -0.41 1.19
-6 0 -13 0.23 1.22
-6 0 14 8.46 1.59
6 0 14 8 2.28
-6 0 -14 3.87 1.56
-6 0 -14 8.07 1.58
-6 0 -15 -0.89 1.42
-6 0 15 2.17 1.29
6 0 15 1.29 1.78
-6 0 -16 0.92 1.33
-6 0 16 3.81 1.32
6 0 16 4.84 1.97
-6 0 -17 -0.48 1.64
6 0 -17 0.12 0.45
-6 0 17 0.82 1.14
6 0 17 1.35 1.86
-6 0 -18 70.84 5.22
6 0 18 78.77 5.36
-6 0 18 58.16 3.37
6 0 -18 59 2.53
-6 0 -19 -1.56 1.92
6 0 19 0.93 2.16
6 0 20 344.37 14.52
-6 0 -20 342.54 14.65
6 0 20 353.74 14.42
6 0 21 2.43 2.21
-6 0 -21 0.56 1.98
6 0 21 -1.57 2.06
-6 0 -22 32.16 4.13
6 0 22 43.53 4.29
6 0 22 32.58 3.98
6 0 23 -1.51 2.16
6 0 23 -2.81 2.12
-6 0 -23 -1.21 2.13
-6 0 -24 16.93 3.36
6 0 24 25.58 3.76
-6 0 -25 -0.65 2.25
6 0 25 1.04 2.32
-6 0 -26 17.25 3.35
6 0 26 17.82 3.29
6 0 27 3.19 2.59
-6 0 -27 -0.71 2.26
6 0 28 31.72 4.03
-6 0 -28 25.42 4.3
-6 0 -29 -2.24 2.51
-6 0 -30 -1.54 3.09
-6 0 -31 1.59 2.93
-6 0 -32 28.56 4.89
-6 0 -33 -0.84 2.74
-6 0 -34 42.16 5.63
6 -1 0 2128.23 63.58
6 1 0 2163.76 63.82
-6 1 0 2098.94 61.75
6 -1 -1 82.9 4.5
6 -1 1 79.87 4.63
-6 1 1 67.81 3.04
6 1 1 67.71 4.42
6 -1 -2 348.48 12.45
6 -1 2 322.95 12.6
6 1 2 324.63 12.64
-6 1 2 342.74 10.62
6 -1 3 324.4 12.25
6 -1 -3 307.36 11.67
6 1 3 330 12.34
-6 1 3 317.03 9.89
6 -1 4 831.24 27.22
6 1 4 842.95 27.38
6 -1 -4 829.16 26.59
6 1 5 26.12 2.81
6 -1 -5 31.87 2.64
-6 -1 -5 32.13 2.82
-6 -1 -6 1512.38 45.56
6 -1 -6 1473.53 44.72
6 1 6 1443.61 45.82
-6 1 -7 192.77 8.38
-6 -1 -7 173.13 8.16
6 -1 -7 194.68 7.63
6 1 7 191.3 8.61
-6 1 -8 96.15 5.39
-6 -1 -8 100.17 5.49
6 1 8 96.99 5.69
-6 1 -9 279.02 11.35
-6 -1 -9 293.51 11.47
6 1 9 284.83 11.6
-6 -1 -10 849.89 27.68
-6 1 -10 840.53 27.55
6 1 10 821.89 27.78
-6 1 -11 15.83 1.65
-6 1 -11 15.32 2.28
-6 -1 -11 11.89 2.04
6 1 11 10.17 2.2
-6 1 -12 1177.09 35.36
6 1 12 1090.25 37.37
-6 1 -12 1223.89 37.7
-6 -1 -12 1216.93 37.67
6 1 13 166.79 8.43
-6 -1 -13 183.32 8.64
-6 1 -13 176.9 8.53
-6 1 -13 190.08 7.03
-6 1 -14 26.8 2.21
6 1 14 23.71 2.98
-6 -1 -14 26.21 2.96
-6 1 -14 27.46 3.12
-6 1 -15 108.51 6.17
-6 -1 -15 108.19 6.22
-6 1 -15 96.73 4.53
6 1 15 93.37 5.84
6 -1 -15 87.43 3.17
-6 -1 -16 1230.54 39.48
-6 1 -16 1237.49 39.54
-6 1 -16 1223.7 37.04
6 1 16 1152.55 38.97
-6 -1 -16 1245.74 37.98
-6 -1 -17 57.81 4.71
-6 1 -17 66.35 4.95
6 1 -17 57.14 2.27
-6 -1 -17 78.54 4.59
6 1 17 59.54 4.75
6 1 18 808.05 27.37
6 1 -18 795.87 23.61
-6 -1 -18 810.26 26.15
-6 -1 -18 835.41 27.91
-6 1 -18 763.29 27.62
-6 -1 -19 407.55 15.9
-6 1 -19 423.91 16.19
6 1 -19 377.42 12.06
6 1 19 385.53 15.4
-6 -1 -19 395.61 14.42
-6 -1 -20 273.52 10.91
6 1 20 241.61 11.39
-6 -1 -20 278.62 12.36
-6 1 -20 275.19 12.32
6 -1 20 255.84 11.82
6 1 20 255.9 11.87
6 1 -20 261.04 8.63
-6 -1 -21 151.46 7.45
-6 -1 -21 163.34 8.81
-6 1 -21 148.08 8.51
6 -1 21 138.03 8.23
6 1 21 129.86 8.03
6 1 21 156.66 8.28
6 1 -21 146.91 5.47
6 1 22 1074.98 35.55
-6 1 -22 1098.12 36.66
-6 -1 -22 1084.34 36.54
6 1 -22 1072.46 32.15
6 -1 22 1075.02 36.2
6 1 22 1060.31 36.16
6 -1 23 12.33 2.87
6 1 23 16.84 3.24
-6 -1 -23 27.14 3.78
-6 1 -23 22.9 3.51
-6 -1 23 18.23 2.08
6 1 23 15.13 2.78
-6 -1 -24 162.98 9.4
-6 1 -24 157.87 9.3
6 1 24 166.38 8.77
-6 -1 -25 112.9 7.77
-6 1 -25 104.96 7.52
6 1 25 109.97 6.93
-6 -1 -26 155.22 9.52
-6 1 -26 162.04 9.68
6 1 26 156.99 8.71
-6 -1 -27 4.27 2.26
-6 1 -27 6.4 2.63
6 1 27 8.74 2.63
6 1 28 539.85 20.75
-6 -1 -28 577.81 22.79
-6 1 -28 546.65 22.57
6 1 29 51.7 4.94
-6 -1 -29 47.9 5.6
-6 1 -29 54.61 5.91
-6 -1 -30 45.53 5.69
-6 1 -30 36.26 5.03
-6 1 -31 61.89 6.47
-6 -1 -31 86.52 7.41
-6 -1 -32 143.81 9.9
-6 1 -32 143.76 9.8
-6 -1 -33 5.03 3.29
-6 1 -33 5.03 3.65
-6 1 35 29.76 5.66
-6 -2 0 65.58 4.39
-6 2 0 77.99 3.53
-6 2 -1 37.08 2.35
-6 -2 1 34.69 3.06
-6 2 1 35.04 2.12
-6 2 2 17.32 1.39
6 -2 -2 18.08 2.28
-6 2 -2 14.16 1.52
-6 2 3 112.98 4.49
6 -2 -3 131.75 5.91
-6 2 -3 118.53 5.16
6 -2 -4 9.7 1.73
6 -2 -5 36.62 2.86
6 2 5 31.24 3.16
-6 -2 5 36.81 1.54
-6 2 -5 32.32 2.88
-6 -2 -5 27.9 2.79
6 2 6 1.46 1.4
-6 2 -6 4 1.28
-6 -2 -6 2.34 1.34
6 -2 -6 1.22 1.12
-6 2 -7 83.73 4.93
-6 -2 -7 74.07 4.75
6 2 7 96.66 5.46
6 -2 -7 85.49 4.4
6 2 8 19.66 2.59
-6 2 -8 22.41 2.49
-6 -2 -8 20.02 2.46
6 -2 -8 19.94 1.99
-6 -2 -9 0.36 1.14
-6 2 -9 -0.72 1.07
-6 2 -9 0.67 0.78
6 -2 -9 -0.43 1.13
6 2 9 0.38 1.54
6 2 10 63.76 4.56
-6 2 -10 64.36 2.94
-6 -2 -10 68.93 4.61
-6 2 -10 66.15 4.47
-6 2 -11 14.98 2.29
-6 -2 -11 17.72 2.45
6 2 11 16.7 2.52
-6 2 -11 14.46 1.37
6 2 12 12.55 2.33
-6 2 -12 15.81 1.46
-6 -2 -12 18.75 2.5
-6 2 -12 15.92 2.41
-6 -2 -13 2.52 1.51
-6 2 -13 2.92 1.16
6 2 13 0.82 1.55
-6 -2 -13 2.89 1.65
-6 2 -13 1.65 1.42
6 2 14 0.42 1.68
-6 -2 -14 1.73 1.52
-6 2 -14 1.29 1.48
-6 -2 -14 -0.32 1.59
6 2 15 20.51 3.01
-6 -2 -15 12.48 2.36
-6 2 -15 28.46 3.14
-6 -2 -15 17.56 2.54
6 2 16 0.43 1.89
-6 2 -16 0.92 1.41
-6 -2 -16 0.46 1.66
-6 -2 -16 -1.38 1.72
-6 -2 -17 10.08 2.43
-6 2 -17 8.62 2.13
-6 -2 -17 8.19 2.15
6 2 17 8.4 2.24
6 2 18 64.2 5.15
-6 -2 -18 90.9 6.09
-6 2 -18 93.22 6.11
6 2 -18 83.08 3.34
-6 -2 -18 86 5.34
-6 -2 -19 0.52 1.74
-6 2 -19 3.63 1.74
-6 -2 -19 3.05 1.94
6 2 19 2.74 1.89
6 2 -19 3.6 0.93
6 2 -20 5.75 1.09
-6 -2 -20 7 2.2
-6 2 -20 7.53 2.27
6 2 20 8.8 2.55
-6 -2 -20 12.91 2.63
6 -2 21 15.64 2.86
6 2 21 13.08 2.72
6 2 21 18.8 3.03
6 2 -21 18.76 1.62
-6 -2 -21 24.7 3.44
-6 2 -21 17.38 3
-6 -2 -21 23.26 3.21
6 -2 22 -1.08 2.42
6 2 22 0.54 2
6 2 22 5.24 2.26
-6 -2 -22 6.36 2.71
-6 -2 -22 1.16 1.9
-6 2 -22 5.82 2.19
-6 -2 22 1.78 1.35
6 -2 23 7.26 2.47
6 2 23 6.72 2.44
-6 -2 23 4.4 1.59
-6 -2 -23 3.48 2.32
-6 -2 -23 3.62 2.18
-6 2 -23 6.62 2.54
6 2 23 5.31 2.32
-6 -2 -24 1.26 2.05
-6 2 -24 4.39 2.21
-6 -2 24 6.08 1.69
6 2 24 3.42 2.16
-6 -2 -25 -3.95 2.58
-6 2 -25 -0.66 2.21
6 2 25 -1.48 2.19
-6 -2 -26 -0.69 2.25
-6 2 -26 -1.38 2.59
6 2 26 1.5 2.2
-6 -2 -27 0.71 2.24
-6 2 -27 2.82 2.49
6 2 27 1.01 2.26
-6 -2 -28 3.62 2.49
-6 2 -28 -1.44 2.78
6 2 28 2.53 2.21
-6 -2 -29 1.49 2.57
-6 2 -29 -0.75 3.09
6 2 29 3.06 2.36
-6 -2 -30 -0.77 2.44
-6 2 -30 -0.77 2.65
-6 2 31 4.12 3.8
-6 -2 -31 2.38 3.11
-6 2 -31 5.54 2.86
-6 2 32 2.54 3.57
-6 -2 -32 -0.81 2.79
-6 2 -32 1.62 2.86
-6 2 33 2.61 3.67
-6 -2 -33 0.84 3.01
-6 2 -33 0.83 2.94
-6 2 34 7.18 4.2
-6 3 0 329.98 11.49
-6 -3 0 344.26 13.08
-6 3 -1 934.85 29.22
-6 3 1 954.09 29
-6 -3 -1 981.44 30.97
-6 -3 1 939.22 30.82
-6 -3 2 60.63 4.28
-6 3 2 56.3 3.07
-6 3 -2 59.52 3.44
-6 -3 3 1540.2 47.77
-6 -3 -3 1541.97 47.75
-6 3 -3 1539.97 46.35
-6 3 -4 25.42 2.26
-6 -3 -4 19.6 2.51
-6 -3 4 24.4 2.74
-6 -3 5 252.01 10.73
-6 3 -5 260.4 9.93
-6 3 -5 268.67 10.6
-6 -3 -5 273.53 10.63
-6 -3 -5 264.1 11
-6 -3 -6 180.37 8.54
6 -3 -6 196.38 7.7
-6 -3 6 189.06 8.47
-6 3 -6 192.49 7.85
-6 3 -6 177.26 8.15
-6 -3 -6 173.81 8.06
6 -3 -7 744.72 22.83
-6 3 -7 689.26 23.66
-6 -3 -7 707.38 23.72
-6 3 -7 710.08 23.13
-6 -3 7 685.38 23.76
6 -3 -8 0.81 0.79
-6 -3 -8 -0.35 1.11
-6 3 -8 -0.35 1.23
-6 -3 8 0.36 1.27
6 -3 -8 -0.22 1.09
-6 3 -8 0.48 0.56
6 -3 -9 1676.81 45.6
6 -3 -9 1589.32 44.66
-6 -3 9 1622.83 47.21
-6 3 -9 1428.94 43.54
-6 -3 -9 1635.82 47.23
-6 3 -9 1695.54 47.32
-6 -3 -10 147.33 7.35
-6 3 -10 155.51 7.46
6 -3 -10 143.92 5.57
6 -3 -10 156.8 6.23
-6 -3 10 152.09 7.33
-6 -3 -11 25.07 2.7
-6 3 -11 15.37 2.28
6 -3 -11 19.19 1.84
6 -3 -11 12.97 1.43
6 -3 -12 127.96 5
-6 -3 -12 127.23 6.87
-6 3 -12 141.44 7.14
6 -3 -13 1089.34 32.36
-6 -3 -13 1070.96 34.55
-6 -3 -13 1060.84 35.04
-6 3 -13 1096.2 35.14
6 -3 -14 10.45 1.29
-6 -3 -14 9.06 2.12
-6 3 -14 8.16 1.97
-6 -3 -14 11.73 2.41
6 3 15 969.13 33.27
6 -3 -15 1006.26 30.68
-6 -3 -15 1051.46 33.05
-6 -3 -15 1051.98 33.67
-6 3 -15 1043.68 33.67
6 3 16 198.5 9.92
-6 -3 -16 233.96 10.03
6 -3 -16 226.3 8.04
-6 -3 -16 238.18 10.52
-6 3 -16 226.02 10.37
-6 -3 -17 13.93 2.58
6 -3 -17 17.07 1.64
6 3 17 9.75 2.25
-6 3 -17 14.37 2.56
-6 -3 -17 13.44 2.48
-6 -3 -18 17.27 2.87
-6 -3 -18 17.98 2.94
-6 3 -18 16.94 2.86
6 3 18 16.61 2.78
6 3 19 768.35 27.01
-6 -3 -19 817.03 26.86
-6 -3 -19 821.9 27.77
-6 3 -19 809.19 27.73
6 3 -19 771.32 24.11
-6 -3 -20 2.62 2.49
6 3 -20 5.95 1.15
6 3 20 3.68 1.88
-6 -3 -20 2.7 2.16
-6 3 -20 6.46 2.24
-6 -3 -21 278.88 11.69
6 3 -21 260.56 9.16
-6 3 -21 270.01 12.36
-6 -3 -21 258.76 12.25
6 3 21 245.11 11.44
-6 -3 -22 116.71 6.9
6 3 22 105.5 6.67
-6 -3 -22 109.05 7.25
-6 3 -22 108.29 7.3
-6 -3 -23 238.14 10.86
-6 -3 -23 218.35 11.27
-6 3 -23 214.91 11.17
6 3 23 224.18 10.5
6 -3 23 211.97 10.88
6 3 23 226.3 11.12
-6 -3 -24 32.96 4.18
-6 -3 -24 28.31 3.99
-6 3 -24 27.63 3.96
6 3 24 30.76 3.9
6 3 25 700.8 25.44
-6 -3 -25 759.33 27.39
-6 3 -25 739.13 27.16
-6 -3 -26 56.11 5.56
-6 3 -26 52.63 5.38
-6 3 27 102.75 8.31
-6 -3 -27 127.9 8.49
-6 3 -27 112.41 8.05
-6 3 28 47.35 5.83
-6 -3 -28 37.45 4.67
-6 3 -28 23.75 4.07
-6 -3 -29 170.96 10.75
-6 3 -29 183.35 10.98
-6 3 29 207.5 11.89
-6 3 30 26.08 4.89
-6 -3 -30 14.54 3.76
-6 3 -30 19.1 3.8
-6 3 31 410.13 18.79
-6 -3 -31 404.23 18.27
-6 3 -31 380.3 18
-6 3 32 42.05 6.05
-6 -3 -32 39.62 5.25
-6 3 -32 36.34 5.28
-6 3 33 -0.88 4.26
-6 3 34 37.47 5.84
-6 4 0 109.6 5.25
-6 -4 0 117.35 6.43
-6 4 -1 1.23 0.98
-6 4 1 -0.23 0.91
-6 -4 -1 -0.41 1.23
-6 -4 1 0.41 1.17
-6 4 -2 3.06 1.23
-6 -4 -2 2.07 1.19
-6 -4 2 -0.41 1.46
-6 4 2 1.54 0.94
-6 4 -3 112.88 5.28
-6 -4 -3 93.19 5.8
-6 -4 3 95.52 6.06
-6 -4 3 95.39 4.37
-6 -4 4 23.8 1.88
-6 -4 4 20.2 2.62
-6 4 -4 17.46 2.17
-6 -4 -4 21.98 2.78
-6 4 -4 21.77 2.45
-6 -4 -4 25.46 2.51
-6 -4 -5 0.33 1.21
-6 4 -5 0.65 1.09
-6 -4 -5 1.67 1.51
-6 -4 5 -0.4 1.38
-6 4 -5 0.29 1.18
-6 -4 5 0.48 0.74
6 -4 -6 17.23 1.71
-6 4 -6 16.37 2.07
-6 -4 6 16.11 1.5
-6 4 -6 17.17 2.26
-6 -4 -6 20.28 2.35
-6 -4 -6 16.78 2.44
-6 -4 6 12.49 2.26
-6 -4 -7 8.47 2.08
-6 -4 -7 13.27 2.02
-6 4 -7 11.84 1.95
6 -4 -7 9.22 1.32
-6 4 -7 10.43 1.86
-6 -4 7 10.87 1.24
-6 -4 -8 2.43 1.34
-6 4 -8 1.04 1.22
-6 -4 -8 2.15 1.75
-6 -4 8 4.2 0.93
6 -4 -8 0.95 0.93
-6 4 -8 2.63 1.52
-6 -4 -9 50.56 4.2
-6 -4 -9 47.59 3.68
-6 4 -9 55.47 3.97
6 -4 -9 47.32 2.86
6 -4 -9 51.1 3.24
-6 4 -9 46.58 3.66
6 -4 -10 19.47 2
-6 4 -10 14.28 2.2
-6 -4 -10 15.64 2.21
-6 4 -10 15.91 2.27
6 -4 -10 16.53 1.69
6 -4 -11 2.67 1.02
-6 -4 -11 1.15 1.42
-6 4 -11 1.53 1.32
6 -4 -11 1.33 1.12
-6 4 -11 0.74 1.34
6 -4 -12 25.51 2.05
-6 -4 -12 27.83 3.03
-6 4 -12 19.38 2.6
6 -4 -12 25.35 2.02
-6 4 -12 22.03 2.76
6 -4 -13 18.95 1.68
-6 4 -13 19.71 2.72
-6 -4 -13 20.36 2.69
-6 4 -13 23.98 2.81
6 -4 -13 17.06 1.75
-6 -4 -14 4.27 1.72
-6 4 -14 6.39 1.8
6 -4 -14 5.67 1.24
-6 -4 -14 5.34 1.95
6 -4 -15 22.27 2.01
-6 -4 -15 23.44 3.19
-6 -4 -15 19.43 2.74
-6 4 -15 18.03 2.58
6 -4 -16 7.31 1.39
-6 -4 -16 8.1 2.46
-6 -4 -16 5.53 1.82
-6 4 -16 6.43 2.01
-6 -4 -17 3.36 1.88
-6 4 -17 -0.48 1.8
-6 -4 -17 0.88 2.01
-6 -4 -18 -0.45 2.31
-6 -4 -18 1.99 1.71
-6 4 -18 2.97 1.57
-6 -4 -19 8.87 2.71
-6 -4 -19 7.76 2.31
-6 4 -19 19.07 3.09
-6 -4 -20 2.4 2.37
-6 -4 -20 6.48 2.28
-6 4 -20 2.16 1.66
-6 4 21 6.06 2.72
-6 -4 -21 0.98 2.21
-6 -4 -21 1.67 1.92
-6 4 -21 2.22 1.96
-6 -4 -22 -0.5 2.48
-6 4 22 0.63 2.42
-6 4 -22 1.73 1.72
-6 -4 -22 0.58 1.73
-6 4 23 1.31 2.81
-6 -4 -23 3.12 2.4
-6 -4 -23 -1.81 2.23
-6 4 -23 -1.81 2.37
-6 -4 -24 0.54 2.52
-6 4 24 -0.68 2.77
-6 4 -24 -1.27 2.01
-6 -4 -24 -0.64 2.24
-6 4 25 58 5.98
-6 4 -25 54.55 5.52
-6 -4 -25 57.94 5.67
-6 -4 -26 2.02 2.48
-6 4 -26 5.37 2.37
-6 4 26 4.39 3.28
-6 -4 -27 9.02 2.88
-6 4 -27 4.84 2.5
-6 4 27 8.27 3.57
-6 -4 -28 6.45 2.76
-6 4 -28 5.72 2.7
-6 4 28 6.19 3.32
-6 -4 -29 -1.48 2.89
-6 4 -29 0.74 2.47
-6 4 29 -0.79 3.34
-6 -4 -30 2.27 2.97
-6 4 -30 6.05 2.79
-6 4 30 1.62 3.42
-6 -4 -31 13.25 3.62
-6 4 -31 15.58 3.72
-6 4 31 17.54 4.43
-6 -4 -32 -2.4 2.95
-6 4 -32 -4.79 3.42
-6 4 32 0.86 3.37
-6 4 33 0.88 3.65
-6 5 0 831.73 25.64
-6 5 0 863.08 27.07
-6 -5 0 866.35 28.74
-6 5 -1 56.03 2.79
-6 5 1 58.04 3.69
-6 -5 -1 57.95 4.64
-6 -5 1 55.62 4.51
-6 5 -1 63.62 3.96
-6 5 1 62.66 3.24
-6 -5 2 180.98 7.36
-6 5 -2 184.21 7.93
-6 5 2 183.38 7.06
-6 -5 2 170.85 8.74
-6 -5 -2 185.99 8.9
-6 -5 -3 1219.46 39.1
-6 -5 3 1212.74 36.9
-6 5 3 1193.44 36.75
-6 5 -3 1227.93 37.78
-6 -5 3 1210.51 39.19
-6 -5 -3 1210.25 37.74
-6 5 -3 1213.4 37.68
-6 -5 -4 99.31 6.27
-6 5 -4 104.24 5.5
-6 -5 -4 101.68 5.5
-6 5 4 99.36 5.08
-6 -5 4 105.47 4.88
-6 5 -4 105.89 5.57
-6 -5 -5 82.38 5.51
-6 -5 5 79.24 4.06
-6 5 -5 80.91 4.84
-6 5 5 80.33 4.51
-6 5 -5 90.08 4.98
-6 -5 -5 77.93 4.73
-6 -5 -6 303.82 12.5
-6 5 -6 292.3 11.38
-6 -5 -6 279.57 11.32
-6 5 -6 287.52 11.48
-6 -5 6 292.7 10.27
-6 5 6 287.76 11.05
-6 -5 7 862.14 27.01
-6 5 -7 908.09 28.74
-6 5 7 851.4 28
-6 -5 -7 917.55 28.56
-6 5 -7 876.34 28.38
-6 -5 -7 847.78 29.5
-6 5 -8 4.39 1.69
-6 5 8 3.9 1.94
-6 -5 -8 9.6 2.36
-6 -5 -8 4.49 1.77
-6 5 -8 5.13 1.52
-6 -5 8 4.64 1.2
-6 -5 9 1012.06 30.43
-6 5 9 983.23 31.93
-6 5 -9 984.76 32.32
-6 -5 -9 1041.29 33.34
-6 -5 -9 989.41 32.11
-6 5 -9 971.85 32.03
-6 -5 -10 260.95 11.29
-6 5 10 241.21 10.36
-6 -5 -10 240.14 10.29
-6 5 -10 243.23 10.33
-6 5 -10 250.95 10.6
-6 -5 -11 37.03 3.4
-6 5 -11 40.2 3.55
-6 5 -11 36.96 3.47
-6 -5 -11 48.58 4.29
6 -5 -11 41.74 2.91
-6 5 11 28.89 3.42
6 -5 -12 193.19 7.27
-6 5 -12 192.63 9.05
-6 -5 -12 178.2 8.69
-6 5 -12 194.37 8.91
-6 5 12 197.16 9.11
-6 -5 -13 1056.1 34.22
-6 5 -13 1066.49 34.17
-6 5 -13 1025.45 34.39
-6 5 13 1012.39 34.28
6 -5 -13 1069.6 31.73
6 -5 -14 0.57 0.95
-6 -5 -14 0.42 1.66
-6 5 -14 0.84 1.41
-6 5 14 0.46 2.47
-6 5 -14 1.34 1.79
-6 -5 -14 0.91 2.07
-6 5 -15 472.36 17.22
-6 -5 -15 439.82 17.06
-6 -5 -15 461.89 17.42
-6 5 -15 444.52 17.32
-6 5 15 445.79 17.44
-6 5 16 143.08 8.23
-6 -5 -16 162.04 8.32
-6 5 -16 150.44 8.12
-6 -5 -16 146.11 7.82
-6 5 -16 140.89 7.72
-6 5 -17 32.18 3.74
-6 -5 -17 31.44 3.86
-6 -5 -17 29.54 3.45
-6 5 -17 27.99 3.42
-6 5 17 32.64 4.1
-6 -5 -18 85.51 6.02
-6 5 -18 94.48 6.3
-6 5 18 81.94 6.2
-6 -5 -18 83.66 5.88
-6 5 -18 85.08 5.92
6 -5 -18 78.47 4.57
6 -5 -19 690.46 22.59
-6 -5 -19 719.05 24.96
-6 5 -19 699.88 24.82
-6 -5 -19 714.21 24.86
-6 5 19 647.72 24.91
-6 5 -19 666.38 24.65
-6 -5 -20 16.02 2.96
-6 5 -20 20.22 3.01
6 -5 -20 19.91 2.41
-6 -5 -20 23.6 3.89
-6 5 -20 22.77 3.46
-6 5 20 21.96 3.81
-6 -5 -21 284.37 13.28
-6 5 -21 298.42 13.37
-6 -5 -21 303.32 13.42
-6 5 21 315.81 14.16
-6 -5 -22 182.19 9.48
-6 5 22 167.69 9.64
-6 -5 -22 154.13 9.04
-6 5 -22 155.99 9.06
-6 5 23 91.11 7.12
-6 -5 -23 83.21 6.47
-6 5 -23 79.93 6.32
-6 5 24 38.85 5.14
-6 -5 -24 38.51 4.61
-6 5 -24 36.51 4.46
-6 5 25 550.34 22.23
-6 -5 -25 561.8 21.78
-6 5 -25 532.83 21.57
-6 5 26 34.32 4.91
-6 -5 -26 39.24 4.8
-6 5 -26 33.21 4.65
-6 5 27 47.56 5.89
-6 -5 -27 50.13 5.28
-6 5 -27 48.67 5.33
-6 5 28 110.01 8.41
-6 5 -28 100.25 7.61
-6 -5 -28 89.81 7.52
-6 5 29 328.73 15.97
-6 -5 -29 300.06 14.92
-6 5 -29 300.19 14.82
-6 -5 -30 12.73 3.47
-6 5 -30 12.7 3.42
-6 5 30 10.79 4.57
-6 5 31 265.07 14.58
-6 5 32 41.1 6.09
-6 -6 0 4.44 1.86
-6 6 -1 338.24 12.89
-6 6 1 336.09 11.32
-6 -6 1 324.27 12.36
-6 -6 -1 371.08 14.48
-6 6 2 11.61 1.69
-6 6 -2 18.85 2.22
-6 -6 -2 15.14 2.11
-6 6 -2 13.52 2.17
-6 -6 -2 14.33 2.72
-6 -6 2 13.77 1.94
-6 6 -3 202.39 8.49
-6 -6 -3 206.3 8.55
-6 6 -3 197.94 8.84
-6 -6 3 197.91 8.2
-6 6 3 202.17 7.79
6 -6 -3 201.03 8.59
-6 -6 -3 187.57 9.61
-6 6 -4 34.89 3.01
-6 -6 -4 35.28 3.15
6 -6 -4 36.31 3.06
-6 -6 -4 36.56 3.97
-6 6 -4 38.2 3.44
-6 -6 4 39.92 2.99
-6 6 4 43.55 3.01
-6 -6 -5 10.41 2.43
6 -6 -5 8.33 1.7
-6 6 5 10.69 1.89
-6 6 -5 10.86 2.14
-6 -6 5 12.08 1.77
-6 -6 -5 9.85 1.82
-6 6 -5 7.86 1.65
-6 -6 -6 22.41 3.14
-6 -6 -6 23.86 2.58
-6 6 -6 21.38 2.46
6 -6 -6 18.95 2.3
-6 6 6 15 2.2
-6 6 -6 19.27 2.63
-6 -6 6 21.23 2.17
-6 -6 -7 4.48 2.2
-6 -6 -7 2.98 1.47
-6 6 -7 4.92 1.52
-6 6 -7 3.54 1.66
-6 -6 7 4.52 1.31
-6 6 7 4.59 1.72
6 -6 -7 1.52 1.13
-6 -6 -8 0.99 2.05
-6 6 8 0.98 1.64
-6 -6 -8 -0.34 1.21
-6 6 -8 0.34 1.28
-6 6 -8 0.4 1.61
6 -6 -8 -0.3 1.19
-6 -6 8 0.25 1.01
-6 -6 -9 -0.5 1.87
-6 6 9 0.35 1.83
-6 -6 -9 -0.35 1.25
-6 6 -9 -0.35 1.21
-6 6 -9 0.42 1.47
-6 -6 9 -0.49 1.16
6 -6 -9 -0.3 1.14
-6 6 10 0.75 1.82
-6 6 -10 2.18 1.48
-6 -6 -10 2.56 1.52
6 -6 -10 4.53 1.36
-6 6 -10 1.29 1.59
-6 -6 10 2.66 1.14
-6 -6 -10 4.46 2.29
-6 6 -11 2.21 1.56
-6 6 -11 -0.38 1.2
-6 -6 -11 1.14 1.52
6 -6 -11 1.21 1.21
-6 -6 -11 2.99 1.88
-6 6 11 0.4 1.82
-6 6 -12 6.39 1.97
-6 -6 -12 7.02 1.95
-6 6 -12 6.19 1.89
6 -6 -12 8.51 1.82
-6 6 12 6.68 2.26
-6 -6 -12 8.03 2.48
-6 6 13 30.8 3.68
-6 6 -13 31.12 3.53
6 -6 -13 26.9 2.81
-6 6 -13 30.13 3.2
-6 -6 -13 26.71 3.17
-6 -6 -13 27.43 3.65
-6 -6 -13 37.19 3.96
6 -6 -13 30.64 2.32
-6 6 -14 3.87 1.83
6 -6 -14 1.88 1.32
-6 -6 -14 -0.5 2.04
-6 6 14 3.7 2.08
6 -6 -14 4.27 1.17
-6 -6 -14 -0.84 1.56
-6 6 -14 0.84 1.51
-6 6 15 -0.49 2.24
6 -6 -15 2.48 1
-6 6 -15 3.49 2.17
-6 -6 -15 0.44 1.55
-6 6 -15 0.44 1.57
-6 -6 -15 3.05 2.38
6 -6 -15 5.39 1.6
6 -6 -16 22.47 2.55
-6 -6 -16 27.69 3.28
-6 6 -16 29.35 3.34
-6 6 16 30.53 3.78
-6 6 -16 21.55 3.31
-6 -6 -16 22.62 3.43
6 -6 -17 0.66 1.26
-6 -6 -17 3.79 1.82
-6 6 -17 0.94 1.58
-6 -6 -17 1.06 2.19
-6 6 -17 0.53 2.15
-6 6 17 3.19 2.28
-6 -6 -18 0.49 1.86
-6 6 -18 0.49 2.1
-6 6 18 0.56 2.5
-6 6 -18 3.79 2.16
-6 -6 -18 2.17 2.54
6 -6 -18 6.98 1.77
-6 -6 -19 35.15 3.84
-6 6 -19 32.95 3.74
6 -6 -19 39.46 3.38
-6 6 19 39.44 4.58
-6 -6 -20 -0.53 1.87
-6 6 -20 0.53 1.95
6 -6 -20 0.69 1.28
-6 6 20 0.6 2.46
-6 -6 -21 8.36 2.72
-6 6 -21 6.66 2.31
-6 6 21 5.03 2.82
6 -6 -21 4.62 1.69
-6 6 22 3.26 2.7
-6 -6 -22 3.5 2.25
-6 6 -22 2.91 2
6 -6 -22 6.53 1.86
-6 6 23 2.7 2.65
-6 -6 -23 1.2 2.06
-6 6 -23 -0.6 2.1
6 -6 -23 1.11 1.45
-6 -6 -24 4.3 2.46
-6 6 -24 8.57 2.99
-6 6 24 14.7 3.7
-6 -6 -25 27.29 4.02
-6 6 -25 32.29 4.15
-6 6 25 41.99 5.1
-6 -6 -26 8.52 2.99
-6 6 -26 7.19 2.81
-6 6 26 10.47 3.36
-6 -6 -27 20.94 3.68
-6 6 -27 17.52 3.56
-6 6 27 17.74 4.27
-6 -6 -28 -0.69 2.97
-6 6 -28 -0.69 2.87
-6 6 28 -1.59 3.12
-6 6 -29 15.69 3.62
-6 -6 -29 12.15 3.37
-6 6 29 16.37 4.34
-6 6 30 7.56 3.83
-6 6 31 2.58 3.62
-6 -7 0 845.36 27.76
-6 -7 1 5.93 1.73
-6 -7 -1 9.37 1.88
-6 -7 -1 6.5 2.14
-6 -7 -2 99.12 5.28
6 -7 -2 95.06 5.68
-6 -7 -2 97.77 6.62
-6 -7 2 100.58 5.52
-6 7 -2 99.18 5.91
-6 -7 -3 10.77 2.03
-6 7 -3 8.85 1.82
6 -7 -3 10.11 2.04
-6 -7 -3 11.35 2.78
-6 7 -3 11.35 2.29
-6 -7 3 15.55 2.12
-6 7 4 508.31 17.18
6 -7 -4 495.37 18.3
-6 -7 -4 529.53 17.78
-6 7 -4 537.37 17.81
-6 -7 -4 499.33 19.71
-6 -7 4 502.43 17.86
-6 7 -4 549.13 18.99
-6 -7 -5 12.92 2.95
-6 7 5 12.82 2.09
-6 -7 -5 11.69 2.02
-6 7 -5 13.06 2.01
6 -7 -5 10.6 2.13
-6 -7 5 12 2.06
-6 7 -5 10.5 2.38
6 -7 -6 1078.85 35.56
-6 -7 -6 1155.01 35.2
-6 7 -6 1123.31 35.1
-6 -7 -6 1151.23 37.53
-6 7 6 1096.81 34.82
-6 7 -6 1153.98 36.36
-6 -7 6 1089.36 35.06
-6 -7 -7 31.87 3.99
-6 7 7 35.88 3.28
-6 -7 -7 41.31 3.35
-6 7 -7 37.93 3.17
-6 7 -7 48.89 4.2
-6 -7 7 46.2 3.42
6 -7 -7 30.83 3.15
-6 -7 -8 47.07 4.62
6 -7 -8 47.8 3.82
-6 -7 8 50.64 3.58
-6 7 -8 52.94 3.75
-6 -7 -8 51.89 3.84
-6 7 8 42.62 3.63
-6 7 -8 49.74 4.3
-6 -7 -9 98.46 6.73
-6 -7 9 91.8 5.09
-6 7 9 93.38 5.57
-6 7 -9 101.54 6.26
6 -7 -9 87.29 5.37
-6 -7 -9 102.37 5.55
-6 7 -9 104.4 5.59
-6 7 10 534.07 19.22
-6 -7 -10 537.06 20.52
-6 7 -10 533.51 20.07
6 -7 -10 528.9 18.93
-6 -7 10 548.21 18.47
-6 -7 -10 564.75 19.07
-6 7 -10 548.9 19
-6 -7 -11 5.52 1.79
-6 7 -11 4.01 1.62
-6 7 11 3.23 2.13
6 -7 -11 3.24 1.6
-6 -7 -11 5.36 2.51
-6 7 -11 2.41 2.04
6 -7 -12 603.15 20.85
-6 7 -12 601.4 22.1
-6 -7 -12 595.33 22.45
-6 -7 -12 645.72 21.3
-6 7 -12 622.23 21.14
-6 7 12 565.62 21.34
-6 -7 -13 66.99 4.75
-6 7 -13 76.39 4.94
-6 -7 -13 71.16 5.52
6 -7 -13 62.74 4.49
-6 7 -13 70.13 5.37
-6 -7 -13 74.57 5.99
-6 7 13 57.98 4.93
-6 7 -14 5.74 2.05
-6 7 14 5.67 2.52
-6 -7 -14 6.54 2.79
6 -7 -14 5.92 1.64
-6 -7 -14 9.14 2.75
-6 -7 -14 2.07 1.63
-6 7 -14 8.61 1.98
-6 -7 -15 62.92 4.71
-6 7 -15 57.8 4.64
6 -7 -15 65 3.2
-6 -7 -15 56.23 4.98
6 -7 -15 53.87 4.19
-6 7 -15 66.34 5.37
-6 7 15 53.93 4.95
6 -7 -16 838.09 28.5
6 -7 -16 862.93 25.99
-6 7 -16 896.45 29.43
-6 -7 -16 920.2 29.49
-6 7 16 861.52 29.94
6 -7 -17 1.53 1.76
-6 7 17 2.17 2.53
-6 -7 -17 0.46 1.82
-6 7 -17 5.07 2.19
-6 7 18 349.19 15.05
-6 -7 -18 343.37 14.23
-6 7 -18 339.73 14.19
6 -7 -18 350.49 13.53
6 -7 -19 22.36 2.92
-6 7 19 24.13 3.93
-6 -7 -19 31.38 3.57
-6 7 -19 21.66 3.25
6 -7 -20 70.17 4.96
-6 -7 -20 87.41 6.16
-6 7 -20 82.19 5.94
-6 7 20 78.41 6.42
-6 7 21 19.09 3.81
6 -7 -21 20.69 2.95
-6 -7 -21 24.65 3.57
-6 7 -21 18.54 3.33
-6 7 22 612.82 23.82
6 -7 -22 604.28 21.62
-6 -7 -22 614.5 22.93
-6 7 -22 635.13 23.18
-6 7 23 2.74 3.12
-6 -7 -23 2.33 2.15
-6 7 -23 1.16 2.09
-6 7 24 127 9.09
-6 -7 -24 140.76 8.42
-6 7 -24 142.56 8.61
-6 7 -25 53.81 5.21
-6 -7 -25 40.94 4.74
-6 7 25 45.5 5.6
-6 -7 -26 140.66 8.98
-6 7 -26 157.64 9.43
-6 7 26 177.89 10.74
-6 -7 -27 2.63 2.38
-6 7 -27 -0.66 2.52
-6 7 27 2.34 3.29
-6 7 28 311.86 15.68
-6 7 29 11.56 4.27
-6 7 30 16.91 4.76
-6 -8 0 93.1 5.01
-6 -8 0 103 5.95
-6 -8 1 6.83 1.91
-6 -8 -1 3.34 1.49
-6 -8 1 4.71 1.4
-6 -8 -1 4.24 1.79
-6 -8 -2 1.73 1.53
-6 -8 2 4.33 1.69
6 -8 -2 1.75 1.54
-6 -8 -2 4.2 1.5
-6 -8 -3 0.59 2.03
-6 -8 3 0.39 1.43
-6 -8 -3 -0.28 1.27
6 -8 -3 -2.6 1.92
-6 8 -4 7.42 2.29
-6 -8 -4 6.48 2.61
-6 -8 4 7.18 1.88
-6 -8 -4 11.25 1.84
-6 8 -4 10.51 1.78
6 -8 -4 4.28 1.73
6 -8 -5 0.42 1.6
-6 8 -5 -0.95 1.99
-6 -8 -5 -1.18 1.97
-6 -8 -5 1.48 1.29
-6 8 -5 0.87 1.16
-6 -8 5 -0.37 1.46
-6 -8 -6 46.83 4.68
-6 8 -6 34.1 3.84
-6 -8 6 41.46 3.52
-6 -8 -6 39.68 3.16
-6 8 -6 36.43 3.08
6 -8 -6 36.4 3.6
-6 8 -7 0.49 1.76
-6 -8 -7 -1.17 2.2
-6 -8 -7 0.31 1.23
-6 8 -7 -0.31 1.14
6 -8 -7 -1.27 1.45
-6 -8 7 0.36 1.34
-6 8 -8 8.95 2.38
6 -8 -8 9.68 2.15
-6 -8 -8 11.89 2.02
-6 8 -8 11.74 2.02
-6 -8 8 14.02 2.24
-6 -8 -8 9.93 2.71
-6 -8 -9 1.17 2.11
-6 -8 9 1.42 1.47
-6 8 9 -0.37 1.89
6 -8 -9 0.84 1.48
-6 -8 -9 -0.33 1.37
-6 8 -9 0.65 1.23
-6 8 -9 0.51 1.79
-6 8 10 57.86 4.42
-6 -8 -10 49.94 4.86
-6 -8 10 59.24 4.17
-6 8 -10 51.78 3.87
-6 -8 -10 50.98 3.85
6 -8 -10 50.9 4.2
-6 8 -10 48.3 4.71
-6 -8 11 -1.05 1.52
-6 -8 -11 0.36 1.53
-6 8 -11 -1.06 1.59
-6 -8 -11 0.58 2.17
-6 8 -11 2.66 1.92
-6 8 11 -0.83 1.95
6 -8 -11 1.26 1.52
-6 -8 -12 10.37 2.14
-6 8 -12 11.01 2.14
-6 -8 -12 14.37 3.02
-6 8 -12 11.42 2.7
-6 8 12 8.79 2.53
6 -8 -12 10.51 2.24
6 -8 -13 -1.27 1.84
-6 -8 -13 -0.39 1.76
-6 8 -13 -0.77 1.74
-6 8 13 -0.46 2.22
-6 -8 -13 -0.57 1.76
6 -8 -14 -0.43 1.73
-6 8 14 2.42 2.17
-6 8 -14 0.4 1.59
-6 -8 -14 -0.4 1.7
-6 -8 -14 1.71 1.81
6 -8 -15 1.29 1.62
-6 8 15 0.51 2.24
-6 -8 -15 -0.42 1.73
-6 8 -15 -0.41 1.62
-6 -8 -15 0.57 2.02
6 -8 -16 6.1 2.08
-6 8 16 1.06 2.77
-6 -8 -16 4.35 1.84
-6 8 -16 6.91 2.11
-6 -8 -16 10.82 2.67
6 -8 -16 9.05 1.4
6 -8 -17 1.32 1.59
-6 -8 -17 0.46 2.02
-6 8 -17 -0.45 2.13
-6 8 17 0.55 2.29
-6 8 18 17.87 3.41
-6 -8 -18 15.35 2.8
-6 8 -18 18.18 2.98
6 -8 -18 16.41 2.62
-6 8 19 6.58 2.88
-6 -8 -19 2.46 2.01
-6 8 -19 6.86 2.3
6 -8 -19 4.47 1.92
-6 8 20 1.87 2.53
-6 -8 -20 -1.52 1.95
-6 8 -20 -1.01 2.09
6 -8 -20 1.36 1.59
-6 8 21 -0.65 2.77
-6 -8 -21 0.53 2.1
-6 8 -21 1.57 1.89
6 -8 -21 0.46 1.61
-6 8 22 2.68 2.87
-6 -8 -22 2.72 2.22
-6 8 -22 1.62 2.04
6 -8 -22 1.85 1.82
-6 8 23 0.69 2.77
-6 -8 -23 1.69 2.29
-6 8 -23 -1.12 2.11
-6 8 24 -2.15 3.22
-6 -8 -24 -0.58 2.27
-6 8 -24 -1.15 2.08
-6 8 25 1.48 3.38
-6 8 -25 -0.6 2.2
-6 -8 -25 5.39 2.8
-6 8 26 -0.76 3.17
-6 8 27 0.79 3.54
-6 8 28 34.13 5.46
-6 -9 0 660.7 23.92
-6 -9 0 694.69 22.08
-6 -9 -1 56.18 3.6
-6 -9 1 66.78 3.95
-6 -9 1 54.63 4.56
-6 -9 -1 53.05 4.61
-6 -9 -2 151.8 8.32
6 -9 -2 157.07 8.52
-6 -9 2 155.4 6.88
-6 -9 2 156.49 8.16
-6 -9 -2 163.15 6.9
-6 -9 3 245.39 9.46
-6 -9 -3 229.66 11.11
-6 -9 3 256.49 11.01
-6 -9 -3 242.9 9.43
6 -9 -3 245.7 11.32
-6 -9 -3 240.67 12.26
-6 -9 -4 175.05 9.1
-6 -9 -4 172.08 7.38
-6 -9 4 170.87 8.52
6 -9 -4 186.81 9.17
-6 -9 -4 166.33 9.76
-6 -9 5 18.86 2.89
6 -9 -5 24.3 3.37
-6 -9 -5 18.93 2.34
-6 -9 -5 19.16 3.52
-6 9 -6 459.89 17.93
-6 -9 6 452.18 16.95
-6 -9 -6 452.31 18.78
6 -9 -6 427.23 17.37
-6 -9 -6 469.24 15.79
-6 -9 -7 145.5 8.86
-6 -9 7 138.51 7.44
6 -9 -7 126.95 7.54
-6 -9 -7 148.08 6.7
-6 9 -7 147.58 8.43
-6 -9 -8 2.52 2.17
6 -9 -8 5.79 1.97
-6 -9 -8 7.51 1.81
-6 -9 8 6.24 1.95
-6 -9 9 181.85 8.86
-6 -9 -9 195.21 10.5
6 -9 -9 174.29 9.1
-6 -9 -9 197.99 8.27
-6 -9 10 302.98 12.68
-6 -9 -10 328.19 12.21
-6 -9 -10 339.97 14.81
6 -9 -10 308.06 13.31
-6 -9 -11 0.62 2.2
-6 -9 -11 2.03 1.61
6 -9 -11 -0.48 1.74
-6 -9 11 0.41 1.56
6 -9 -12 397.7 15.77
-6 -9 -12 390.5 16.85
-6 -9 -12 399.41 14.69
6 -9 -13 161.56 8.59
-6 -9 -13 173.76 9.64
-6 -9 -13 159.33 7.76
-6 -9 -14 1.82 2.29
-6 -9 -14 1.92 1.72
6 -9 -14 -0.49 2.11
-6 -9 -15 93.75 5.81
6 -9 -15 88.59 6.05
-6 -9 -15 96.38 6.98
6 -9 -16 386.67 15.31
-6 -9 -16 372.63 14.64
-6 -9 -16 368.86 16.14
-6 -9 -17 7.33 2.23
6 -9 -17 8.45 2.4
-6 -9 -17 4.81 2.74
-6 -9 -18 156.84 8.21
-6 9 18 148.26 9.14
6 -9 -18 167.5 8.72
-6 -9 -19 129.85 7.28
-6 -9 19 121.36 7.05
-6 9 19 117.12 8.03
6 -9 -19 112.67 7.17
6 -9 -20 34.62 3.94
-6 -9 -20 33.75 3.92
-6 -9 20 28.93 3.7
-6 9 20 28.31 4.49
-6 -9 21 48.13 4.7
6 -9 -21 54.32 4.88
-6 -9 -21 51.27 4.66
-6 9 21 46.09 5.38
6 -9 -22 282.81 12.73
-6 9 22 289.76 14.24
-6 -9 -22 293.53 12.87
-6 9 23 9.3 3.66
-6 9 24 65 6.54
-6 9 25 89.85 7.68
-6 9 26 88.65 7.67
-6 -10 0 3.23 1.29
-6 -10 0 3.68 1.98
-6 -10 -1 6.41 2.33
-6 -10 -1 4.33 1.34
-6 -10 1 2.07 1.79
-6 -10 1 6.45 1.41
-6 -10 2 8.19 1.52
-6 -10 -2 9.78 2.34
6 -10 -2 11.17 2.73
-6 -10 2 6.61 2.23
-6 -10 -2 7.29 1.65
-6 -10 3 0.5 1.72
6 -10 -3 1.11 1.96
-6 -10 -3 2.68 1.23
-6 -10 3 2.2 1.18
-6 -10 -3 0.56 2.09
-6 -10 -4 0.92 1.03
-6 -10 -4 2.26 1.85
-6 -10 4 2.03 1.16
-6 -10 4 0.98 1.69
-6 -10 -4 0.69 2.45
6 -10 -4 2.75 2.12
-6 -10 5 2.32 1.17
-6 -10 -5 0.58 2
-6 -10 -5 2.37 1.28
-6 -10 5 1.46 1.84
-6 -10 -5 0.69 2.5
6 -10 -5 -1.1 2.07
-6 -10 6 2.6 1.17
6 -10 -6 1.64 1.93
-6 -10 -6 7.08 2.4
-6 -10 -6 1.96 1.4
-6 -10 6 3.86 1.93
-6 -10 -6 4.13 2.75
-6 -10 -7 3.42 2.58
-6 -10 7 2.39 2.05
6 -10 -7 3.27 2.01
-6 -10 -7 4.35 1.57
-6 -10 -8 -0.27 1.24
-6 -10 -8 -1.36 2.56
6 -10 -8 -0.55 1.83
-6 -10 8 0.47 1.66
-6 -10 -9 -0.28 1.57
6 -10 -9 1.09 1.82
-6 -10 -9 -0.68 2.5
-6 -10 9 0.47 1.69
-6 -10 -10 4.67 1.56
6 -10 -10 -0.54 1.97
-6 -10 -10 1.35 2.32
-6 -10 10 0.47 1.83
-6 -10 -11 -0.31 1.46
6 -10 -11 0.54 2.13
-6 -10 -11 -1.34 2.31
-6 -10 11 0.92 2.01
-6 -10 -12 3.98 2.65
6 -10 -12 1.09 2.29
-6 -10 -12 2.59 1.52
6 -10 -13 5.99 2.56
-6 -10 -13 7.69 2.07
-6 -10 -13 5.89 2.53
6 -10 -14 0.55 1.97
-6 -10 -14 -0.35 1.84
-6 -10 -14 -0.65 2.35
6 -10 -15 5.45 2.18
-6 -10 -15 4.01 1.84
-6 -10 15 6.69 2.1
-6 -10 -15 2.57 2.8
-6 -10 -16 8.94 2.95
-6 -10 16 4.76 1.81
-6 -10 -16 6.45 1.99
6 -10 -16 6.58 2.28
-6 -10 -17 6.36 2.85
-6 -10 -17 2.75 1.82
6 -10 -17 1.65 2.12
-6 -10 -18 4.39 2.69
-6 -10 -18 0.41 1.95
6 -10 -18 0.55 2.26
6 -10 -19 70.83 5.87
6 -10 -20 3.38 2.17
6 -10 -21 3.97 2.35
-6 -11 0 7.02 2.63
-6 -11 1 130.06 7.94
-6 -11 -1 126.56 8.04
-6 -11 -2 2.41 1.97
6 -11 -2 3.11 2.66
-6 -11 2 0.56 2.21
6 -11 -3 496.35 20.24
-6 -11 3 512.95 19.82
-6 -11 -3 522.5 20.37
6 -11 -4 24.63 3.8
-6 -11 4 18.77 3.16
-6 -11 -4 15.75 3.9
-6 -11 -4 14.93 3.18
6 -11 -5 42 4.74
-6 -11 -5 38.72 4.64
-6 -11 -5 41.75 5.19
-6 -11 5 35.53 4.12
6 -11 -6 -0.61 1.99
-6 -11 6 0.54 2.24
-6 -11 -6 -0.65 2.05
-6 -11 -6 -2.22 2.96
-6 -11 7 317.38 13.73
6 -11 -7 303.81 14.05
-6 -11 -7 308.08 14.49
-6 -11 -7 304.44 15.02
6 -11 -8 7.88 2.76
-6 -11 8 4.76 2.38
-6 -11 -8 6.56 3.42
-6 -11 -8 8.07 2.84
6 -11 -9 367.02 16.06
-6 -11 9 376.93 15.55
-6 -11 -9 391.21 17.12
-6 -11 -9 364.28 16.9
-6 -11 -10 4.33 2.77
-6 -11 10 3.65 2.31
6 -11 -10 1.82 2.24
6 -11 -11 -0.61 2.03
-6 -11 -11 2.87 2.7
6 -11 -12 11.52 3
-6 -11 -12 7.78 3.04
-6 -11 -13 343.94 15.6
6 -11 -13 318.09 14.6
-6 -11 -14 9.66 3.4
6 -11 -14 4.85 2.56
6 -11 -15 258.86 12.65
-6 -11 -15 272.78 13.4
6 -11 -16 11.53 3.02
-6 -11 -16 18.2 3.8
6 -11 -17 1.82 2.14
-6 -11 -17 4.01 3.13
6 -11 -18 41.42 4.65
-6 -11 -18 49.41 5.54
6 -11 -19 192.77 10.51
6 -11 -20 26.3 3.87
-6 -12 0 2.55 2.08
-6 -12 1 1.89 2.06
-6 -12 -1 5.85 2.35
-6 -12 -2 0.66 2.03
-6 -12 2 -1.25 2.14
6 -12 -3 10.87 3.01
-6 -12 3 7.39 2.65
-6 -12 -3 10.06 2.88
6 -12 -4 6.76 2.55
-6 -12 -4 3.21 2.97
-6 -12 4 4.28 2.49
-6 -12 -4 6.79 2.56
6 -12 -5 0.67 2.43
-6 -12 -5 -0.8 2.88
-6 -12 5 2.42 2.83
-6 -12 -5 0.69 2.18
-6 -12 -6 14 3.39
-6 -12 -6 13.46 3.58
6 -12 -6 17.36 3.51
-6 -12 6 20.92 3.53
-6 -12 -7 4.27 2.74
-6 -12 -7 1.57 2.9
6 -12 -7 2 2.35
-6 -12 7 1.77 2.18
-6 -12 -8 -1.45 2.5
-6 -12 -8 3.89 3.11
-6 -12 8 -0.58 2.29
6 -12 -8 -0.67 2.35
-6 -12 -9 14.65 3.65
-6 -12 -9 28.02 4.21
-6 -12 9 16.89 3.31
6 -12 -9 23.23 3.73
-6 -12 -10 -0.77 3.17
-6 -12 -10 7.53 3.18
6 -12 -10 7.33 2.9
-6 -12 10 8.07 2.81
-6 -12 -11 -1.52 2.92
6 -12 -11 1.33 2.29
-6 -12 -11 3.82 2.35
-6 -12 -12 4.5 2.88
6 -12 -12 2.66 2.55
-6 -12 -12 -0.78 2.15
6 -12 -13 1.33 2.85
-6 -12 -13 3.68 2.78
6 -12 -14 2.66 2.71
-6 -12 -14 2.91 3.07
6 -12 -15 1.33 2.28
-6 -12 -15 -0.72 2.7
6 -12 -16 41.12 4.81
-6 -12 -16 36.71 5.07
6 -12 -17 -0.66 2.4
-6 -12 -17 2.09 3.21
6 -12 -18 5.97 2.95
-6 -12 -18 17.2 4.04
6 -12 -19 0.66 2.34
-6 -13 0 80.97 6.92
-6 -13 -1 70.07 6.27
-6 -13 1 72.76 6.38
-6 -13 -2 33.38 4.67
-6 -13 2 34.62 4.44
-6 -13 -3 115.64 8.35
-6 -13 -3 106.92 8.89
-6 -13 3 131.38 8.55
-6 -13 -4 75.75 6.7
6 -13 -4 61.72 6.42
-6 -13 4 81.17 6.72
-6 -13 -4 82.8 7.75
-6 -13 -5 15.27 3.89
6 -13 -5 13.18 3.27
-6 -13 5 23.06 3.89
-6 -13 -5 17.89 3.52
-6 -13 -6 118.46 8.96
6 -13 -6 118.4 8.47
-6 -13 6 106.62 7.64
-6 -13 -6 106.34 8.35
-6 -13 -7 75.7 7.26
-6 -13 7 74.53 6.53
6 -13 -7 90.13 7.35
-6 -13 -7 83.33 7.21
-6 -13 -8 -0.82 3.03
-6 -13 8 3.84 2.74
-6 -13 -8 0.77 2.53
6 -13 -9 187.67 11.22
-6 -13 9 207.59 11.03
-6 -13 -9 195.76 11.83
-6 -13 -10 63.8 6.75
6 -13 -10 61.22 6.1
6 -13 -11 0.72 2.59
-6 -13 -11 -3.2 3.2
-6 -13 -12 80.93 7.33
6 -13 -12 84.24 7.07
7 0 0 1.07 1.38
7 0 1 -0.37 1.41
7 0 -1 0.7 1.45
-7 0 2 1817.78 52.87
7 0 -2 1833.44 55.64
7 0 2 1846.98 56.06
-7 0 3 0.22 0.47
7 0 3 2.29 1.71
7 0 -3 1 1.34
7 0 4 972.04 31.78
7 0 5 -0.4 1.43
7 0 6 73.22 5.04
-7 0 -6 76.58 4.93
-7 0 -7 0.8 1.31
7 0 7 0.83 1.62
7 0 8 1889.69 59.18
-7 0 -8 1960.82 59.18
7 0 9 -0.43 1.65
-7 0 -9 1.25 1.4
7 0 10 578.38 21.38
-7 0 -10 628.18 21.49
-7 0 -11 -0.87 1.38
7 0 11 0.89 1.61
7 0 12 390.01 15.95
-7 0 -12 446.71 16.3
7 0 13 4.66 2.33
-7 0 -13 -0.47 1.56
-7 0 -14 1503 45.97
7 0 14 1370.39 45.63
-7 0 -15 -0.99 1.74
7 0 15 0.48 2.21
-7 0 -16 173.77 9.15
7 0 16 173.45 9.09
7 0 17 2.01 2.12
-7 0 -17 -0.53 1.77
-7 0 -18 488.26 16.43
7 0 18 442.28 18.09
-7 0 -18 474.78 18.56
-7 0 -19 0.56 2.17
7 0 19 3.65 2.63
-7 0 -19 1.22 1.89
7 0 20 1185.1 40.3
-7 0 -20 1279.97 41.15
-7 0 -20 1228.16 38.28
7 0 21 2.16 2.38
-7 0 -21 -0.6 2.08
7 0 22 8.21 2.92
-7 0 -22 3.74 2.31
7 0 23 2.22 2.53
-7 0 -23 -0.65 2.49
-7 0 -24 361.6 15.76
7 0 24 327.52 14.67
-7 0 -25 2.06 2.31
-7 0 -26 510.78 21.05
-7 0 -27 2.23 2.49
-7 0 -28 18.62 3.77
-7 0 -29 -1.58 2.79
-7 0 -30 553.13 23.25
-7 0 -31 -1.66 2.71
-7 0 -32 127.04 9.49
-7 0 -33 -1.75 3.22
7 -1 0 -0.35 1.38
-7 1 0 0.85 0.74
-7 1 -1 0.95 0.8
-7 1 1 1.35 0.64
7 1 1 -0.37 1.77
7 -1 -1 0.68 1.58
7 -1 1 1.08 1.47
7 1 2 16.05 2.45
7 -1 2 13.59 2.37
-7 1 2 11.53 1.07
7 -1 -2 13.09 2.11
7 -1 3 29.8 3.13
-7 1 3 36.77 1.8
7 -1 -3 35.08 3.12
7 1 3 45.51 3.78
7 1 4 59.77 4.4
7 -1 -4 56.5 3.95
7 -1 4 63.41 4.54
7 1 5 74.54 5.15
7 -1 -5 83.08 4.75
7 -1 5 86.37 5.45
7 -1 -6 36.65 3.02
7 1 6 22.64 2.88
7 -1 6 31.37 3.32
-7 1 -6 29.29 3.01
-7 -1 -6 26.99 2.93
-7 1 -7 87.6 5.34
-7 -1 -7 77.69 5.19
7 1 7 75.05 5.26
7 -1 7 88.23 5.57
-7 -1 7 86.74 5.1
-7 1 -8 123.05 6.58
-7 -1 -8 117.54 6.52
7 1 8 122.11 6.78
-7 -1 8 114.88 6.17
7 -1 8 121.8 6.84
7 -1 9 1.74 1.86
-7 -1 9 1 1.38
-7 -1 -9 -0.83 1.28
-7 1 -9 0.83 1.24
7 1 9 -0.87 1.99
7 1 10 2.66 1.88
7 -1 10 9.34 2.36
-7 -1 10 9.82 1.95
-7 -1 -10 9.37 1.98
-7 1 -10 8.5 1.92
-7 -1 -11 -0.44 1.39
-7 1 -11 3.49 1.54
7 1 11 1.35 1.81
-7 1 -12 0.19 1.28
7 1 12 1.84 1.87
-7 1 -12 -2.25 1.47
-7 -1 -13 0.29 1.56
-7 -1 -13 -2.79 1.56
-7 1 -13 -1.4 1.56
7 1 13 1.4 1.97
-7 1 -13 -0.2 1.31
-7 -1 -14 17.68 2.35
-7 1 -14 16.36 1.94
-7 -1 -14 16.81 2.73
-7 1 -14 18.71 2.73
7 1 14 17.04 2.84
-7 -1 -15 0.92 1.63
-7 -1 -15 1.98 1.75
-7 1 -15 0.5 1.66
-7 1 -15 0.86 1.23
7 1 15 1.45 1.89
-7 -1 -16 0.51 1.72
-7 1 -16 -3.6 1.98
-7 1 -16 0.66 1.32
-7 -1 -16 -0.95 1.63
7 1 16 3.43 2.06
-7 -1 -17 2.95 1.73
7 1 17 3.48 2.17
-7 -1 -17 4.74 1.94
-7 1 -17 2.63 1.81
-7 1 -17 4.2 1.67
-7 -1 -18 14.11 2.59
-7 1 -18 9.22 2.31
7 1 18 13.66 2.9
-7 -1 -18 10.48 2.29
7 1 19 1.54 2.09
-7 1 -19 -1.13 1.94
-7 -1 -19 -1.69 2.13
-7 -1 -19 0.35 1.87
7 1 20 13.58 2.87
-7 -1 -20 16.34 2.98
-7 1 -20 16.32 3.07
-7 -1 -20 15.77 2.75
-7 -1 -21 61.72 4.64
-7 -1 -21 62.76 5.54
-7 1 -21 56.7 5.32
7 1 21 56.72 5.16
-7 -1 -22 42.92 4
7 1 22 44.68 4.46
-7 -1 -22 40.52 4.55
-7 1 -22 36.75 4.42
7 -1 23 1.72 2.49
-7 -1 -23 -0.65 2.05
-7 1 -23 -0.65 2.28
7 1 23 -0.55 2.06
-7 -1 -24 2 2.24
-7 1 -24 -0.67 2.05
7 1 24 1.11 2.38
-7 -1 -25 -2.07 2.43
-7 1 -25 -1.38 2.37
7 1 25 1.12 2.25
-7 -1 -26 0.71 2.39
-7 1 -26 -0.71 2.39
-7 -1 -27 -0.75 2.75
-7 1 -27 0.74 2.81
-7 -1 -28 6.21 2.87
-7 1 -28 6.98 2.93
-7 -1 -29 -1.58 3.11
-7 1 -29 -1.58 3.28
-7 -1 -30 1.62 2.71
-7 1 -30 5.66 3.11
-7 -1 -31 8.3 3.32
-7 1 -31 1.66 3.2
-7 -1 -32 -0.85 3.21
-7 1 -32 -0.85 2.93
-7 -1 -33 9.59 3.87
-7 1 -33 13.07 4.04
-7 -2 0 3.2 1.8
7 -2 0 0.35 1.36
-7 2 0 1.5 0.87
-7 2 1 707.27 22.57
-7 2 -1 752.71 22.93
7 -2 -1 746.8 24.6
-7 -2 1 731.11 24.94
7 -2 1 775.46 24.9
-7 2 2 585.62 18.06
7 -2 -2 584.99 19.92
-7 -2 2 606.03 20.62
-7 2 -2 565.64 18.63
-7 2 3 38.35 2.15
-7 2 -3 39.85 2.73
-7 -2 3 38.72 3.54
7 -2 -3 39.61 3.3
-7 2 -4 820.32 26.28
7 -2 -4 855.5 27.25
-7 -2 4 851.74 27.85
-7 -2 5 855.78 24.82
-7 -2 5 875.91 28.35
-7 2 -5 817.57 28.2
-7 -2 -5 835.27 28.26
7 -2 -5 904.07 27.73
7 -2 -6 189.04 7.8
7 2 6 170.76 8.49
-7 2 -6 160.62 8.14
-7 -2 -6 175.65 8.34
-7 -2 6 172.4 8.21
7 -2 -7 614.25 19.9
-7 -2 7 564.72 20.54
7 2 7 576.03 21.03
-7 2 -7 610.68 20.96
-7 -2 -7 602.98 20.96
-7 -2 8 1100.13 36.22
7 -2 -8 1169.85 35.34
7 2 8 1158.04 36.98
-7 2 -8 1127.76 36.55
-7 -2 -8 1123.48 36.61
-7 -2 9 196.93 8.7
-7 -2 -9 191.48 8.97
-7 2 -9 193.86 8.94
7 2 9 171.76 8.87
7 -2 -9 183.9 7.75
-7 -2 -10 322.82 13.33
-7 2 -10 339.3 13.42
-7 2 -10 332.79 10.86
7 2 10 327.55 13.53
-7 -2 10 328.38 12.92
-7 -2 11 666.02 23.06
7 2 11 668.55 24
-7 -2 -11 649.4 23.75
-7 2 -11 721.07 24.05
-7 2 -11 699.05 21.01
-7 2 -12 201.55 7.23
-7 -2 12 196.9 8.93
7 2 12 201.26 9.77
-7 -2 -12 212.99 9.8
-7 2 -12 210.2 9.72
7 2 13 256.35 11.45
-7 -2 13 247.98 10.46
-7 -2 -13 251.72 11.31
-7 2 -13 267.36 11.48
-7 2 -13 253.04 8.73
7 2 14 597.47 21.88
-7 -2 14 611.4 20.83
-7 -2 -14 622.85 20.88
-7 2 -14 606.54 18.88
-7 -2 -14 580.28 21.86
-7 2 -14 609.94 21.99
-7 -2 -15 278.58 11.16
-7 -2 -15 264.92 12.15
-7 2 -15 282.72 12.27
7 2 15 277.77 12.14
-7 -2 15 256.61 10.8
-7 -2 -16 79.73 4.9
-7 -2 -16 71.19 5.5
-7 2 -16 63.9 5.13
7 -2 -16 62.33 2.33
-7 -2 16 71.61 4.6
7 2 16 68.28 5.35
-7 -2 17 554.67 18.94
7 2 17 530.42 20.25
-7 -2 -17 553.7 19.24
-7 -2 -17 523.09 20.41
-7 2 -17 541.4 20.44
-7 -2 -18 61.25 4.51
-7 -2 18 42.54 3.69
7 2 18 51.15 4.71
-7 -2 -18 53.74 4.86
-7 2 -18 54.17 4.78
-7 -2 19 32.26 3.17
-7 -2 -19 23.13 3.42
-7 2 -19 28.73 3.68
7 2 19 21.57 3.44
-7 -2 -19 26.78 3.22
-7 -2 20 126.84 6.57
7 2 20 118.62 7.62
-7 -2 -20 154.04 7.61
-7 -2 -20 150.08 8.62
-7 2 -20 138.16 8.29
-7 -2 -21 265.74 12.74
-7 2 -21 264.68 12.64
-7 -2 21 255.72 10.51
7 2 21 255.73 11.97
-7 -2 -21 273.05 11.47
-7 -2 -22 56.72 5.48
-7 2 -22 49.17 5.06
-7 -2 22 55.77 4
7 2 22 50.71 4.85
-7 -2 -22 62.42 5.02
-7 -2 -23 386.43 16.73
-7 2 -23 393.78 16.75
-7 -2 -23 416.53 15.44
7 2 23 362.69 15.64
-7 -2 23 365.54 13.87
-7 -2 -24 241.71 12.32
-7 2 -24 255.35 12.58
7 2 24 222.61 11.26
-7 -2 -25 3.44 2.49
-7 2 -25 4.81 2.65
7 2 25 6.06 2.72
-7 -2 -26 235.93 12.3
-7 2 -26 210 11.77
-7 -2 -27 266.49 14
-7 2 -27 291.59 14.34
-7 -2 -28 15.54 4
-7 2 -28 22.51 3.95
-7 -2 -29 190.69 11.54
-7 2 -29 199.9 11.67
-7 2 -30 239.76 13.33
-7 -2 -30 251.14 13.45
-7 -2 -31 9.93 3.26
-7 2 -31 10.75 3.55
-7 -2 -32 100.16 8.46
-7 2 -32 93.22 8.06
-7 -2 -33 181.71 11.78
-7 2 -33 220.09 12.69
-7 2 33 191.26 12.46
-7 3 0 -1.63 0.97
-7 -3 0 -0.43 1.39
-7 3 -1 10.75 1.56
-7 -3 -1 9.93 2.12
-7 -3 1 8.05 1.97
-7 3 1 9.35 1.31
-7 -3 -2 31.01 3.29
-7 -3 2 32.92 3.32
-7 3 2 40.01 2.47
-7 3 -2 29.12 2.42
-7 3 -3 78.11 4.28
-7 -3 3 82.06 5.44
-7 -3 -3 86.14 5.59
7 -3 -3 82.85 4.98
-7 3 -4 1.8 1.21
-7 -3 4 -0.83 1.6
-7 -3 -4 2.22 1.64
7 -3 -4 0.96 1.68
-7 -3 5 64.46 4.67
-7 3 -5 60.54 3.78
-7 3 -5 60.73 4.37
-7 -3 -5 58.75 4.31
7 -3 -5 65.17 4.11
-7 -3 6 2.07 1.6
-7 3 -6 -0.39 1.35
-7 -3 -6 0.79 1.42
-7 3 -6 0.57 1.2
7 -3 -6 0.59 1.45
-7 -3 7 19.84 2.7
-7 3 -7 18.7 2.57
-7 -3 -7 15.2 2.31
-7 3 -7 14.49 2.03
7 -3 -7 18.42 2.24
-7 3 -8 1.58 1.22
-7 -3 8 1.23 1.52
7 -3 -8 3.54 1.51
-7 -3 -8 2.04 1.37
-7 3 -8 1.22 1.17
-7 3 -9 4.24 0.81
-7 -3 9 5.31 1.89
7 -3 -9 5.49 1.51
-7 -3 -9 2.08 1.47
-7 3 -9 5.38 1.53
7 -3 -10 1.24 1.23
-7 -3 -10 2.12 1.5
-7 3 -10 0.42 1.3
-7 3 -10 0.65 0.69
-7 -3 10 -0.41 1.59
-7 -3 -11 48.5 4.05
-7 3 -11 48.32 4.07
-7 -3 11 40.83 3.71
7 -3 -11 43.03 3
-7 -3 -12 4.97 1.74
-7 3 -12 5.4 1.81
-7 -3 12 4.43 1.86
-7 -3 13 32.09 3.29
-7 -3 -13 30.68 3.43
-7 3 -13 29.18 3.3
-7 -3 14 -2.8 1.87
-7 -3 -14 -0.96 1.73
-7 3 -14 -0.95 1.51
-7 -3 -14 -1.17 2.05
-7 -3 15 16.36 2.46
-7 -3 -15 20.68 2.93
7 -3 -15 13.84 1.3
-7 3 -15 20.34 3.01
-7 -3 -15 10.45 2.46
-7 -3 -16 11.22 2.71
-7 3 -16 11.19 2.61
-7 -3 16 13.13 2.33
-7 -3 -16 8.88 2.37
-7 -3 -17 0.52 1.85
-7 3 -17 0.52 1.71
-7 -3 17 -0.79 1.67
-7 -3 -17 -0.41 2.09
-7 3 -18 0.54 2.01
-7 -3 -18 0.55 1.78
7 3 18 3.05 2.03
-7 -3 18 -0.79 1.8
-7 -3 -18 1.28 1.99
-7 -3 -19 1.69 1.94
-7 3 -19 1.69 2.03
-7 -3 19 0.79 1.81
7 3 19 -0.51 2.2
-7 -3 -19 1.31 2.16
-7 -3 -20 12.82 2.72
-7 3 -20 18.02 3.09
-7 -3 20 12.5 2.38
7 3 20 10.92 2.74
-7 -3 -20 15.76 2.92
-7 -3 -21 1.8 1.85
-7 3 -21 0.6 1.9
7 3 21 0.53 2.06
-7 -3 21 -0.39 1.86
-7 -3 -21 1.38 2.27
-7 -3 22 23.11 2.9
7 3 22 24.41 3.63
-7 -3 -22 29.63 3.83
-7 3 -22 24.29 3.75
-7 -3 -22 26.23 3.85
-7 -3 -23 4.85 2.62
-7 -3 -23 7.74 2.85
-7 3 -23 4.51 2.43
-7 -3 23 4.96 1.89
-7 -3 -24 0.5 2.65
-7 -3 -24 -0.66 2.23
-7 3 -24 -3.32 2.6
-7 -3 24 0.38 1.64
-7 -3 -25 1.02 3.05
-7 -3 -25 -0.69 2.65
-7 3 -25 3.43 2.48
-7 -3 -26 5.73 2.47
-7 3 -26 2.86 2.34
-7 -3 -27 23.21 4.04
-7 3 -27 20.93 3.95
-7 -3 -28 -0.76 2.88
-7 3 -28 -1.53 3.11
-7 -3 -29 -1.56 2.75
-7 3 -29 -1.56 3
-7 3 29 0.82 3.15
-7 3 -30 2.4 2.89
-7 3 30 6.74 3.61
-7 -3 -31 -1.65 3.53
-7 3 -31 -0.82 2.97
-7 3 31 0.87 3.34
-7 -3 -32 -2.53 3.55
-7 3 -32 2.53 2.82
-7 3 32 5.36 3.23
-7 -3 -33 -0.86 3.56
-7 3 -33 -0.86 3.55
-7 -4 0 2.77 2.01
-7 4 0 0.98 1.19
-7 -4 1 2069.81 63.21
-7 4 -1 2103.92 61.08
-7 4 1 2003.44 60.81
-7 -4 -1 2006.86 63.11
-7 4 -2 0.27 1.07
-7 -4 2 -0.46 1.67
-7 -4 -2 1.87 1.69
-7 -4 3 38.72 3.76
-7 -4 3 35.4 2.33
-7 -4 -3 34.22 3.58
-7 4 -3 31.35 2.73
-7 -4 4 46.77 2.71
-7 4 -4 47.73 3.44
-7 -4 4 47.16 4.17
-7 -4 -4 57.29 4.61
-7 4 -4 48.66 3.85
-7 -4 -4 44.11 3.75
-7 4 -5 1622.63 49.97
-7 -4 -5 1611.66 49.96
-7 -4 5 1625.52 50.65
-7 -4 5 1580.76 47.49
-7 -4 -5 1615.27 50.86
-7 4 -5 1645.77 49.13
-7 4 -6 44.37 3.29
-7 -4 6 34.71 2.04
-7 -4 -6 31.81 3.21
-7 4 -6 33.93 3.37
-7 -4 6 33.59 3.66
-7 -4 -6 39.6 3.85
-7 -4 -7 497.75 17.82
-7 4 -7 458.56 17.55
7 -4 -7 484 16.83
-7 4 -7 497.69 17.24
-7 -4 7 496.07 15.24
-7 -4 7 491.26 18.37
-7 -4 -7 473.84 18.41
-7 -4 8 0.45 1.52
-7 -4 -8 -0.81 1.36
-7 4 -8 -0.81 1.42
7 -4 -8 0.83 1.49
-7 4 -8 0.35 1.36
-7 4 -9 73.49 4.67
7 -4 -9 66.48 3.99
-7 -4 9 60.61 4.9
-7 -4 -9 66.05 4.73
-7 4 -9 71.4 4.88
-7 -4 10 6.32 2
-7 -4 -10 4.66 1.93
-7 4 -10 7.58 2
-7 4 -10 4.5 1.79
7 -4 -10 4.88 1.17
7 -4 -10 6.47 1.67
7 -4 -11 1043.19 31.91
-7 4 -11 1060.14 34.15
7 -4 -11 1063.01 32.63
-7 -4 11 1020.18 34.65
-7 4 -11 1077.7 34.68
-7 -4 -11 1106.29 34.81
7 -4 -12 -0.17 1.01
-7 4 -12 2.04 1.69
7 -4 -12 0.22 1.22
-7 -4 12 1.35 1.93
-7 -4 -12 -0.9 1.62
-7 4 -12 0.45 1.46
7 -4 -13 183.83 7.11
-7 -4 13 166.41 8.8
7 -4 -13 182.56 6.85
-7 4 -13 179.72 8.74
-7 4 -13 179.79 8.97
-7 -4 -13 197.8 9.29
-7 -4 14 22.49 3.12
7 -4 -14 25.79 2.04
-7 4 -14 14.9 2.69
-7 4 -14 29.23 3.36
-7 -4 -14 20.68 3.03
-7 -4 -14 24.28 3.32
-7 -4 -15 308.52 12.73
-7 4 -15 289.52 12.52
7 -4 -15 279.15 9.84
-7 -4 -15 277.42 12.1
-7 -4 15 290.31 12.3
7 -4 -16 1.44 1.07
-7 -4 -16 3.59 2.44
-7 -4 -16 1.01 1.79
-7 4 -16 2.52 1.94
-7 -4 -17 1219.45 38.82
-7 -4 -17 1139.55 39.14
-7 4 -17 1216.41 39.36
-7 -4 -18 0.47 2.23
-7 -4 -18 0.54 1.82
-7 4 -18 0.54 2.08
-7 -4 -19 34.32 4.1
-7 4 -19 34.77 4.02
-7 -4 -19 41.78 4.28
-7 -4 -20 2.9 2.14
-7 4 -20 4.05 1.99
-7 -4 -20 1.98 2.44
-7 -4 -21 548.22 21.79
-7 4 -21 569.68 22
-7 -4 -21 594.02 21.41
-7 -4 -22 1.55 2.67
-7 -4 -22 -0.62 2.14
-7 4 -22 0.62 1.91
-7 4 23 488.18 20.85
-7 -4 -23 533.1 20.09
-7 -4 -23 537.31 21.07
-7 4 -23 534.07 21.02
-7 4 24 8.49 3.82
-7 -4 -24 7.29 2.71
-7 4 -24 6.61 2.55
-7 4 25 5.13 3.52
-7 -4 -25 4.14 2.38
-7 4 -25 4.82 2.43
-7 4 26 5.31 3.5
-7 4 -26 1.44 2.42
-7 -4 -26 4.34 2.55
-7 -4 -27 232.15 12.73
-7 4 -27 237.66 12.76
-7 4 27 255.94 13.46
-7 4 28 0.81 3.41
-7 -4 -28 1.51 2.46
-7 4 -28 0.75 2.52
-7 -4 -29 256.84 13.54
-7 4 -29 241.83 13.35
-7 4 29 256.75 14.1
-7 4 30 -0.85 3.86
-7 -4 -30 0.79 2.52
-7 4 -30 0.79 2.86
-7 4 31 0.87 3.89
-7 -4 -31 8.14 3.49
-7 4 -31 0.81 3.25
-7 4 32 2.65 3.72
-7 -4 -32 4.17 2.94
-7 4 -32 -0.83 3.37
-7 5 0 0.29 1.2
-7 5 0 1.33 1.27
-7 -5 0 0.51 1.7
-7 -5 -1 158.67 8.42
-7 -5 1 149.19 8.16
-7 5 1 148.44 6.67
-7 5 -1 137.86 6.67
-7 5 -1 148.05 5.6
-7 5 1 147.51 6.06
-7 -5 -2 43.7 4.23
-7 -5 2 35.14 3.79
-7 5 -2 40.93 2.21
-7 -5 2 37.44 2.75
-7 5 2 39.77 2.91
-7 5 -2 37.36 3.19
-7 5 -3 69.61 4.68
-7 -5 -3 74.67 4.86
-7 5 -3 73.48 4.55
-7 -5 3 73.53 3.98
-7 5 3 77.6 4.22
-7 -5 3 75.61 5.65
-7 -5 -3 80.09 5.75
-7 5 -4 2.99 1.55
-7 -5 -4 2.26 1.61
-7 5 -4 2.99 1.4
-7 5 4 1.55 1.66
-7 -5 4 -1 1.77
-7 -5 -4 2.55 1.71
-7 -5 4 0.42 0.95
-7 5 5 4.48 1.84
-7 5 -5 1.52 1.46
-7 -5 -5 2.3 1.48
-7 -5 5 4.51 2.08
-7 -5 -5 3.58 2.01
-7 5 -5 3.07 1.56
-7 -5 5 1.01 1
-7 5 6 6.34 2
-7 -5 6 4.5 1.97
-7 5 -6 5.67 1.64
-7 -5 -6 5.12 2.16
-7 -5 6 2.3 1.07
-7 5 -6 5.77 1.78
-7 -5 -6 4.27 1.67
-7 -5 7 83.57 5.85
-7 -5 -7 91.82 6.17
-7 -5 7 73.42 3.79
-7 5 -7 83.7 5.15
-7 -5 -7 80.91 5.18
-7 5 -7 80.67 5.12
-7 -5 -8 2.61 2.08
-7 -5 8 1 1.88
-7 -5 8 1.76 1.02
-7 5 -8 1.9 1.55
-7 -5 -8 2.4 1.54
-7 5 -8 0.4 1.3
7 -5 -9 1.65 1.45
-7 -5 -9 0.52 1.93
-7 5 -9 0.4 1.52
-7 -5 -9 -1.23 1.7
-7 5 -9 0.41 1.37
-7 -5 9 0.5 1.85
7 -5 -10 0.52 1.3
-7 -5 -10 -0.53 1.98
-7 5 -10 0.41 1.41
-7 5 -10 0.42 1.41
-7 -5 -10 0.42 1.63
7 -5 -11 6.27 1.53
-7 5 -11 4.24 1.76
-7 5 11 6.59 2.13
-7 -5 -11 7.4 2.07
-7 5 -11 7.78 2.06
-7 5 -12 10.05 2.22
-7 5 12 10.42 2.66
-7 -5 -12 6.71 1.99
-7 5 -12 10.22 2.1
7 -5 -12 9.4 1.65
-7 5 -13 4.07 2.12
7 -5 -13 3.08 1.24
-7 5 -13 4.15 1.88
-7 -5 -13 4.64 1.86
-7 5 13 4.11 2.28
-7 5 -14 61.67 4.94
-7 -5 -14 70.86 5.4
-7 5 14 72.89 5.51
7 -5 -14 68.44 3.53
-7 -5 -14 62.81 4.99
-7 5 -14 71.94 5.27
-7 5 -15 7.73 2.41
-7 -5 -15 2.93 2.35
-7 -5 -15 5.86 2.06
-7 5 -15 2.91 1.91
-7 5 15 10.56 3.1
-7 -5 -16 1.98 2.29
-7 5 16 6.32 2.87
-7 -5 -16 1.52 1.87
-7 5 -16 2.01 1.86
-7 5 -16 3.48 2.1
-7 -5 -17 2.62 2.28
-7 5 -17 4.17 2.01
-7 5 -17 9.24 2.53
-7 5 17 9.35 2.71
-7 -5 -17 3.51 2.38
-7 -5 -18 -2.17 2.32
-7 5 -18 -1.08 2.27
-7 5 -18 -1.59 1.92
-7 -5 -18 1.54 2.5
-7 5 18 1.15 2.34
-7 -5 -19 -1.05 2.56
-7 5 19 2.4 2.69
-7 -5 -19 0.56 1.97
-7 5 -19 -1.67 2.09
-7 -5 -20 1.62 2.56
-7 5 20 1.87 2.59
-7 -5 -20 -1.74 2.18
-7 5 21 5.18 2.82
-7 -5 -21 2.39 2.16
-7 5 -21 2.98 2.1
-7 5 22 11.41 3.31
-7 -5 -22 11.08 2.77
-7 5 -22 3.07 2.37
-7 5 23 1.38 2.76
-7 -5 -23 -4.46 2.55
-7 5 -23 -1.91 2.73
-7 5 24 22.1 4.38
-7 5 -24 17.87 3.57
-7 -5 -24 16.6 3.58
-7 5 25 5.14 3.05
-7 5 -25 4.16 2.39
-7 -5 -25 0.7 2.45
-7 5 26 8.33 3.5
-7 -5 -26 5.71 3.2
-7 5 -26 5.66 2.73
-7 5 27 17.91 4.2
-7 -5 -27 4.35 2.8
-7 5 -27 13.73 3.61
-7 5 28 5.62 3.49
-7 -5 -28 -0.74 3.03
-7 5 -28 0.74 3.38
-7 5 29 -0.83 3.3
-7 -5 -29 6.12 3.17
-7 5 -29 1.53 2.63
-7 5 30 -2.55 4.19
-7 -5 -30 -3.92 3.46
-7 5 -30 -1.56 2.82
-7 5 31 2.62 3.23
-7 -5 -31 2.4 3.13
-7 5 -31 -4.78 3.58
-7 -5 -32 -0.82 3.4
-7 5 -32 -0.82 3.02
-7 6 0 -0.9 1.18
-7 -6 0 0.55 1.89
-7 6 -1 293.87 12.05
-7 -6 1 295.9 11.46
-7 -6 1 315.29 13.75
-7 -6 -1 299.27 13.57
-7 6 -1 306.42 10
-7 6 1 321.03 10.62
-7 -6 -2 564.76 19.72
-7 6 -2 581.62 19.75
-7 -6 2 563.05 18.99
-7 6 -2 578.02 19.8
-7 -6 -2 565.95 21.39
-7 -6 2 564.74 21.43
-7 6 2 556.61 18.21
-7 -6 -3 4.43 1.96
-7 6 3 6.84 1.72
-7 6 -3 5.83 1.74
-7 -6 -3 7.73 2.03
-7 -6 3 5.18 1.43
-7 6 -3 9.1 2.07
-7 -6 3 4.94 2.24
-7 -6 4 261.34 12.79
-7 -6 -4 289.31 12.97
-7 6 4 286.01 10.56
-7 6 -4 272.16 11.43
-7 -6 4 280.7 10.61
-7 6 -4 286.04 11.53
-7 -6 -4 300.53 11.73
-7 -6 5 509.15 19.36
-7 6 5 494.73 16.83
-7 -6 5 474.43 16.48
-7 6 -5 499.41 17.77
-7 -6 -5 505.9 17.8
-7 -6 -5 493.51 19.22
-7 6 -5 486.2 17.77
-7 -6 -6 36.38 4.09
-7 -6 -6 29.79 3.07
-7 6 -6 23.08 2.83
-7 -6 6 22.54 3.31
-7 -6 6 23.96 2.33
-7 6 6 25.36 2.88
-7 6 -6 27.89 3.06
-7 -6 7 211.86 8.28
-7 -6 -7 210.7 9.41
-7 6 -7 208.67 9.37
-7 -6 -7 214.68 10.7
-7 6 7 200.43 8.9
7 -6 -7 217.2 8.87
-7 6 -7 215.95 9.63
-7 -6 8 951.12 28.45
7 -6 -8 889.01 28.98
-7 -6 -8 930.66 30.09
-7 6 -8 900.4 29.91
-7 -6 -8 891.68 31.43
-7 6 -8 889.61 30.13
-7 6 8 903.83 29.45
-7 -6 -9 40.57 4.44
7 -6 -9 40.93 3.24
-7 -6 9 36.37 2.74
-7 6 9 38.34 3.81
-7 6 -9 37.59 3.82
-7 6 -9 39.71 3.67
-7 -6 -9 43.32 3.81
-7 6 10 281.07 11.65
-7 6 -10 259.72 11.75
-7 -6 -10 274.75 11.67
-7 6 -10 295.42 11.86
-7 -6 -10 288.51 13.03
7 -6 -10 277.7 10.71
-7 -6 -11 371.58 15.28
-7 6 -11 365.47 14.34
-7 -6 -11 346.66 13.93
-7 6 -11 354.12 13.95
7 -6 -11 327.39 12.64
-7 6 11 354.25 13.93
-7 -6 -12 239.5 11.67
-7 6 12 225.55 10.71
-7 6 -12 245.49 10.86
-7 -6 -12 249.25 10.89
7 -6 -12 256.33 9.35
-7 6 -12 245.85 11.13
7 -6 -12 234.93 9.59
7 -6 -13 99.85 5.42
-7 6 -13 107 6.69
-7 -6 -13 116.69 6.72
-7 6 -13 96.84 6.22
-7 6 13 111.85 6.78
7 -6 -13 115.05 5.12
7 -6 -14 493.76 15.94
-7 6 -14 499.46 18.86
7 -6 -14 477.14 16.74
-7 -6 -14 495.98 18.46
-7 6 -14 481 18.29
-7 6 14 479.77 18.53
-7 -6 -14 496.44 19.08
7 -6 -15 124.87 5.23
-7 6 15 133.27 7.75
-7 -6 -15 135.43 7.61
-7 6 -15 149.04 7.83
7 -6 -15 135.92 6.33
-7 6 -15 120.53 7.54
-7 -6 -15 126.96 7.85
-7 -6 -16 112.3 6.85
-7 6 -16 107.62 6.75
7 -6 -16 106.49 5.48
-7 6 16 104.74 6.95
-7 -6 -16 100.43 7.08
-7 6 -16 103.32 6.86
-7 -6 -17 235.64 11.03
-7 6 -17 238.36 11.15
7 -6 -17 221.32 9.32
-7 6 17 252.41 11.64
-7 -6 -18 220.18 10.55
-7 6 -18 196.16 10.27
-7 6 18 223 11.05
-7 6 19 24.49 3.92
-7 -6 -19 22.2 3.47
-7 6 -19 20.98 3.24
-7 6 20 291.52 13.83
-7 6 -20 315.97 13.69
-7 -6 -20 288.51 13.3
-7 6 21 174.25 10.24
-7 -6 -21 191.05 10.01
-7 6 -21 183.19 9.91
-7 6 22 4.7 3.31
-7 -6 -22 4.28 2.49
-7 6 -22 6.09 2.57
-7 -6 -23 177.49 9.95
-7 6 -23 158.33 9.56
-7 6 23 188.58 10.56
-7 -6 -24 257.31 12.48
-7 6 -24 222.7 11.99
-7 6 24 226.98 12.57
-7 -6 -25 -0.68 2.66
-7 6 -25 -0.67 2.38
-7 6 25 -1.49 3.72
-7 6 26 173.58 10.71
-7 -6 -26 163.38 9.98
-7 6 -26 159.45 9.95
-7 6 27 180.47 10.97
-7 -6 -27 143.88 9.58
-7 6 -27 164.02 9.99
-7 -6 -28 13.9 3.74
-7 6 -28 11.67 3.38
-7 6 28 4.07 3.77
-7 6 29 100.51 8.58
-7 -6 -29 109.55 8.26
-7 6 -29 108.5 8.2
-7 6 30 255.29 14.55
-7 -6 -30 326.32 15.12
-7 6 -30 268.96 14.32
-7 -6 -31 -1.57 3.26
-7 6 -31 2.35 3.24
-7 -7 0 -1.79 1.95
-7 -7 0 0.36 1.32
-7 -7 1 46.79 3.63
-7 7 -1 44.18 3.61
-7 -7 -1 39.1 3.5
-7 -7 -1 47.72 4.84
-7 -7 1 38.27 4.34
-7 -7 -2 88.76 6.58
-7 7 -2 85.53 5.13
-7 -7 -2 84.45 5.15
-7 -7 2 88.68 5.08
-7 7 -2 85.67 5.44
-7 -7 2 79.66 6.25
-7 7 -3 1.42 1.42
-7 -7 -3 -0.36 1.56
-7 7 3 1.79 1.36
-7 7 -3 -0.83 1.72
-7 -7 -3 2.39 2.15
-7 -7 3 -0.33 1.28
-7 -7 3 0.6 2.16
-7 7 4 6.43 1.69
-7 -7 -4 8.33 1.9
-7 7 -4 5.72 1.75
-7 7 -4 12.25 2.31
-7 -7 4 8.55 1.74
-7 -7 -4 6.58 2.4
-7 -7 -5 16.78 3.23
-7 7 -5 17.72 2.45
-7 -7 -5 16.1 2.48
-7 7 5 12.95 2.15
-7 -7 5 17.11 2.29
-7 7 -5 18.13 2.68
-7 7 6 0.59 1.54
-7 -7 -6 1.49 1.51
-7 7 -6 2.21 1.52
7 -7 -6 -0.36 1.59
-7 -7 -6 0.6 2.15
-7 -7 6 1.79 1.2
-7 7 -6 3.53 1.66
-7 7 7 -0.96 1.74
-7 -7 -7 -1.78 2.37
-7 7 -7 0.45 1.52
7 -7 -7 -0.36 1.48
-7 -7 7 0.59 1.3
-7 -7 -7 0.38 1.35
-7 7 -7 -0.38 1.64
7 -7 -8 17.3 2.37
-7 -7 8 15.78 2.11
-7 -7 -8 16.05 3.27
-7 7 -8 12.57 2.5
-7 -7 -8 16.41 2.59
-7 7 -8 19.32 2.65
-7 7 8 17.57 2.58
-7 -7 -9 11.29 3.05
-7 -7 9 13.14 1.98
7 -7 -9 11.23 2.02
-7 -7 -9 9.62 2.14
-7 7 -9 11.5 2.24
-7 7 -9 12.41 2.56
-7 7 9 6.62 2.14
-7 -7 -10 9.49 2.92
-7 -7 10 3.86 1.41
7 -7 -10 1.75 1.48
-7 -7 -10 3.71 1.77
-7 7 -10 4.49 1.83
-7 7 -10 3.42 1.8
-7 7 10 2.74 1.97
7 -7 -11 -0.35 1.32
-7 7 -11 -1 1.84
-7 -7 -11 2.38 2.24
-7 7 11 1.25 1.92
-7 -7 -11 -0.42 1.59
-7 7 -11 -0.84 1.68
-7 7 12 0.88 2
-7 7 -12 2.04 1.88
-7 -7 -12 0.6 1.96
7 -7 -12 1.75 1.45
-7 7 -12 0.86 1.75
-7 -7 -12 3.89 1.97
-7 7 13 1.39 2.14
-7 -7 -13 -3.12 1.94
-7 7 -13 2.21 1.83
-7 7 -13 0.52 1.85
7 -7 -13 3.14 1.61
-7 -7 -13 3.59 2.44
7 -7 -13 3.27 1.56
-7 -7 -14 10.17 2.5
-7 7 -14 11.47 2.48
-7 7 14 6.36 2.51
7 -7 -14 6.99 1.76
7 -7 -14 10.14 1.65
-7 7 15 4.1 2.56
7 -7 -15 5.95 1.79
7 -7 -15 7.45 1.46
-7 -7 -15 5.25 2.08
-7 7 -15 4.74 1.97
-7 -7 -16 -0.98 2.04
-7 7 -16 0.98 1.84
7 -7 -16 0.42 1.04
-7 7 16 0.54 2.3
7 -7 -16 -0.35 1.55
-7 7 17 -1.12 2.48
7 -7 -17 -0.35 1.39
-7 -7 -17 -1.53 2.36
-7 7 -17 -1.52 2.06
-7 7 18 4.68 2.7
-7 -7 -18 2.64 2.03
-7 7 -18 1.05 1.8
-7 7 19 -2.44 3.07
-7 -7 -19 0.54 1.96
-7 7 -19 -0.54 1.86
-7 7 20 4.43 2.8
-7 -7 -20 6.18 2.37
-7 7 -20 4.48 2.28
-7 7 21 -1.97 3.11
-7 -7 -21 -1.76 2.43
-7 7 -21 -1.17 2.24
-7 7 22 -2.04 3.18
-7 7 -22 0.61 2.35
-7 -7 -22 1.84 2.41
-7 -7 -23 2.52 2.37
-7 7 -23 -1.25 2.54
-7 7 23 -1.41 3.11
-7 -7 -24 2.56 2.91
-7 7 -24 -0.64 2.77
-7 7 24 2.18 3.06
-7 -7 -25 2.63 2.53
-7 7 -25 3.94 2.42
-7 7 25 2.25 3.46
-7 -7 -26 3.39 2.61
-7 7 -26 0.67 2.75
-7 7 26 4.62 3.3
-7 -7 -27 -0.69 2.56
-7 7 -27 0.69 2.71
-7 7 27 -1.59 3.56
-7 -7 -28 -0.71 3.41
-7 7 -28 -1.41 2.98
-7 7 28 -1.63 4.03
-7 -7 -29 -0.73 2.75
-7 7 -29 -1.45 2.74
-7 -8 0 -1.3 2.45
-7 8 0 -1 1.84
-7 -8 0 -2.04 1.91
-7 -8 0 0.82 1.61
-7 8 -1 3.02 1.64
-7 -8 -1 7.83 1.97
-7 -8 1 6.37 1.97
-7 8 1 4.98 1.8
-7 -8 1 3.37 1.65
-7 -8 -1 8.42 2.78
-7 -8 1 9.09 2.87
-7 -8 -1 8.46 2.09
-7 -8 -2 705.71 23.46
-7 8 -2 715.55 23.47
-7 -8 -2 677.16 24.11
-7 -8 2 691.07 26.16
-7 -8 -2 721.02 26.28
-7 -8 2 696.7 23.83
-7 -8 -3 0.34 1.58
-7 8 -3 0.34 1.56
-7 -8 -3 1.29 2.33
-7 -8 3 -0.38 1.52
-7 8 -4 512.38 19.44
-7 -8 -4 501.25 20.86
-7 -8 -4 535.07 18.36
-7 8 -4 524.74 18.27
-7 -8 4 526.06 18.54
7 -8 -5 17.8 2.72
-7 8 -5 16.4 2.81
-7 -8 -5 10.59 2.16
-7 8 -5 14.28 2.23
-7 -8 5 17.65 2.48
-7 -8 -5 15.46 3.28
-7 -8 -6 58.12 5.55
7 -8 -6 44.07 3.95
-7 -8 -6 47.62 3.83
-7 8 -6 52.7 3.99
-7 8 -6 44.65 4.34
-7 -8 6 48.86 3.84
-7 8 7 4.21 1.99
-7 8 -7 7.5 2.18
-7 -8 -7 6.27 2.05
-7 8 -7 6.56 1.78
-7 -8 7 7.32 1.91
-7 -8 -7 7.72 3.1
7 -8 -7 9.58 2.18
-7 8 8 771.81 25.8
-7 -8 8 757.12 25.6
7 -8 -8 770.97 26.34
-7 8 -8 786.46 26.03
-7 -8 -8 812.48 26.19
-7 -8 -8 782.1 28.58
-7 8 -8 782.64 27.26
-7 -8 -9 4.45 2.55
-7 8 9 3.36 1.99
-7 8 -9 2.08 1.96
-7 -8 -9 3.88 1.74
-7 8 -9 4.21 1.7
-7 -8 9 4.02 1.83
7 -8 -9 3.29 1.82
-7 -8 -10 168.02 9.76
7 -8 -10 169.46 8.22
-7 -8 -10 153.1 7.86
-7 8 -10 170.9 8.11
-7 8 10 177.99 8.37
-7 -8 10 161.63 7.58
-7 8 11 50.33 4.46
7 -8 -11 60.6 4.43
-7 -8 -11 50.51 4.2
-7 8 -11 51.19 4.17
-7 -8 -11 63.88 5.78
-7 8 12 130.57 7.32
-7 -8 -12 122.26 8.08
-7 -8 -12 134.81 7.08
-7 8 -12 110.57 6.66
7 -8 -12 117.57 6.66
-7 -8 -13 5.71 2.89
-7 -8 -13 0.44 1.61
-7 8 -13 4.31 2.02
-7 8 13 0.46 2.37
7 -8 -13 4.1 1.94
-7 -8 -14 721.13 27.47
7 -8 -14 756.49 25.71
-7 8 14 734.4 26.42
-7 -8 -14 770.07 26.1
-7 8 -14 787.67 26.14
-7 -8 -15 23.37 3.74
7 -8 -15 20.98 2.1
7 -8 -15 22.1 2.92
-7 -8 -15 11.15 2.56
-7 8 -15 17.05 2.89
-7 8 15 18.47 3.48
-7 -8 -16 64.36 5.09
-7 8 -16 61.91 4.89
7 -8 -16 53.22 4.35
-7 8 16 51.13 4.99
-7 -8 -17 11.86 2.66
-7 8 -17 12.75 2.59
7 -8 -17 17.61 2.77
-7 8 17 12.37 3.14
-7 8 18 195.14 10.63
-7 -8 -18 224.61 10.52
-7 8 -18 213.35 10.35
-7 8 19 1.83 2.7
-7 -8 -19 0.53 2.01
-7 8 -19 3.18 2.24
-7 -8 -20 457.88 18
-7 8 -20 471.67 18.16
-7 8 20 406.26 18.21
-7 -8 -21 17.72 3.21
-7 8 -21 15.91 3.25
-7 8 21 18.42 4.05
-7 -8 -22 21.62 3.55
-7 8 -22 18.02 3.36
-7 8 22 17.04 4.06
-7 -8 -23 6.62 2.67
-7 8 -23 9.58 2.92
-7 8 23 4.23 3.17
-7 8 24 259.98 13.54
-7 -8 -24 275.59 12.89
-7 8 -24 245.76 12.49
-7 8 25 2.25 3.37
-7 -8 -25 5.72 2.68
-7 8 -25 3.8 2.53
-7 8 26 206.01 12.28
-7 -8 -26 217.52 11.48
-7 8 -26 217.56 11.45
-7 -8 -27 41.46 5.25
-7 8 -27 40.63 5.1
-7 8 27 38.17 5.66
-7 -9 0 -1.41 2.54
-7 -9 0 -0.32 1.58
-7 -9 0 -0.93 1.63
-7 -9 1 3.17 1.46
-7 -9 1 0.91 1.75
-7 -9 -1 1.9 1.6
-7 -9 -1 2.21 1.42
-7 -9 -1 4.21 2.42
-7 -9 1 2.82 2.49
-7 -9 -2 12.17 2.45
-7 -9 -2 8.39 2.81
-7 -9 -2 9.19 1.87
-7 -9 2 14.25 2.51
-7 -9 2 11.17 2.08
-7 -9 -3 1 1.89
-7 -9 -3 2.79 2.68
-7 -9 3 1.3 1.67
-7 -9 3 2.87 1.61
-7 -9 -3 4.19 1.66
-7 -9 4 0.42 1.6
-7 -9 -4 -1.39 2.62
-7 -9 -4 2.61 1.42
-7 -9 -5 1.39 2.2
-7 -9 5 -0.83 1.9
-7 -9 -5 2.33 1.43
7 -9 -5 0.48 1.86
-7 -9 -6 -1.38 2.72
-7 -9 6 1.64 1.7
-7 -9 -6 -0.34 1.55
7 -9 -6 -2.88 1.95
-7 -9 -7 -0.35 1.41
7 -9 -7 -0.95 2.01
-7 -9 -7 1.39 2.72
-7 -9 7 2.42 1.79
-7 -9 -8 2.48 1.57
-7 -9 -8 2.75 2.37
7 -9 -8 1.89 1.59
-7 -9 8 0.79 1.62
-7 -9 -9 5.12 1.8
-7 -9 -9 5.47 2.98
-7 -9 9 0.78 1.5
7 -9 -9 2.35 2.02
-7 -9 -10 1.88 1.53
7 -9 -10 0.47 1.69
-7 -9 10 2.71 1.83
-7 -9 -10 1.36 2.15
-7 -9 -11 -1.16 2.05
7 -9 -11 -3.29 1.84
-7 -9 -11 -0.68 2.39
-7 -9 -12 16.8 2.74
7 -9 -12 17.8 2.96
-7 -9 -12 12.09 3.18
7 -9 -13 1.87 1.87
-7 -9 -13 0.42 1.78
-7 -9 -13 -2.01 2.31
7 -9 -14 1.87 1.77
-7 -9 -14 0.85 1.97
-7 -9 -14 1.34 2.42
7 -9 -15 -0.47 1.76
-7 9 15 1.05 2.49
-7 -9 -15 -0.88 2.04
-7 -9 -15 1.34 2.41
7 -9 -16 14.06 2.74
-7 9 16 14.32 3.25
-7 -9 -16 9.17 2.44
-7 -9 -16 13.93 3.48
7 -9 -17 5.63 2.26
-7 9 17 5.17 2.83
-7 -9 -17 3.86 2.26
-7 9 18 -1.2 3.06
-7 -9 -18 -1.51 2.35
-7 9 19 -0.62 2.67
-7 -9 -19 0.51 2.41
-7 9 20 9.05 3.49
-7 -9 -20 5.24 2.36
-7 9 21 14.08 3.59
-7 -9 -21 12.97 2.99
-7 9 22 10.41 3.75
-7 -9 -22 6.11 2.61
-7 9 23 -1.44 3.31
-7 -9 -23 1.14 2.6
-7 9 24 1.48 3.22
-7 -9 -24 -2.35 2.6
-7 9 25 2.29 3.22
-7 -9 -25 0.6 2.32
-7 -10 0 -1.04 2.19
-7 -10 0 1.52 2.74
-7 -10 0 -1.96 2.22
-7 -10 -1 309.75 13.8
-7 -10 1 335.82 13.93
-7 -10 -1 318.87 15.75
-7 -10 -1 327.17 12.01
-7 -10 1 319.3 11.93
-7 -10 -2 96.07 6.69
-7 -10 2 107.88 5.48
-7 -10 2 101.53 6.68
-7 -10 -2 103.35 8.01
-7 -10 -2 102.94 5.43
-7 -10 3 3.9 2.13
-7 -10 3 3.42 2.02
-7 -10 -3 5.49 1.81
-7 -10 -3 2.77 2.09
-7 -10 -3 9.02 3.27
-7 -10 4 103.22 6.71
-7 -10 -4 112.89 8.31
-7 -10 4 117.6 5.8
-7 -10 -4 111.3 5.72
-7 -10 -4 110.29 7.32
7 -10 -5 320.19 14.03
-7 -10 -5 357.65 16.11
-7 -10 5 312.32 13.48
-7 -10 -5 333.01 12.21
-7 -10 -5 327.55 14.42
-7 -10 5 314.89 12.07
-7 -10 -6 31.5 2.98
7 -10 -6 23.26 3.57
-7 -10 6 26.65 3.35
-7 -10 -6 25.44 3.78
-7 -10 -6 27.46 4.42
-7 -10 -7 199.08 11.26
7 -10 -7 178.23 9.58
-7 -10 7 176.56 8.96
-7 -10 -7 188.96 8.2
7 -10 -8 282.53 12.89
-7 -10 8 282.19 12.37
-7 -10 -8 304.94 11.53
-7 -10 -8 301.12 14.77
-7 -10 -9 51.64 4.01
-7 -10 9 57.94 4.68
7 -10 -9 60.57 5.15
-7 -10 -9 52.74 5.85
-7 -10 -10 123.34 6.33
7 -10 -10 104.34 7.08
-7 -10 10 119.33 6.94
-7 -10 -10 119.5 8.5
-7 -10 -11 349.08 13.41
-7 -10 -11 352.76 16.37
7 -10 -11 361.18 14.91
-7 -10 -12 77.38 6.85
-7 -10 -12 84.41 5.25
7 -10 -12 79.91 5.98
-7 -10 -13 54.95 4.31
-7 -10 -13 55.29 5.74
7 -10 -13 60.14 5.21
-7 -10 -14 89.05 7.28
-7 -10 -14 84.28 5.51
7 -10 -14 81.13 6.03
-7 -10 -15 108.61 7.97
-7 -10 -15 111.99 6.36
7 -10 -15 91.9 6.55
7 -10 -16 26.3 3.69
-7 -10 -16 27.95 4.62
-7 -10 -16 24.35 3.35
-7 -10 -17 202.46 9.63
-7 -10 -18 2.73 2.16
-7 -10 -19 19.28 3.01
-7 -10 -20 35.71 3.97
-7 -10 -21 176.29 9.26
-7 -11 0 -0.82 3.14
-7 -11 0 -0.58 2.21
-7 -11 -1 4.87 3
-7 -11 -1 9.39 2.79
-7 -11 1 10.68 2.71
-7 -11 -2 2.43 2.78
-7 -11 -2 3.57 2.55
-7 -11 2 -1.66 2.17
-7 -11 -3 -4.02 3.45
-7 -11 3 -0.54 1.96
-7 -11 -3 0.61 2.03
-7 -11 -4 0.8 3.32
-7 -11 4 2.69 2.34
-7 -11 -4 4.94 2.42
-7 -11 5 10.62 2.61
-7 -11 -5 13.26 3.24
-7 -11 -5 14.31 4.07
-7 -11 -6 3.87 2.11
-7 -11 6 3.66 2.28
7 -11 -6 6.61 2.49
-7 -11 -6 -1.58 3.04
-7 -11 7 1.54 1.85
7 -11 -7 -1.2 2
-7 -11 -7 -2.36 2.78
-7 -11 -7 0.66 2.21
-7 -11 8 41.08 4.36
7 -11 -8 30.95 4.15
-7 -11 -8 38.51 5.06
-7 -11 -8 35.66 4.66
7 -11 -9 0.59 2.13
-7 -11 9 0.5 2.22
-7 -11 -9 -0.78 2.94
-7 -11 -9 1.37 2.41
7 -11 -10 -0.59 2.17
-7 -11 10 0.5 1.95
-7 -11 -10 -0.77 2.45
7 -11 -11 -1.17 2.35
-7 -11 -11 -0.76 2.49
7 -11 -12 7.01 2.67
-7 -11 -12 5.3 2.8
7 -11 -13 2.34 2.3
-7 -11 -13 7.48 3.26
7 -11 -14 -0.59 2.16
-7 -11 -14 -0.74 2.8
7 -11 -15 2.33 2.01
-7 -11 -15 6.63 3.16
-7 -11 -16 2.2 2.7
-7 -11 -17 12.28 3.7
-7 -12 0 2.61 3.55
-7 -12 0 1.87 2.25
-7 -12 -1 306.43 15.93
-7 -12 -1 299.88 14.23
-7 -12 1 313.51 14.2
-7 -12 -2 24.1 3.97
-7 -12 -2 17.25 4.09
-7 -12 2 26.16 4.02
-7 -12 -3 7.28 2.7
-7 -12 -3 3.43 3.37
-7 -12 3 3 2.44
-7 -12 -4 2.02 2.48
-7 -12 4 5.94 2.51
-7 -12 -4 10.22 3.59
-7 -12 5 276.98 13.06
-7 -12 -5 287.2 14.98
-7 -12 -5 281.86 13.76
-7 -12 6 -1.15 2.26
7 -12 -6 1.98 2.44
-7 -12 -6 0.84 3.42
-7 -12 -6 -1.39 2.56
7 -12 -7 112.09 7.99
-7 -12 -7 143.66 9.86
-7 -12 -7 120.9 8.48
-7 -12 7 121.47 7.85
-7 -12 -8 26.71 4.28
7 -12 -8 22.2 3.86
-7 -12 8 21.3 3.38
-7 -12 -8 30.77 5.09
-7 -12 9 26.62 3.73
7 -12 -9 24.76 4.04
-7 -12 -9 23.52 4.17
-7 -12 -9 18.96 4.21
7 -12 -10 8.37 2.89
-7 -12 -10 4.89 3.14
-7 -12 -10 3 2.52
-7 -12 -11 179.46 10.88
-7 -12 -11 178.88 11.03
7 -12 -11 171.94 10.1
-7 -12 -12 4.77 3.35
7 -12 -12 4.49 2.75
-7 -12 -12 -0.78 2.67
-7 -12 -13 66.03 6.82
7 -12 -13 52.38 5.36
-7 -12 -14 10.09 3.45
7 -12 -14 14 3.27
-7 -12 -15 102.95 8.25
-7 -12 -16 0.76 3.42
-7 -13 0 -0.68 2.55
-7 -13 1 -0.67 2.52
-7 -13 -1 -2.74 2.59
-7 -13 2 4.61 2.96
-7 -13 -2 0.7 2.45
-7 -13 3 -0.65 2.41
-7 -13 -3 -1.42 2.25
-7 -13 -4 2.17 2.73
-7 -13 4 0.64 2.71
-7 -13 5 35.5 4.48
-7 -13 6 3.75 2.68
-7 -13 7 4.92 2.6
-7 -13 8 0.61 2.4
-7 -13 9 -1.21 2.54
8 0 0 73.37 5.06
8 0 -1 -0.4 1.92
8 0 1 -1.26 1.8
-8 0 1 1.47 0.67
8 0 2 6.87 2.01
-8 0 2 13.06 1.04
8 0 -2 9.11 2.11
-8 0 3 -0.22 0.5
8 0 3 -0.88 1.88
8 0 4 21.96 3.03
8 0 5 -0.46 2.08
-8 0 -6 129.94 7.16
8 0 6 128.4 7.33
8 0 7 -0.47 1.74
-8 0 -7 -0.46 1.59
-8 0 -8 3.29 1.66
8 0 8 4.31 2.08
-8 0 -9 -0.48 1.52
8 0 9 1.46 1.91
-8 0 -10 101.19 6.44
8 0 10 104.74 6.65
-8 0 -11 -0.99 1.86
8 0 11 -1.01 2.13
8 0 12 103.03 6.81
-8 0 -12 114.83 6.93
-8 0 -13 -0.52 1.7
8 0 13 -1.05 2.21
8 0 14 13.87 2.99
-8 0 -14 13.39 2.63
8 0 15 0.54 2.04
-8 0 -15 -0.55 1.94
-8 0 -16 102.18 5.45
8 0 16 102.01 7.03
-8 0 -16 122.8 7.42
-8 0 -17 -1.17 2.42
8 0 17 0.56 2.24
-8 0 -17 -0.88 1.84
-8 0 -18 29.85 4
8 0 18 42.71 4.6
-8 0 -18 35.75 3.25
-8 0 -19 -0.61 1.76
8 0 19 1.16 2.31
-8 0 -19 0.93 1.82
-8 0 -20 32.89 4.28
-8 0 -20 36.02 3.4
8 0 20 38.17 4.43
-8 0 -21 -2.61 1.95
-8 0 -22 162.8 9.62
-8 0 -23 -0.69 2.43
-8 0 -24 2.86 2.27
-8 0 -25 0.74 2.4
-8 0 -26 35.43 4.68
-8 0 -27 -2.33 3.11
-8 0 -28 113.3 8.64
-8 0 -29 -2.51 2.88
-8 0 -30 -2.6 3.52
-8 0 -31 -2.61 3
-8 0 -32 2.67 3.35
8 -1 0 1333.55 42.46
-8 1 0 1343.07 39.8
-8 1 1 187.45 6.74
8 -1 -1 205.65 9.24
8 -1 1 186.14 8.99
-8 1 -1 196.98 7.18
8 -1 -2 312.6 12.34
-8 1 2 299.66 9.7
-8 1 -2 299.82 10.5
8 1 2 306.05 12.66
8 -1 2 291.95 12.33
8 -1 3 173.59 8.43
8 1 3 164.27 8.4
-8 1 3 165.55 5.6
-8 -1 3 163.37 5.29
8 -1 -3 171.29 8
8 -1 -4 410.4 15.41
8 -1 4 427.91 16.16
8 1 4 408.59 16.06
8 -1 5 54.02 4.71
8 1 5 50.61 4.5
-8 1 -5 55.2 4.39
-8 -1 -5 53.07 4.3
8 -1 -5 57.07 4.24
8 -1 6 933.2 31.96
8 -1 -6 961.15 31.06
8 1 6 937.77 32.1
-8 1 -6 962.07 32.06
-8 -1 -6 1020.83 32.31
8 1 7 181.59 9.04
-8 1 -7 163.27 8.66
-8 -1 -7 187.23 9.02
8 -1 7 171.57 8.86
-8 1 -8 19.7 2.92
-8 -1 -8 28.18 3.34
8 -1 8 35.55 3.83
8 1 8 18.9 3.08
-8 -1 -9 253.21 11.5
-8 1 -9 270.57 11.79
8 1 9 247.38 11.53
8 -1 9 269.97 11.85
8 1 10 456.42 18.27
-8 -1 -10 498.95 18.45
-8 1 -10 483.64 18.32
8 -1 10 478.73 18.49
8 1 11 11.22 2.73
-8 -1 -11 7.41 2.1
-8 1 -11 10.37 2.29
8 -1 11 9.74 2.77
8 -1 12 750.07 26.72
-8 -1 -12 769.65 26.73
-8 1 -12 772.13 26.65
-8 1 -12 768.45 23.89
8 1 12 713.48 26.5
8 -1 13 133.06 7.83
8 1 13 125.69 7.84
-8 -1 -13 132.71 7.69
-8 1 -13 128.88 7.67
-8 1 -13 130.84 5.79
-8 -1 -14 7.73 2.1
8 1 14 5.36 2.42
-8 1 -14 7.33 1.72
8 -1 14 8.68 2.65
-8 -1 -14 9.1 2.52
-8 1 -14 10.16 2.58
-8 -1 -15 157.83 7.47
8 -1 15 146.46 8.78
8 1 15 156.94 8.9
-8 -1 -15 178.46 9.18
-8 1 -15 167.83 9.06
-8 -1 -16 829.84 26.38
8 1 16 779.61 28.18
8 -1 16 756.06 28.17
-8 -1 -16 795.99 28.39
-8 1 -16 819.38 28.61
8 1 17 1.12 2.44
-8 -1 -17 2.05 1.98
-8 -1 -17 0.58 2.06
-8 1 -17 5.25 2.37
8 -1 17 4.58 2.64
-8 -1 -18 364.18 13.64
8 1 18 363.91 15.43
-8 -1 -18 353.16 15.43
-8 1 -18 349.95 15.34
8 -1 18 347.19 15.36
-8 -1 -19 6.85 2.29
8 1 19 5.78 2.48
8 -1 19 4.74 2.89
-8 -1 -19 3.67 2.11
-8 1 -19 4.89 2.16
-8 -1 -20 115.2 7.76
-8 1 -20 104.39 7.33
8 1 20 110.05 7.42
-8 -1 -20 125.13 6.56
-8 -1 -21 12.11 2.75
-8 -1 -21 13.7 3.28
-8 1 -21 18.24 3.57
-8 -1 -22 700.13 26.44
-8 1 -22 728.34 26.72
-8 -1 -22 684.46 23.87
-8 -1 -23 26.24 4.16
-8 1 -23 31.74 4.48
-8 -1 -23 25.89 3.59
-8 -1 -24 122.83 8.56
-8 1 -24 132.72 8.85
-8 -1 -25 73.55 6.51
-8 1 -25 71.28 6.43
-8 -1 -26 105.53 8.12
-8 1 -26 123.53 8.72
-8 -1 -27 13.98 3.76
-8 1 -27 20.96 4.29
-8 -1 -28 381.41 17.96
-8 1 -28 395.57 18.16
-8 -1 -29 23.52 4.59
-8 1 -29 31.06 5.14
-8 -1 -30 33.5 5.1
-8 1 -30 26.61 4.84
-8 -1 -31 54.79 6.56
-8 1 -31 62.57 6.79
8 -2 0 116.71 6.51
-8 2 0 107.38 4.73
-8 2 1 115.91 4.71
-8 2 -1 107.26 4.87
8 -2 1 101.31 6.26
8 -2 -1 121.87 6.54
-8 2 -2 0.42 0.93
-8 2 2 0.57 0.77
8 -2 2 2.13 2.05
8 -2 -2 1.54 1.87
-8 2 -3 107.81 5.19
8 -2 3 123.52 6.9
8 -2 -3 114.13 6.29
-8 -2 4 3.97 0.58
8 -2 -4 2.95 1.75
-8 -2 4 5.73 2.23
8 -2 4 4.93 2.18
-8 2 -4 5.12 1.29
-8 2 -5 0.44 1.53
-8 -2 -5 0.45 1.68
8 -2 -5 -0.71 1.88
-8 -2 5 0.44 1.71
8 -2 5 0.46 1.73
-8 2 -5 1.82 1.31
8 -2 6 15.43 2.81
-8 -2 6 16.01 2.73
-8 2 -6 10.87 2.24
-8 -2 -6 12.72 2.53
8 -2 -6 14.51 2.27
-8 -2 7 0.43 1.65
8 -2 7 1.91 1.84
8 -2 -7 0.34 1.41
-8 2 -7 -0.46 1.63
-8 -2 8 16.93 2.77
8 -2 -8 12.64 2.21
8 2 8 13.24 2.75
-8 2 -8 12.16 2.47
-8 -2 -8 11.25 2.37
-8 -2 9 13.37 2.42
8 2 9 7.98 2.35
-8 -2 -9 7.17 2.03
-8 2 -9 8.58 2.24
-8 2 -10 62.99 4.95
-8 -2 -10 63.16 5.09
-8 -2 10 76.6 5.11
8 2 10 62.29 5.13
8 2 11 -2.57 2.27
-8 -2 -11 -0.49 1.7
-8 2 -11 -0.49 1.61
-8 2 -11 0.16 1.07
-8 -2 11 0.82 1.51
-8 -2 12 12.97 2.53
-8 2 -12 10.16 1.5
8 2 12 8.34 2.52
-8 -2 -12 9.13 2.39
-8 2 -12 9.1 2.32
-8 -2 13 45.3 3.83
8 2 13 34.37 3.91
-8 2 -13 35.11 2.52
-8 -2 -13 38.66 4.05
-8 2 -13 44.82 4.29
-8 -2 14 2.77 1.9
8 2 14 -1.07 2.1
-8 -2 -14 2.68 1.93
-8 2 -14 2.67 1.97
-8 2 -14 1.13 1.25
-8 -2 -14 2.21 1.86
-8 -2 -15 16.11 2.64
-8 -2 15 19.59 2.76
8 2 15 19.01 3.25
-8 -2 -15 14.83 2.79
-8 2 -15 20.83 3.17
-8 -2 16 96.53 5.63
8 2 16 83.73 6.3
-8 -2 -16 80.07 6.13
-8 2 -16 96.92 6.64
-8 -2 -16 82.95 5.5
-8 -2 17 2.68 1.64
8 2 17 2.79 2.23
-8 -2 -17 2.32 1.96
-8 -2 -17 4.07 2.24
-8 2 -17 0.58 2
-8 -2 -18 38.1 3.77
-8 -2 -18 46.98 4.71
-8 -2 18 37.03 3.56
8 2 18 42.95 4.61
-8 2 -18 34.42 4.16
-8 -2 -19 290.49 11.81
8 2 19 243.73 12.45
-8 -2 -19 276.97 13.14
-8 2 -19 299.11 13.41
-8 -2 19 277.8 11.32
-8 2 -20 50.52 5
-8 -2 -20 39.87 4.52
8 2 20 42.85 4.59
-8 -2 -20 42.18 4.05
-8 -2 20 38.86 3.61
-8 -2 21 10.79 2.22
-8 -2 -21 11.74 3.07
-8 2 -21 9.12 2.9
-8 -2 -21 14.45 2.89
-8 -2 -22 75.73 6.25
-8 2 -22 66.93 6.11
-8 -2 22 67.4 4.6
-8 -2 -22 62.64 4.97
-8 -2 -23 47.61 5.26
-8 2 -23 52.38 5.6
-8 -2 -23 51.44 4.69
-8 -2 -24 6.42 2.8
-8 2 -24 3.56 2.46
-8 -2 -24 4.14 2.67
-8 -2 -25 5.87 2.77
-8 2 -25 10.26 2.99
-8 -2 -26 3.76 2.84
-8 2 -26 9.77 2.95
-8 -2 -27 18.64 3.81
-8 2 -27 17.84 3.95
-8 -2 -28 11.26 3.45
-8 2 -28 2.41 2.7
-8 -2 -29 0.84 3.16
-8 2 -29 0.84 3.09
-8 -2 -30 -3.41 3.65
-8 2 -30 -2.55 3.53
-8 -2 -31 0.87 3.4
-8 2 -31 -6.05 3.94
-8 -3 0 65.59 5.16
8 -3 0 62.24 4.78
-8 3 0 70.67 3.71
-8 -3 -1 75.43 5.48
-8 3 1 59.74 3.38
-8 -3 1 72.44 5.3
8 -3 -1 72.04 4.97
-8 3 -1 59.48 3.6
-8 3 -2 1.43 1.1
-8 3 2 1.48 0.96
-8 -3 2 1.44 1.78
8 -3 -2 3.51 2.04
-8 3 -3 754.89 24.37
-8 -3 3 777.29 23.07
8 -3 -3 758.01 25.6
-8 -3 3 734.29 26.37
-8 3 -4 62.54 3.84
-8 -3 4 60.42 4.87
8 -3 -4 55.53 4.26
-8 3 -5 71.47 5.21
-8 -3 -5 70.04 5.09
8 -3 -5 68.67 4.64
-8 -3 5 76.7 5.46
-8 3 -5 77.29 4.41
-8 -3 6 45.67 4.27
8 -3 -6 53.62 3.93
-8 3 -6 58.11 4.59
-8 -3 -6 48.35 4.22
-8 3 -6 45.16 3.43
-8 -3 6 52.53 2
-8 -3 7 722.2 25.46
-8 3 -7 738.9 24.08
-8 3 -7 722.75 25.42
-8 -3 -7 750.58 25.5
8 -3 -7 718.07 24.16
-8 3 -8 24.73 3.21
-8 3 -8 31.71 3.1
-8 -3 8 24.86 3.33
8 -3 -8 25.41 2.8
-8 -3 -8 39.38 3.9
-8 3 -9 961.84 31.19
-8 -3 -9 1021.44 32.65
-8 3 -9 977.95 32.44
8 -3 -9 940.35 30.75
-8 3 -9 970.68 28.74
-8 -3 9 960.36 32.29
-8 3 -10 41.07 2.1
-8 -3 10 38.61 3.93
8 -3 -10 46.35 3.44
-8 3 -10 35.55 3.79
-8 -3 -10 45.83 4.22
-8 -3 11 14.93 2.63
-8 -3 -11 14.33 2.58
-8 3 -11 13.29 2.54
-8 3 -11 13.04 1.2
-8 -3 12 50.98 4.37
-8 -3 -12 51.34 4.65
-8 3 -12 49.63 4.54
-8 -3 13 841.73 29.11
-8 -3 -13 879.92 29.94
-8 3 -13 880.42 29.9
-8 -3 14 -0.45 1.68
-8 -3 -14 0.54 1.79
-8 3 -14 1.6 1.97
-8 -3 -15 537.87 20.79
-8 3 -15 559.55 20.98
-8 -3 15 521.43 19.67
-8 -3 -15 565.26 19.87
-8 -3 -16 187.73 9.78
-8 3 -16 170.76 9.46
-8 -3 16 172.54 8.74
-8 -3 -16 184.24 8.87
-8 -3 -17 78.17 6.03
-8 3 -17 77.35 5.93
-8 -3 17 75.92 5.31
-8 -3 -17 75.57 5.46
-8 -3 -18 89.57 6.59
-8 3 -18 95.21 6.73
-8 -3 18 82.7 5.71
-8 -3 -18 100.21 6.27
-8 -3 -19 702.38 25.69
-8 3 -19 730.04 25.94
-8 -3 19 640.33 23.74
-8 -3 -19 725.39 24.49
-8 -3 20 61.96 4.84
-8 -3 -20 54.32 4.88
-8 3 -20 64.89 5.64
-8 -3 -20 72.03 6
-8 -3 -21 344.52 15.57
-8 3 -21 362.5 15.73
-8 -3 21 321.58 13.54
-8 -3 -21 359.97 14.44
-8 -3 -22 140.25 9.09
-8 3 -22 146.04 9.07
-8 -3 22 139.98 7.5
-8 -3 -22 156.76 8.36
-8 -3 -23 79.4 6.52
-8 3 -23 79.25 6.49
-8 -3 23 66.93 4.98
-8 -3 -23 67.73 5.73
-8 -3 -24 18.51 3.8
-8 3 -24 19.17 3.55
-8 -3 -24 28.46 4.09
-8 -3 -25 560.63 22.63
-8 3 -25 540.63 22.39
-8 -3 -26 28.53 4.63
-8 3 -26 18.75 3.97
-8 -3 -27 16.31 3.55
-8 3 -27 9.31 3.12
-8 -3 -28 37.23 5.17
-8 3 -28 26.65 4.57
-8 -3 -29 255.13 13.87
-8 3 -29 239.58 13.46
-8 -3 -30 22.81 4.6
-8 3 -30 27.72 4.93
-8 3 30 25.33 4.94
-8 3 31 314.56 16.3
-8 -3 -31 288.66 15.59
-8 3 -31 308.88 15.82
-8 4 0 259.52 9.94
-8 -4 0 277.95 12.2
-8 4 1 5.53 1.38
-8 4 -1 3.7 1.49
-8 -4 -1 8.92 2.52
-8 -4 1 4.66 2.39
-8 4 -2 6.4 1.5
-8 -4 -2 8.47 2.42
-8 -4 2 7.75 2.33
-8 -4 3 53.94 4.78
-8 -4 -3 60.91 5.07
-8 -4 3 56.77 2.95
-8 4 -3 42.79 3.37
-8 4 -4 0.61 1.23
-8 -4 4 -0.15 0.85
8 -4 -4 1.5 1.83
-8 -4 4 -0.51 1.96
-8 -4 -4 3.76 2.03
-8 4 -4 1.31 1.54
-8 -4 -4 -0.44 1.85
-8 -4 5 5.26 1.05
-8 4 -5 7.3 1.69
8 -4 -5 10.19 2.27
-8 -4 -5 10.81 2.54
-8 -4 5 5.6 2.26
-8 4 -5 5.33 1.85
-8 -4 -5 8.05 2.21
8 -4 -6 2.8 1.74
-8 4 -6 3.62 1.74
-8 -4 -6 1.37 1.49
-8 4 -6 1.33 1.43
-8 -4 6 1.43 0.77
-8 -4 6 2.04 1.84
-8 -4 7 76.77 5.72
8 -4 -7 88.86 5.02
-8 4 -7 72.54 5.27
-8 -4 -7 76.19 5.44
-8 4 -7 76.5 4.84
-8 4 -8 27.54 3.03
-8 -4 8 21.33 3.2
8 -4 -8 23.89 2.82
-8 -4 -8 21.45 2.97
-8 4 -8 27.81 3.24
-8 -4 -9 149.92 8.1
-8 4 -9 143.87 7.96
-8 4 -9 159.79 7.63
8 -4 -9 156.07 7.13
-8 -4 9 151.85 8.35
8 -4 -10 0.89 1.44
-8 -4 10 2.52 2.01
-8 4 -10 2.35 1.65
-8 -4 -10 0.96 1.53
-8 4 -10 -0.48 1.77
-8 -4 11 2 1.89
-8 -4 -11 0.49 1.66
-8 4 -11 -0.49 1.65
-8 4 -11 0.41 1.54
8 -4 -11 0.28 1.47
-8 -4 12 27.97 3.5
-8 4 -12 24.99 3.11
8 -4 -12 27.33 2.55
-8 -4 -12 24.37 3.31
-8 4 -12 26.26 3.4
-8 -4 -13 92.96 6.32
-8 4 -13 95.62 6.35
-8 -4 13 93.58 6.24
-8 4 -13 96.28 6.03
-8 -4 14 3.47 2.13
-8 4 -14 5.03 2.12
-8 -4 -14 6.92 2.28
-8 4 -14 6.36 2.16
-8 -4 15 85.9 5.83
-8 -4 -15 65 5.56
-8 4 -15 79.5 6
-8 4 -15 83.79 5.76
-8 -4 -15 89.67 5.93
-8 -4 16 -0.49 1.77
-8 -4 -16 -0.56 2.07
-8 4 -16 -0.56 2.02
-8 4 -16 1.96 2.07
-8 -4 -16 1.89 2.22
-8 -4 -17 21.05 3.44
-8 -4 -17 17.82 3.26
-8 4 -17 14.31 2.97
-8 -4 17 23.01 3.13
-8 -4 -18 9.28 2.64
-8 -4 18 8.29 2.5
-8 -4 -18 8.88 2.55
-8 4 -18 8.25 2.58
-8 -4 -19 70.91 5.64
-8 -4 -19 64.2 5.66
-8 4 -19 63.35 5.51
-8 -4 19 59.16 4.98
-8 -4 -20 12.75 3.09
-8 -4 20 8.2 2.43
-8 -4 -20 15.11 3.16
-8 4 -20 15.06 3.03
-8 -4 21 13.41 2.75
-8 -4 -21 9.69 2.79
-8 4 -21 13.52 3.23
-8 -4 22 0.48 1.9
-8 4 -22 7.3 2.61
-8 -4 -22 3.33 2.11
-8 -4 23 31.08 3.73
-8 -4 -23 31.04 4.57
-8 4 -23 39.9 4.83
-8 -4 -24 -0.71 2.36
-8 4 -24 -0.7 2.3
-8 -4 24 0.47 1.93
-8 -4 -25 100.91 7.9
-8 4 -25 108.6 8.19
-8 4 25 125.76 8.87
-8 4 26 14.15 4.38
-8 -4 -26 10.48 3.33
-8 4 -26 14.93 3.61
-8 4 27 -1.62 3.05
-8 -4 -27 -0.78 2.93
-8 4 -27 -3.12 2.94
-8 -4 -28 0.81 2.57
-8 4 -28 2.42 2.98
-8 4 28 7.52 4.02
-8 -4 -29 21.24 4.18
-8 4 -29 26.08 4.83
-8 4 29 30.95 5.46
-8 -4 -30 2.49 2.79
-8 4 -30 -0.83 3.38
-8 4 30 7.93 4.18
-8 -4 -31 43.38 5.91
-8 4 -31 56.89 6.46
-8 5 0 40.75 2.82
-8 -5 0 38.11 4.28
-8 5 0 43.07 3.25
-8 -5 -1 199.35 10.65
-8 5 -1 223.09 9.2
-8 5 -1 238.58 8.08
-8 5 1 212.53 8.38
-8 -5 1 222.54 11.06
-8 -5 -2 18.63 3.29
-8 -5 2 16.91 1.94
-8 5 -2 17.56 1.85
-8 5 -2 21.25 2.51
-8 -5 2 18.48 3.15
-8 5 -3 651.74 22.75
-8 -5 3 698.86 21.81
-8 5 -3 704.88 23.97
-8 -5 -3 662.78 23.77
-8 -5 -3 720.92 25.35
-8 -5 3 688.64 24.98
-8 -5 4 136.51 8.29
-8 -5 -4 168.06 8.98
-8 -5 4 140.62 6.02
-8 5 -4 147.88 7.09
-8 5 -4 154.61 7.91
-8 -5 -4 151.94 7.91
-8 -5 -5 57.42 5.3
-8 5 -5 56.72 4.09
-8 -5 5 56.27 3.17
-8 5 -5 48.26 4.26
-8 -5 -5 55.36 4.61
-8 -5 5 59.15 5.13
-8 -5 6 180.36 9.86
-8 5 -6 185.76 9.17
-8 -5 -6 198.53 9.43
-8 -5 -6 196.67 10.26
-8 -5 6 201.64 7.3
-8 5 -6 196.69 8.83
-8 -5 7 334.69 11.2
8 -5 -7 345.27 12.99
-8 -5 -7 318.79 14.48
-8 -5 7 316.91 14.36
-8 5 -7 316.28 13.12
-8 -5 -7 371.62 14.13
-8 5 -7 346.6 13.83
-8 -5 -8 19.82 3.06
-8 5 -8 17.39 2.85
-8 -5 8 14.35 2.91
8 -5 -8 22.94 2.79
-8 -5 8 19.42 1.73
-8 5 -8 29.26 3.11
-8 -5 9 726.31 26.64
-8 -5 -9 772.09 26.15
-8 5 -9 772.86 26.14
-8 5 -9 725.64 25.41
8 -5 -9 751.72 24.59
-8 -5 10 102.34 6.88
8 -5 -10 110.45 5.64
-8 5 -10 105.74 6.28
-8 -5 -10 104.99 6.62
-8 5 -10 106.17 6.6
-8 -5 11 2.75 1.85
8 -5 -11 4.26 1.64
-8 -5 -11 -0.49 1.65
-8 5 -11 1.96 1.69
-8 5 -11 3.08 1.63
-8 -5 -12 143.58 8.21
-8 5 -12 165.65 8.6
-8 -5 12 138.45 8.36
8 -5 -12 158.86 6.84
-8 5 -12 155.77 8.13
-8 -5 13 550.39 21.22
8 -5 -13 576.62 18.61
-8 -5 -13 578.33 21.16
-8 5 -13 573.4 21.1
-8 5 -13 524.83 20.47
-8 5 -14 5.3 2.24
-8 -5 -14 7.45 2.29
-8 -5 14 5.49 2.43
-8 5 -14 11.16 2.51
-8 -5 -15 392.11 16.21
-8 5 -15 398.68 16.18
-8 -5 15 380.69 16.07
-8 -5 -15 410.67 16.16
-8 5 -15 376 15.67
-8 -5 -16 188.92 9.85
-8 5 -16 180.15 9.65
-8 5 -16 171.17 9.34
-8 -5 -16 203.18 10
-8 -5 16 175.02 9.55
-8 5 16 203.08 10.22
-8 -5 -17 0.52 2.52
-8 5 17 2.88 2.62
-8 -5 17 1.64 2.1
-8 -5 -17 0.57 2.02
-8 5 -17 0.57 1.86
-8 -5 -18 126.92 7.84
-8 5 -18 109.84 7.41
-8 5 18 116.79 7.72
-8 -5 18 112.27 7.34
-8 -5 -19 469.19 18.11
-8 5 -19 442.18 17.8
-8 -5 19 384.65 16.79
-8 5 19 415.72 17.7
-8 -5 20 23.83 3.68
-8 5 20 33.68 4.56
-8 -5 -20 38.68 4.48
-8 5 -20 24.2 3.97
-8 -5 -21 116.26 7.98
-8 5 -21 120.25 8.08
-8 5 21 126.66 8.62
-8 -5 21 127.88 7.79
-8 -5 -22 152.99 9.18
-8 5 -22 135.15 8.69
-8 -5 22 135.29 8.01
-8 5 22 120.97 8.78
-8 -5 -23 85.66 6.94
-8 5 -23 77.21 6.57
-8 5 23 81.64 7.09
-8 -5 23 70.46 5.75
-8 5 24 34.3 5.34
-8 -5 -24 32.9 4.7
-8 5 -24 50.21 5.27
-8 -5 24 40.27 4.51
-8 -5 -25 332.67 15.81
-8 5 -25 348.67 16
-8 5 25 368.35 16.6
-8 -5 25 314.09 14.16
-8 5 26 46.36 5.98
-8 -5 -26 51 5.7
-8 5 -26 57.94 6.03
-8 5 27 46.8 6.12
-8 -5 -27 52.26 5.96
-8 5 -27 50.53 5.85
-8 -5 -28 74.04 7.01
-8 5 -28 67.51 6.64
-8 5 28 67.59 7.2
-8 5 29 135.64 9.95
-8 -5 -29 133.89 9.47
-8 5 -29 128.67 9.4
-8 -5 -30 4.92 2.96
-8 5 -30 -1.64 2.82
-8 -6 0 20.68 3.36
-8 -6 -1 -0.61 1.98
-8 -6 1 -0.61 1.87
-8 6 1 2.65 1.43
-8 6 -1 0.71 1.51
-8 -6 1 2.05 1.19
-8 6 -2 54.99 4.33
-8 -6 -2 61.51 4.62
-8 6 2 58.38 3.53
-8 6 -2 59.15 4.21
-8 -6 2 59.05 3.73
-8 -6 -2 61.83 5.46
-8 -6 2 57.14 5.41
-8 6 -3 8.51 2.23
-8 -6 -3 9.89 2.21
-8 6 3 9.93 1.83
-8 6 -3 8.22 2.05
-8 -6 3 10.07 1.71
-8 -6 3 3.63 2.48
-8 -6 -3 9.72 2.62
-8 -6 -4 43.91 4.69
-8 6 -4 52.57 4.27
-8 -6 -4 53.1 4.32
-8 6 -4 49.49 4.01
-8 -6 4 46.62 3.24
-8 6 4 48.41 3.49
-8 -6 4 48.97 4.88
-8 6 -5 -0.4 1.43
-8 6 5 4.63 1.94
-8 6 -5 0.87 1.57
-8 -6 -5 -1.31 1.62
-8 -6 -5 1.83 2.04
-8 -6 5 0.6 2.07
-8 -6 5 0.48 1.02
-8 6 6 50.11 3.85
-8 -6 -6 57.13 4.5
-8 6 -6 52.67 4.31
-8 -6 -6 51.4 5.08
-8 -6 6 50.15 3.28
-8 -6 6 52.41 5.05
-8 6 -6 61.87 4.5
-8 -6 7 21.71 3.41
-8 -6 -7 20.28 3.51
-8 6 7 12.1 2.35
-8 6 -7 18.61 2.85
-8 -6 -7 18.78 2.75
-8 6 -7 18.19 2.71
-8 -6 7 16.42 1.89
-8 -6 -8 2.48 2.38
-8 -6 8 -0.62 1.09
-8 6 8 1.8 1.82
-8 -6 8 0.6 2.18
-8 6 -8 -1.3 1.6
-8 6 -8 -3.16 1.96
-8 -6 -8 -0.91 1.78
-8 -6 -9 3.26 1.76
-8 6 -9 3.23 1.85
-8 6 9 2.69 2.16
-8 6 -9 4 1.88
8 -6 -9 6.26 2.21
-8 -6 -9 11.17 2.95
-8 -6 9 2.41 2.03
-8 -6 10 10.86 2.81
-8 6 10 13.08 2.85
-8 -6 -10 15.55 3.37
8 -6 -10 10.29 2.04
-8 6 -10 13.32 2.67
-8 -6 -10 10.48 2.45
-8 6 -10 12.29 2.43
-8 -6 -11 -1.46 1.98
-8 6 -11 -0.97 1.66
-8 -6 11 0.6 2.08
-8 6 11 -0.43 1.91
8 -6 -11 -0.58 1.42
-8 6 -11 -0.47 1.67
-8 6 -12 55.7 4.79
-8 -6 -12 62.21 4.91
-8 6 -12 60.26 4.89
8 -6 -12 56.88 3.66
-8 -6 12 52.51 5.2
8 -6 -12 52.26 3.64
-8 6 12 45.97 4.51
-8 6 13 47.86 4.5
8 -6 -13 49 3.35
-8 -6 13 35.54 4.55
-8 6 -13 47.9 4.49
-8 6 -13 53.01 4.62
-8 -6 -13 46.25 4.41
-8 -6 -14 5.23 2.32
-8 6 -14 2.6 2.12
-8 6 14 5.02 2.48
8 -6 -14 5.89 1.53
-8 -6 14 6.02 2.46
-8 6 -14 8.31 2.5
-8 -6 -15 49.2 4.65
-8 6 -15 48.88 4.68
-8 -6 15 42.79 4.72
8 -6 -15 44.52 2.91
-8 6 15 44.71 4.65
-8 -6 16 44.06 4.82
-8 6 16 40.13 4.62
-8 -6 -16 38.61 4.16
-8 6 -16 36.73 4.18
-8 6 17 18.88 3.55
-8 -6 17 17.5 3.32
-8 -6 -17 18.17 3.19
-8 6 -17 14.11 2.85
-8 -6 -18 20.46 3.49
-8 6 -18 15.7 3.2
-8 6 18 18.39 3.77
-8 6 -19 47.69 4.93
-8 -6 -19 54.48 5.14
-8 6 19 48.16 5.27
-8 -6 -20 3.71 2.57
-8 6 -20 4.93 2.55
-8 6 20 1.28 2.84
-8 6 21 11.32 3.29
-8 -6 -21 13.38 3.15
-8 6 -21 8.88 2.82
-8 6 22 32.41 4.71
-8 -6 -22 35.24 4.38
-8 6 -22 25.98 4.06
-8 -6 23 9.53 2.8
-8 6 23 12.84 3.57
-8 -6 -23 11.43 3.37
-8 6 -23 9.37 2.93
-8 -6 24 7.11 2.63
-8 6 24 9.59 3.55
-8 -6 -24 6.26 3.22
-8 6 -24 9.69 3.16
-8 -6 25 11.19 3.24
-8 6 -25 22.45 4.05
-8 -6 -25 20.98 4.16
-8 6 25 16.02 3.88
-8 -6 -26 2.99 3.11
-8 6 -26 11.84 3.33
-8 6 26 13.39 4.12
-8 -6 -27 -2.26 3.22
-8 6 -27 -2.25 3.26
-8 6 27 -0.81 3.31
-8 -6 -28 5.38 3.14
-8 6 -28 5.36 3.39
-8 6 28 10 4.26
-8 -6 -29 3.94 3.15
-8 6 -29 3.14 2.77
-8 -7 0 1497.9 48.75
-8 -7 0 1460.07 45.67
-8 -7 -1 4.79 1.94
-8 7 -1 0.41 1.94
-8 -7 -1 0.41 1.72
-8 -7 1 2.05 1.53
-8 -7 -1 -0.66 2.43
-8 -7 1 0.66 2.47
-8 7 -2 220.48 9.98
-8 -7 -2 223.66 9.99
-8 -7 2 220.37 11.51
-8 -7 -2 207.69 11.45
-8 -7 2 215.46 9.17
-8 7 -3 14.3 2.58
-8 7 -3 11.64 2.55
-8 -7 -3 13.88 2.56
-8 -7 3 12.97 2.09
-8 -7 -3 16.37 3.44
-8 -7 3 14.37 3.08
-8 7 -4 226.92 10.47
-8 -7 -4 243.25 10.55
-8 7 -4 245.08 10.58
-8 -7 -4 234.81 12.1
-8 -7 4 203.58 11.64
-8 7 4 239.48 9.21
-8 -7 4 245.89 9.66
-8 -7 5 3.93 2.42
-8 -7 -5 3.26 2.46
-8 -7 -5 2.14 2.03
-8 7 -5 3.38 1.87
-8 -7 5 2.92 1.46
-8 7 5 5.85 1.86
-8 7 -5 6.61 2.17
-8 -7 6 635.61 20.92
-8 7 6 644.79 21.24
-8 -7 6 660.32 24.44
-8 -7 -6 665.57 24.48
-8 -7 -6 637.8 22.28
-8 7 -6 595.51 22.02
-8 7 -6 612.24 22.37
-8 7 -7 43.74 3.96
-8 7 7 33.98 3.3
-8 -7 7 37.41 4.71
-8 -7 7 36.97 2.93
-8 -7 -7 31.51 3.5
-8 -7 -7 33.9 4.63
-8 7 -7 31.51 3.65
-8 -7 -8 16.36 3.36
-8 -7 -8 13.91 2.58
-8 7 -8 12.44 2.49
-8 -7 8 10.32 1.87
-8 7 8 11 2.39
-8 7 -8 11.42 2.53
-8 -7 8 14.45 3.17
-8 -7 9 41.61 3.01
-8 7 -9 30.89 3.76
-8 7 9 35.83 3.64
-8 7 -9 42.09 3.97
-8 -7 9 29.53 4.2
-8 -7 -9 42.65 4.98
-8 -7 -9 31.1 3.65
-8 7 -10 369.32 15.23
-8 -7 -10 367.75 16.33
-8 -7 10 377.09 16.48
-8 7 10 365.16 14.41
-8 -7 -10 380.84 15.03
-8 7 -10 362.48 14.75
-8 -7 -11 6.23 2.22
-8 7 -11 5.7 2.2
-8 7 11 5.16 2.27
-8 -7 11 3.29 2.21
-8 7 -11 2.56 2.02
8 -7 -11 5.96 1.89
-8 -7 -11 5.28 2.83
8 -7 -11 5.54 1.85
8 -7 -12 350.38 12.62
-8 7 12 334.09 14
-8 -7 -12 331.47 14.18
-8 7 -12 355.86 14.38
8 -7 -12 342.96 12.9
-8 7 13 42.16 4.46
8 -7 -13 37.13 3.11
-8 -7 -13 46.91 4.37
-8 7 -13 43.53 4.28
-8 -7 -14 1.02 2.05
-8 7 -14 2.03 1.99
8 -7 -14 3.07 1.58
-8 7 14 1.51 2.48
-8 -7 -15 29.03 3.76
-8 7 -15 24.61 3.53
-8 7 15 32.7 4.19
8 -7 -15 26.38 2.36
-8 -7 -16 452.38 17.66
-8 7 -16 451.64 17.69
-8 7 16 414.88 17.48
-8 7 17 -1.73 2.87
-8 -7 -17 -0.56 2.05
-8 7 -17 -0.55 2.08
-8 -7 -18 178.08 9.3
-8 7 -18 157.59 8.91
-8 7 18 138.02 8.82
-8 -7 -19 24.85 3.67
-8 7 -19 37.61 4.43
-8 7 19 21.85 3.86
-8 7 20 33.08 4.77
-8 -7 -20 43.01 4.8
-8 7 -20 43.96 4.84
-8 7 21 15.46 3.72
-8 -7 -21 18.05 3.35
-8 7 -21 14.26 3.23
-8 -7 -22 367.01 16.46
-8 7 -22 396.95 16.84
-8 7 22 383.54 17.21
-8 -7 -23 10.69 3.22
-8 7 -23 12.63 3.41
-8 7 23 9.35 3.6
-8 7 24 72.91 7.16
-8 7 -24 88.51 7.02
-8 -7 -24 82.39 6.8
-8 -7 -25 23.95 4.2
-8 7 -25 13.28 3.22
-8 7 25 23.03 4.57
-8 -7 -26 71.5 6.73
-8 7 -26 69.73 6.31
-8 7 26 58.39 6.64
-8 -7 -27 1.46 2.76
-8 7 -27 5.1 2.69
-8 7 27 2.43 3.64
-8 -7 -28 196.15 11.49
-8 7 -28 202.02 11.65
-8 -7 -29 19.11 4.22
-8 7 -29 12.18 3.91
-8 8 0 0.79 1.61
-8 -8 0 0.8 1.61
-8 -8 0 -0.71 2.37
-8 -8 0 3.24 1.71
-8 -8 1 7.04 1.91
-8 8 1 4.33 1.77
-8 -8 1 6.38 1.92
-8 8 -1 8.35 1.99
-8 -8 -1 4.03 1.92
-8 -8 1 3.52 2.37
-8 -8 -1 2.82 2.43
-8 -8 -1 8.35 2.04
-8 -8 -2 -0.43 1.53
-8 -8 -2 -0.4 1.73
-8 8 -2 -1.99 1.86
-8 -8 2 -0.71 2.43
-8 -8 -2 -1.41 2.18
-8 -8 2 2.28 1.55
-8 -8 -3 10.59 2.95
-8 8 -3 11.99 2.45
-8 -8 -3 10.94 2.15
-8 -8 3 17 2.49
-8 -8 3 16.98 3.59
-8 -8 -4 6.51 2.15
-8 8 -4 6.42 1.91
-8 -8 4 5.69 1.76
-8 -8 -4 8.45 2.92
-8 -8 4 2.13 2.38
-8 8 -4 5.73 2.12
-8 8 -5 2.93 1.88
-8 -8 5 1.04 1.46
-8 -8 5 2.84 2.38
-8 -8 -5 2.8 2.52
-8 -8 -5 2.88 1.85
-8 8 -5 0.81 1.8
-8 -8 6 106.68 7.92
-8 -8 -6 120.38 6.68
-8 8 -6 99.81 6.17
-8 -8 6 113.82 6.01
-8 8 -6 104.67 6.83
-8 -8 -6 126.24 8.41
-8 8 -7 0.51 1.84
-8 -8 -7 -0.43 1.64
-8 8 -7 0.42 1.62
-8 -8 -7 -0.7 2.34
-8 -8 7 -0.71 2.51
-8 -8 7 -1.31 1.47
-8 8 8 -0.35 1.75
-8 -8 -8 -0.7 2.4
-8 8 -8 0.43 1.59
-8 -8 -8 1.31 1.77
-8 -8 8 2.14 2.57
-8 -8 8 0.96 1.35
-8 -8 -9 3.48 2.45
-8 -8 9 2.86 2.64
-8 -8 9 2.18 1.61
-8 8 9 6 2.12
-8 -8 -9 2.66 1.74
-8 8 -9 1.32 1.62
-8 8 -10 137.15 7.52
-8 -8 -10 132.31 7.49
-8 8 10 132.39 7.28
8 -8 -10 144.15 7.26
-8 -8 -10 162.97 9.64
-8 8 11 0.84 2.1
8 -8 -11 -0.39 1.62
-8 -8 -11 2.8 2.64
-8 -8 -11 1.38 1.81
-8 8 -11 1.37 1.89
-8 -8 -12 107.54 6.61
-8 8 -12 104.1 6.55
-8 8 12 100.95 6.45
-8 -8 -12 112.99 8.05
8 -8 -12 98.59 5.9
-8 8 13 -1.42 2.27
-8 -8 -13 -0.97 2.18
-8 8 -13 0.48 2
8 -8 -13 2.22 1.59
-8 -8 -13 2.78 2.78
-8 8 14 3.99 2.57
-8 -8 -14 2 2.07
-8 8 15 -0.52 2.7
-8 -8 -15 2.05 2.13
-8 8 -15 0.51 1.83
-8 8 16 31.23 4.25
-8 -8 -16 41.07 4.25
-8 8 -16 34.46 3.98
-8 8 17 0.57 2.61
-8 -8 -17 1.09 2.05
-8 8 -17 -0.54 2.31
-8 -8 -18 4.46 2.39
-8 8 -18 2.76 2.25
-8 8 18 6.58 3.12
-8 -8 -19 -0.57 2.11
-8 8 -19 0.57 2.14
-8 8 19 -0.62 2.71
-8 -8 -20 -1.77 2.36
-8 8 -20 0.59 2.34
-8 8 20 0.65 3.22
-8 -8 -21 0.61 2.54
-8 8 -21 1.83 2.82
-8 8 21 -0.67 3.22
-8 -8 -22 10.19 3.19
-8 8 -22 15.82 3.21
-8 8 22 9.02 3.35
-8 -8 -23 1.94 2.99
-8 8 -23 3.21 2.57
-8 8 23 -0.72 3.11
-8 -8 -24 4.61 2.87
-8 8 -24 5.89 2.81
-8 8 24 5.17 3.32
-8 -8 -25 -0.67 2.98
-8 8 -25 -0.67 3.01
-8 8 25 -0.76 3.36
-8 -8 -26 31.74 4.54
-8 8 -26 32.93 4.54
-8 -8 -27 0.7 2.66
-8 -8 -28 58.71 6.11
-8 -9 0 287.58 14.53
-8 -9 0 302.23 12.09
-8 -9 0 290.81 12.46
-8 -9 1 63.03 6.25
-8 -9 -1 65.75 6.38
-8 -9 1 60.8 4.7
-8 -9 -1 62.36 4.73
-8 -9 1 62.21 4.95
-8 -9 -1 65.92 4.98
-8 -9 2 25.49 3.35
-8 -9 2 31.23 4.58
-8 -9 -2 24.18 4.36
-8 -9 -2 35.45 3.46
-8 -9 -2 35.21 3.79
-8 -9 2 30.8 3.4
-8 -9 -3 266.78 11.09
-8 -9 3 261.51 11.29
-8 -9 -3 260.54 13.62
-8 -9 3 259.94 11.06
-8 -9 -3 261.91 11.94
-8 -9 3 281.7 14.06
-8 -9 -4 146.06 8.02
-8 -9 -4 132.22 9.25
-8 -9 4 124.7 8.99
-8 -9 -4 132.51 7.04
-8 -9 4 133.49 7.18
-8 -9 5 9.97 3.55
-8 -9 -5 12.78 3.75
-8 -9 5 10.82 2.26
-8 -9 -5 3.92 1.99
-8 -9 -6 233.35 13
-8 -9 6 250.71 13.38
-8 -9 6 244.17 10.71
-8 -9 -6 277.95 11.11
-8 -9 -7 123.21 8.58
-8 -9 7 116.22 6.48
-8 -9 7 117.09 8.58
-8 -9 -7 109 6.39
-8 -9 -8 33.58 3.62
-8 -9 -8 43.77 5.48
-8 -9 8 34.42 3.41
-8 -9 9 82.17 5.26
-8 -9 -9 80.99 5.53
-8 -9 -9 88.75 7.31
8 -9 -10 106.46 6.48
-8 -9 -10 92.74 7.71
-8 -9 -10 102.9 6.27
8 -9 -11 7.67 2.37
-8 -9 -11 13.98 3.81
-8 -9 -11 11.48 2.47
-8 -9 -12 222.07 10.26
-8 -9 -12 215.64 12.08
-8 -9 -13 80.27 5.61
-8 -9 -13 77.91 6.9
-8 9 13 84.76 6.04
-8 -9 -14 8.03 3.28
-8 9 14 3.01 2.6
-8 -9 -14 10.49 2.47
-8 9 15 52.17 5.05
-8 -9 -15 50.81 4.69
-8 9 16 355.03 15.36
-8 -9 -16 361.74 14.92
-8 -9 -17 3.11 2.29
-8 9 17 -2.88 3.16
-8 9 18 208.83 11.09
-8 -9 -18 208.18 10.54
-8 9 19 58.64 5.9
-8 -9 -19 63.21 5.55
-8 9 20 95.23 7.5
-8 -9 -20 103.55 7.07
-8 9 21 16.12 4.16
-8 -9 -21 18.13 3.49
-8 -9 -22 394.89 16.51
-8 9 22 371.76 17.29
-8 9 23 15.08 4.16
-8 -9 -23 15.9 3.45
-8 9 24 39.26 5.59
-8 -9 -24 34.42 4.56
-8 -9 -25 37.03 4.73
-8 -9 -26 35.25 4.74
-8 -9 -27 12.65 3.49
-8 -10 0 8.16 2.39
-8 -10 0 9.23 2.18
-8 -10 0 1.62 2.94
-8 -10 1 3.26 2.81
-8 -10 1 5.48 2.36
-8 -10 1 5.49 1.82
-8 -10 -1 5.15 1.87
-8 -10 -1 3.65 2.05
-8 -10 -1 4.85 2.79
-8 -10 2 3.27 2.81
-8 -10 2 4.84 1.88
-8 -10 -2 4.84 3.23
-8 -10 -2 7.46 2.63
-8 -10 -2 2.43 1.74
-8 -10 2 3.39 2.01
-8 -10 3 22.96 4.65
-8 -10 3 24.7 2.93
-8 -10 -3 24.99 4.45
-8 -10 -3 22.39 3.44
-8 -10 -3 30.47 3.09
-8 -10 3 30.72 3.59
-8 -10 4 -2.47 3.23
-8 -10 -4 1.61 2.91
-8 -10 -4 2.24 2.07
-8 -10 -4 1.77 1.59
-8 -10 4 5.57 2.05
-8 -10 4 0.71 1.87
-8 -10 5 12.78 2.29
-8 -10 -5 14.45 3.62
-8 -10 5 8.18 2.26
-8 -10 5 7.41 3.24
-8 -10 -5 11.21 2.21
-8 -10 -5 12.7 2.79
-8 -10 -6 2.92 1.64
-8 -10 6 0.89 1.75
-8 -10 6 2.5 1.56
-8 -10 -6 3.19 3.48
-8 -10 -6 1.77 2.18
-8 -10 6 -0.83 2.98
-8 -10 7 65.83 4.94
-8 -10 -7 66.39 6.61
-8 -10 -7 67.03 4.68
-8 -10 -7 59.14 5.41
-8 -10 8 -0.43 1.86
-8 -10 -8 -0.38 1.76
-8 -10 -8 -0.79 2.96
-8 -10 9 26.11 3.33
-8 -10 -9 27.63 3.3
-8 -10 -9 29.8 4.78
8 -10 -10 1.54 1.97
-8 -10 -10 0.8 1.86
-8 -10 -10 1.56 2.81
8 -10 -11 1.02 1.96
-8 -10 -11 -0.82 1.72
-8 -10 -11 1.55 2.86
-8 -10 -12 6.75 2.19
-8 -10 -12 9.27 3.42
-8 -10 -13 18.54 4.28
-8 -10 -13 18.12 2.94
-8 -10 -14 0.77 2.83
-8 -10 -14 3.11 2.05
-8 -10 -15 32.71 4.93
-8 -10 -15 36.21 3.86
-8 -10 -16 38.4 4.07
-8 -10 -17 3.98 2.3
-8 -10 -18 6.04 2.85
-8 -10 -19 -2.57 3.01
-8 -10 -20 6.33 2.76
-8 -11 0 10.09 2.78
-8 -11 0 17.33 4.23
-8 -11 -1 91.97 6.69
-8 -11 1 98.35 6.7
-8 -11 1 89.65 8.24
-8 -11 -1 101.72 8.46
-8 -11 2 13.1 4.04
-8 -11 -2 8.19 2.68
-8 -11 -2 15.46 4.68
-8 -11 2 10.18 2.75
-8 -11 3 201.67 12.58
-8 -11 3 214 10.57
-8 -11 -3 228.81 13
-8 -11 -3 222.37 11.28
-8 -11 4 4.39 3.17
-8 -11 -4 -0.85 3.66
-8 -11 4 4.13 2.29
-8 -11 -4 5.49 2.44
-8 -11 5 24.67 4.79
-8 -11 -5 20.47 4.64
-8 -11 5 20.35 3.36
-8 -11 -5 24.31 3.86
-8 -11 -6 0.64 2.3
-8 -11 6 3.49 2.24
-8 -11 -6 -0.85 3.19
-8 -11 6 0.89 3.05
-8 -11 -7 166.2 9.63
-8 -11 -7 142.86 10.28
-8 -11 7 150.57 8.39
-8 -11 8 -0.96 2.22
-8 -11 -8 -1.66 3.26
-8 -11 -8 -1.34 2.77
-8 -11 -9 317.25 15.01
-8 -11 9 330.96 13.53
-8 -11 -9 300.76 15.62
-8 -11 -10 5.75 3.17
8 -11 -10 5.7 2.49
-8 -11 -11 -0.81 3.06
-8 -11 -12 11.33 3.75
-8 -11 -13 198.7 11.8
-8 -11 -14 1.6 3.08
-8 -11 -15 169.08 10.82
-8 -12 0 6.07 2.3
-8 -12 1 5.98 2.8
-8 -12 -1 3.71 2.52
-8 -12 2 8.83 2.5
-8 -12 -2 12.07 3.36
-8 -12 3 30.06 4
-8 -12 -3 31.81 4.36
-8 -12 -4 8.57 2.88
-8 -12 4 10.23 2.71
-8 -12 -5 0.67 2.25
-8 -12 5 -0.56 2.28
-8 -12 -6 11.62 3.33
-8 -12 6 6.57 2.47
-8 -12 -7 11.85 3.15
-8 -12 7 12.36 2.94
-8 -12 -8 -1.43 2.51
-8 -12 8 0.53 2.24
-8 -12 -9 26.88 4.23
-8 -12 9 31.28 3.85
-8 -13 0 107.56 7.72
-8 -13 1 32.89 4.45
-8 -13 2 25.42 4.18
-8 -13 3 162.49 9.5
-8 -13 4 50.39 5.35
-8 -13 5 12.06 3.3
-8 -13 6 72.24 6.19
-8 -13 7 84.34 6.46
-8 -13 8 2.3 2.58
-9 0 0 0.42 0.79
9 0 0 -0.47 2.07
-9 0 1 -0.34 0.74
9 0 1 1.43 1.91
9 0 -1 1.37 1.8
9 0 2 532.97 19.64
-9 0 2 519.01 15.77
9 0 3 -0.99 1.97
-9 0 3 -0.15 0.37
9 0 4 559.25 20.87
-9 0 -5 0.51 1.71
9 0 5 -1.02 2.3
-9 0 -6 163.82 8.78
9 0 6 162.35 8.87
-9 0 -7 -1.06 1.78
9 0 7 1.6 2.21
-9 0 -8 832.86 28.97
9 0 8 817.68 28.89
-9 0 -9 -1.08 1.82
9 0 9 1.1 2.16
-9 0 -10 439.89 17.42
9 0 10 409.5 17.1
9 0 11 -0.57 2.35
-9 0 -11 -0.56 2.23
-9 0 -12 211.66 10.81
9 0 12 217.44 10.98
-9 0 -13 1.16 1.63
-9 0 -13 -1.74 2.19
9 0 13 1.75 2.33
-9 0 -14 654.34 24.25
-9 0 -14 666.51 21.58
9 0 14 611.37 23.88
9 0 15 -1.8 2.21
-9 0 -15 -1.22 2.04
-9 0 -15 -0.59 1.73
-9 0 -16 79.67 6.33
-9 0 -16 90.93 5.06
-9 0 -17 -0.64 1.97
-9 0 -18 157.51 9.45
-9 0 -19 -0.67 2.06
-9 0 -20 490.55 20.31
-9 0 -21 -0.7 2.48
-9 0 -22 3.62 2.78
-9 0 -23 -2.23 2.36
-9 0 -24 242.55 13.13
-9 0 -25 -3.13 2.95
-9 0 -26 286.97 14.86
-9 0 -27 -0.82 2.89
-9 0 -28 11.78 3.44
-9 0 -29 -1.74 3.53
9 -1 0 0.93 1.98
-9 1 0 0.15 0.83
9 -1 1 14.21 2.89
9 -1 -1 15.37 2.73
-9 1 -1 19.91 1.81
-9 1 1 15.17 1.37
-9 1 2 345.11 11
9 -1 -2 345.04 13.98
9 -1 2 366.56 14.61
-9 1 -2 366.25 11.96
-9 -1 2 338.74 10.74
-9 1 -3 46.53 3.03
9 -1 3 43.25 4.23
9 -1 -3 45.07 4.09
9 1 3 41.58 4.22
9 -1 -4 221.08 9.91
9 1 4 193.68 10.24
9 -1 4 219.6 10.46
9 1 5 40.38 4.28
-9 1 -5 40.82 4.07
9 -1 -5 40.5 3.88
9 -1 5 31.47 3.88
-9 -1 -5 38.84 4.08
9 -1 6 24.85 3.54
9 1 6 18.93 3.16
-9 1 -6 22.32 3.17
-9 -1 -6 34.31 3.71
-9 1 -7 -1.06 2.08
-9 -1 -7 -1.06 1.82
9 -1 7 3.17 2.3
9 1 7 -2.14 2.25
-9 1 -8 300.33 13.58
-9 -1 -8 323.26 13.8
9 1 8 329.59 14.03
9 -1 8 311.84 13.79
-9 -1 -9 32.54 3.87
-9 1 -9 33.03 3.84
9 -1 9 35.55 4.15
9 1 9 31.89 4.12
9 1 10 59.16 5.38
-9 -1 -10 56.62 4.94
-9 1 -10 53.79 4.93
9 -1 10 64.98 5.32
9 -1 11 78.58 6.02
9 1 11 72 5.88
-9 -1 -11 75.73 5.85
-9 1 -11 72.3 5.72
-9 -1 -12 21 3.43
-9 1 -12 18.15 3.2
9 -1 12 28.74 4.07
9 1 12 16.11 3.3
9 -1 13 72.61 5.86
-9 -1 -13 64.55 5.61
-9 1 -13 59.82 5.44
9 1 13 66.08 5.73
9 -1 14 259.59 12.66
9 1 14 258.7 12.86
-9 -1 -14 299.16 13.29
-9 1 -14 267.94 12.81
-9 -1 -14 278.03 11.14
9 1 15 66.8 5.86
-9 -1 -15 72.31 4.71
-9 -1 -15 59.65 5.39
-9 1 -15 59.6 5.37
-9 -1 -16 31.11 3.97
-9 1 -16 26.1 3.69
-9 -1 -16 26.23 3.1
-9 -1 -17 15.4 3.14
-9 1 -17 12.82 3.1
-9 -1 -17 12.19 2.43
-9 -1 -18 74.67 6.14
-9 1 -18 54.96 5.59
-9 -1 -18 60.27 4.58
-9 -1 -19 7.34 2.77
-9 1 -19 4 2.41
-9 -1 -19 3.73 2.13
-9 -1 -20 85.43 7.02
-9 1 -20 105.15 7.54
-9 -1 -21 9.16 2.88
-9 1 -21 11.26 3.22
-9 -1 -22 3.62 2.61
-9 1 -22 3.61 2.72
-9 -1 -23 40.82 5.18
-9 1 -23 42.26 5.27
-9 -1 -24 80.55 7.08
-9 1 -24 87.32 7.36
-9 -1 -25 -2.35 3.51
-9 1 -25 0.78 2.69
-9 -1 -26 57.04 6.13
-9 1 -26 53.78 6.16
-9 -1 -27 43.46 5.48
-9 1 -27 49.16 5.65
-9 -1 -28 -0.84 3.61
-9 1 -28 -0.84 3.24
-9 -1 -29 0.87 3.71
-9 1 -29 -5.2 3.77
-9 2 0 0.54 1.01
9 -2 0 1.84 2.06
-9 2 -1 651.66 20.68
9 -2 -1 660.5 23.16
-9 2 1 647.27 20.3
9 -2 1 669.46 23.41
9 -2 -2 666.35 23.34
-9 2 -2 650.34 21.16
-9 2 2 674.07 20.38
9 -2 2 647.86 23.53
9 -2 3 35.21 4.13
9 -2 -3 33.23 3.66
-9 2 -3 37.46 2.77
-9 2 -4 215.84 8.64
9 -2 -4 225.26 10.13
9 -2 4 229.81 10.73
9 -2 -5 309.53 12.87
-9 2 -5 310.47 11.74
9 -2 5 339.92 13.96
-9 -2 -5 327.44 13.97
-9 2 -5 333.53 13.88
-9 2 -6 3.11 2.04
-9 -2 -6 4.68 2.16
9 -2 6 4.17 2.44
9 -2 -6 4.76 1.98
-9 2 -6 3.48 1.55
-9 2 -7 182.19 9.58
-9 -2 -7 178.53 9.6
9 -2 7 176.78 9.5
-9 2 -7 188.15 8.09
9 -2 -7 193.56 8.79
9 -2 8 448.6 18.28
-9 2 -8 465.73 18.25
-9 -2 -8 472.34 18.46
9 -2 9 14.47 3.29
-9 2 -9 15.12 2.82
-9 -2 -9 13.54 2.86
-9 -2 -10 60.92 5.4
-9 2 -10 78.83 5.83
9 2 10 72.78 5.88
9 -2 10 77.67 6.04
-9 -2 11 226.45 10.2
-9 -2 -11 210.65 10.58
-9 2 -11 224.98 10.83
9 2 11 190.05 10.53
9 -2 11 206.83 10.78
-9 -2 -12 62.35 5.24
-9 2 -12 53.14 4.87
9 2 12 42.22 4.66
-9 -2 12 58.12 4.69
9 -2 12 44.07 4.88
-9 -2 13 46.11 4.29
9 -2 13 41.28 4.75
9 2 13 45.82 4.82
-9 2 -13 49.93 4.77
-9 -2 -13 40.75 4.44
-9 -2 14 206.65 9.89
9 2 14 206.49 10.93
-9 -2 -14 222.58 11.21
-9 2 -14 241.02 11.43
-9 -2 -15 99.88 7.03
-9 2 -15 97.2 6.91
-9 -2 15 98.43 6.18
-9 -2 -15 100.9 6.09
-9 -2 -16 82.71 6.38
-9 2 -16 66.4 5.79
-9 -2 16 76.58 5.35
-9 -2 -16 64.1 4.93
-9 -2 -17 444.75 18.29
-9 2 -17 415.69 17.98
-9 -2 17 423.6 16.29
-9 -2 -17 436.1 16.27
-9 -2 18 63.66 4.89
-9 -2 -18 62.58 4.91
-9 -2 -18 72.53 6.14
-9 2 -18 71.09 6.07
-9 -2 -19 5.33 2.52
-9 2 -19 6.65 2.72
-9 -2 -19 10.99 2.63
-9 -2 19 13.25 2.64
-9 -2 -20 148.32 9.22
-9 2 -20 154.93 9.34
-9 -2 -20 140.47 7.69
-9 -2 20 130.9 7.26
-9 -2 -21 296.45 12.54
-9 -2 -21 328.66 14.97
-9 2 -21 270.39 14.06
-9 -2 -22 10.84 3.25
-9 2 -22 7.94 3
-9 -2 -23 194.67 11.22
-9 2 -23 178.04 10.75
-9 -2 -24 78.18 6.7
-9 2 -24 58.33 6.05
-9 -2 -25 0.78 2.76
-9 2 -25 0.78 2.48
-9 -2 -26 58.45 6.33
-9 2 -26 76.73 6.94
-9 -2 -27 62.16 6.47
-9 2 -27 53.08 6.21
-9 -2 -28 -1.68 3.6
-9 2 -28 -1.68 3.23
-9 -2 -29 101.49 8.47
-9 2 -29 86.67 8.14
9 -3 0 0.46 1.82
-9 3 0 -0.22 1.01
-9 3 1 164.94 6.68
-9 3 -1 173.39 7.06
9 -3 1 180.77 8.99
9 -3 -1 168.35 8.65
-9 3 -2 154.54 6.68
9 -3 2 152.85 8.43
9 -3 -2 168.62 8.37
-9 -3 3 30.85 1.85
9 -3 -3 29.61 3.43
-9 -3 3 26.86 3.66
9 -3 3 26.98 3.63
-9 3 -3 36.69 2.82
-9 3 -4 86.03 4.62
-9 3 -4 72.5 5.62
-9 -3 -4 88.55 6.03
9 -3 -4 59.71 4.89
9 -3 4 82.67 5.96
-9 -3 4 81.66 6.05
-9 3 -5 513.05 19.06
-9 -3 -5 469.6 18.71
-9 3 -5 477.49 16.84
-9 -3 5 474.54 18.98
9 -3 5 505.39 19.07
9 -3 -5 503.41 18.05
-9 3 -6 8.83 2.34
-9 -3 -6 8.87 2.68
9 -3 -6 10.72 2.38
-9 -3 6 14.73 3.15
9 -3 6 11.71 3.21
-9 3 -6 6.31 1.88
-9 -3 7 223.96 11.06
-9 3 -7 235.47 9.78
9 -3 -7 240.19 10.23
-9 3 -7 243.3 11.3
-9 -3 -7 225.4 11.06
9 -3 -8 3.7 1.78
-9 -3 8 10.31 2.54
-9 -3 -8 5.86 2.17
-9 3 -8 2.12 1.73
-9 3 -8 3.13 1.57
-9 -3 9 41.43 4.25
-9 -3 -9 45.34 4.44
-9 3 -9 49.96 4.59
-9 3 -9 41.56 3.63
9 -3 -9 38.13 3.53
-9 -3 -10 28.41 3.64
-9 3 -10 28.83 3.65
-9 3 -10 33.98 3.43
-9 -3 10 28.41 3.7
-9 -3 -11 345.97 15.15
-9 3 -11 366.79 15.34
-9 -3 11 364.5 14.93
-9 3 -11 364.52 14.1
-9 -3 -12 2.83 1.9
-9 3 -12 3.39 1.99
-9 -3 12 4.98 2.27
-9 -3 13 19.27 3.14
-9 -3 -13 19.78 3.15
-9 3 -13 20.29 3.26
-9 -3 14 1.96 2.06
-9 -3 -14 0.59 2.09
-9 3 -14 0.59 2.18
-9 -3 -15 22.69 3.39
-9 -3 15 35.39 3.94
-9 -3 -15 27.3 3.79
-9 3 -15 25.99 3.74
-9 -3 -16 1.35 2.37
-9 -3 -16 1.87 2.04
-9 3 -16 0.62 2.24
-9 -3 16 6.25 2.16
-9 -3 -17 84.22 5.9
-9 -3 17 97.06 6.37
-9 -3 -17 106 7.23
-9 3 -17 85.93 6.78
-9 -3 -18 12.99 3.07
-9 3 -18 11 2.89
-9 -3 -18 20.29 3.16
-9 -3 18 16.93 2.99
-9 -3 -19 21.24 3.77
-9 3 -19 27.8 4.09
-9 -3 -19 32.93 3.98
-9 -3 19 29.27 3.55
-9 -3 -20 29.42 4.33
-9 3 -20 27.96 4.25
-9 -3 -20 33.58 4.17
-9 -3 20 29.78 3.71
-9 -3 -21 6.35 2.92
-9 -3 -21 7.72 2.66
-9 3 -21 6.3 2.65
-9 -3 21 10.83 2.54
-9 -3 -22 -0.72 3.09
-9 3 -22 0.72 2.59
-9 -3 -23 49.36 5.67
-9 3 -23 41.91 5.25
-9 -3 -24 2.28 2.74
-9 3 -24 -0.76 2.54
-9 -3 -25 0.78 2.4
-9 3 -25 -0.78 2.8
-9 -3 -26 -0.79 3.18
-9 3 -26 1.59 2.86
-9 -3 -27 98.66 8.05
-9 3 -27 87.87 7.64
-9 -3 -28 -7.53 3.47
-9 3 -28 -0.84 3.4
-9 -3 -29 38.36 5.71
-9 3 -29 34.81 5.62
9 -4 0 4.26 2.44
-9 -4 0 7.02 2.81
-9 4 0 0.26 1.16
-9 4 -1 669.42 21.85
9 -4 -1 675.98 23.7
-9 -4 -1 626.24 24.85
-9 4 1 669.34 21.56
-9 -4 1 711.21 25.05
-9 4 -2 62.21 4
-9 -4 2 66.43 5.6
9 -4 -2 74.29 5.27
-9 -4 2 57.37 3.21
-9 4 -3 6 1.66
-9 -4 3 12.03 2.93
9 -4 -3 6.1 2.23
-9 -4 3 4.81 1.07
9 -4 -4 3.37 1.92
-9 -4 4 3.41 2.19
-9 4 -4 2.01 1.85
-9 -4 -4 1.01 1.98
-9 -4 4 2.14 0.92
-9 4 -4 3.43 1.65
-9 4 -5 793.25 26.14
-9 4 -5 831.01 28.03
-9 -4 -5 773.85 27.73
-9 -4 5 781.31 28.22
9 -4 -5 804.73 26.94
-9 -4 5 802.47 23.93
-9 4 -6 11.89 2.62
-9 -4 -6 14.57 2.89
-9 4 -6 16.84 2.42
9 -4 -6 19.02 2.79
-9 -4 6 14.04 3.06
9 -4 -7 445.54 16.36
-9 4 -7 456.4 17.61
-9 -4 -7 442.34 17.53
-9 -4 7 428.93 17.69
-9 4 -7 439.96 16.13
-9 -4 8 -0.56 2.15
-9 -4 -8 -2.12 2
-9 4 -8 0.53 1.67
-9 4 -8 0.38 1.53
9 -4 -8 0.37 1.76
-9 -4 -9 115.84 7.15
-9 4 -9 110.37 6.94
-9 -4 9 109.36 7.24
9 -4 -9 107.88 6
-9 4 -9 99.64 6
-9 -4 10 -0.55 2.04
9 -4 -10 0.34 1.79
-9 -4 -10 -0.54 2.05
-9 4 -10 1.62 1.99
-9 4 -10 0.41 1.75
-9 -4 -11 651.52 23.42
-9 4 -11 661.15 23.48
-9 -4 11 618.93 23.23
9 -4 -11 615.44 21.16
-9 4 -11 618.88 22.11
-9 4 -12 5.28 2
-9 -4 -12 1.7 1.9
-9 4 -12 2.26 1.94
-9 -4 12 1.64 1.97
-9 4 -13 142.9 7.74
-9 -4 13 135.67 8.12
-9 -4 -13 149.4 8.63
-9 4 -13 139.39 8.35
-9 4 -14 1.89 1.82
-9 -4 -14 1.18 2.04
-9 4 -14 -0.59 2.18
-9 -4 14 -0.54 1.95
-9 -4 -15 126.79 7.52
-9 4 -15 126.94 7.37
-9 4 -15 141.02 8.36
-9 -4 -15 125.94 8.01
-9 -4 15 102.6 7.09
-9 4 -16 6.1 2.35
-9 4 -16 6.81 2.61
-9 -4 -16 2.49 2.44
-9 -4 16 3.21 2.41
-9 -4 -16 5.47 2.68
-9 -4 -17 268.8 13.2
-9 4 -17 306.69 13.67
-9 -4 17 257.46 12.34
-9 -4 -17 292.76 12.69
-9 -4 18 11.09 2.82
-9 -4 -18 22.57 3.77
-9 4 -18 17.34 3.31
-9 -4 19 28.27 3.68
-9 -4 -19 21.17 3.85
-9 4 -19 30.4 4.17
-9 -4 -20 15.66 3.36
-9 4 -20 19 3.73
-9 -4 20 21.26 3.38
-9 -4 21 129.82 7.57
-9 -4 -21 116.67 8.43
-9 4 -21 133.66 8.89
-9 -4 22 7.58 2.76
-9 -4 -22 7.86 3.12
-9 4 -22 9.97 2.96
-9 -4 -23 262.51 13.51
-9 4 -23 265.32 13.54
-9 -4 -24 -2.27 2.85
-9 4 -24 -0.75 3.02
-9 -4 -25 0.77 2.78
-9 4 -25 0.77 2.58
-9 4 26 3.26 3.55
-9 -4 -26 -5.53 3.04
-9 4 -26 -5.51 3.32
-9 4 27 218.5 13
-9 -4 -27 239.21 13.21
-9 4 -27 236.27 13.23
-9 4 28 5.16 4.08
-9 -4 -28 2.52 2.89
-9 4 -28 0.84 3.22
-9 -5 0 0.62 1.91
-9 5 0 0.9 1.28
-9 5 -1 189.41 8.41
-9 -5 1 203.04 8.01
-9 -5 1 211.74 10.86
-9 -5 -1 205.36 10.8
-9 -5 2 45.99 3.01
-9 5 -2 38.88 3.32
-9 -5 2 54.68 5.14
-9 -5 -2 43.5 4.72
-9 5 -3 -1.48 2.15
-9 -5 -3 -1.49 2.48
-9 -5 3 0.2 1.03
-9 5 -3 -0.67 1.37
-9 -5 3 3.07 2.5
9 -5 -3 -0.9 2.07
-9 -5 -3 5.07 2.76
9 -5 -4 85.11 5.51
-9 -5 -4 73.11 6.09
-9 5 -4 56.98 4.95
-9 -5 -4 69.55 5.47
-9 5 -4 68.51 4.48
-9 -5 4 61.02 3.41
-9 -5 4 72.21 5.94
-9 5 -5 165.44 8.08
-9 -5 5 175.73 6.61
-9 -5 5 169.37 9.69
9 -5 -5 176.36 8.62
-9 5 -5 204.41 9.65
-9 -5 -5 171.8 9.14
-9 -5 -5 171.63 10
-9 5 -6 16.8 2.96
-9 -5 -6 19.49 3.16
-9 -5 6 20.2 1.76
-9 5 -6 22.26 2.77
9 -5 -6 20.23 3.12
-9 -5 6 19.42 3.42
9 -5 -7 104.4 6.14
-9 -5 7 108.47 7.36
-9 5 -7 110.82 6.21
-9 -5 7 105.69 4.33
-9 -5 -7 107.46 6.87
-9 5 -7 116.94 7.09
-9 -5 8 69.69 5.98
-9 -5 -8 82.33 5.88
-9 5 -8 74.43 5.64
-9 5 -8 78.41 5.25
9 -5 -8 80.11 5.16
-9 -5 9 47.78 5.14
9 -5 -9 51.59 4.1
-9 -5 -9 64.66 5.25
-9 5 -9 55.25 4.94
-9 5 -9 55.36 4.37
-9 -5 -10 31.79 3.9
-9 5 -10 24.62 3.55
-9 5 -10 25.89 3.27
-9 -5 10 21.17 3.59
9 -5 -10 29.98 3.13
-9 -5 11 214.24 10.92
9 -5 -11 202.33 8.81
-9 5 -11 196.12 9.6
-9 -5 -11 212.89 10.54
-9 5 -11 212 10.52
9 -5 -12 6.42 1.81
-9 5 -12 9.4 2.38
-9 -5 -12 9.57 2.68
-9 5 -12 6.16 2.08
-9 -5 12 9.63 2.63
9 -5 -13 43.81 3.48
-9 -5 13 43.2 4.76
-9 -5 -13 48.9 4.89
-9 5 -13 51.5 4.91
-9 5 -13 50.58 4.52
-9 -5 14 19.71 3.23
-9 -5 -14 20.58 3.46
-9 5 -14 14.03 3.16
-9 5 -14 20.12 3.16
-9 -5 15 32.73 4.13
-9 -5 -15 27.15 3.97
-9 5 -15 27.61 3.95
-9 -5 16 -1.18 2.36
-9 -5 -16 -0.61 2.45
-9 5 -16 -1.22 2.48
-9 -5 -17 115.59 7.65
-9 5 -17 95.12 7.21
-9 -5 17 99.51 7
-9 -5 -18 10.89 2.99
-9 5 -18 14.66 3.17
-9 -5 18 15.82 3.19
-9 5 18 27.52 4.27
-9 -5 19 4.08 2.42
-9 -5 -19 5.93 2.78
-9 5 -19 4.59 2.42
-9 5 19 4.54 2.83
-9 -5 20 8.1 2.72
-9 -5 -20 4.06 2.95
-9 5 -20 6.06 2.84
-9 5 20 14.81 3.81
-9 -5 21 21.82 3.49
-9 -5 -21 20.05 3.8
-9 5 -21 15.81 3.55
-9 5 21 20.92 4.19
-9 -5 22 16.51 3.24
-9 5 22 22.38 4.58
-9 -5 -22 18.43 3.9
-9 5 -22 22.59 4.07
-9 -5 -23 105.84 7.98
-9 5 -23 97.61 7.81
-9 -5 23 90.21 6.72
-9 5 23 106.89 8.37
-9 5 24 8.48 3.94
-9 -5 -24 6.7 3.09
-9 5 -24 8.15 2.97
-9 5 25 1.59 3.72
-9 -5 -25 -0.76 2.93
-9 5 -25 -1.52 2.61
-9 5 26 8.95 3.96
-9 -5 -26 -0.78 2.95
-9 5 -26 2.34 3
-9 5 27 55.72 6.89
-9 -5 -27 62.47 6.41
-9 5 -27 72.75 6.99
-9 -5 -28 3.35 3.16
-9 5 -28 9.18 3.52
-9 -6 0 0.66 2.29
-9 -6 0 2.1 1.46
-9 -6 1 191.56 8.09
-9 -6 1 198.07 10.76
-9 -6 -1 195.12 10.75
-9 6 -2 240.42 10.41
-9 -6 2 261.82 9.78
-9 -6 -2 262.32 12.81
-9 -6 2 256.66 12.72
-9 6 -2 238.22 11.25
-9 -6 -2 251.11 11.47
-9 -6 -3 1.34 2.24
-9 6 -3 1.52 1.55
-9 -6 3 0.25 1.24
-9 6 -3 0.49 1.89
-9 -6 -3 -2.48 2.19
-9 -6 3 0.66 2.09
-9 -6 -4 251.79 12.79
-9 -6 4 251.62 12.79
-9 6 -4 275.53 11.91
-9 -6 -4 257.67 11.65
-9 6 4 251.39 10
-9 6 -4 248.27 10.76
-9 -6 4 259.27 9.62
-9 -6 5 251.22 12.79
-9 6 5 270.67 10.46
-9 -6 -5 273.67 13.29
-9 6 -5 251.37 10.99
-9 -6 5 246.16 9.46
-9 -6 -5 272.69 11.95
-9 6 -5 262.73 11.83
-9 -6 6 41.64 4.94
-9 -6 -6 42.01 4.25
-9 6 -6 39.59 4.17
-9 6 6 38.77 3.57
-9 6 -6 40.97 3.82
-9 -6 6 40.92 2.8
9 -6 -6 45.92 4.07
-9 -6 -6 39.34 4.84
-9 -6 7 54.47 3.19
-9 6 7 57.77 4.34
-9 -6 -7 54.37 5.67
9 -6 -7 59.58 4.61
-9 -6 -7 57.71 4.94
-9 6 -7 58.73 4.96
-9 6 -7 59.77 4.65
-9 -6 7 52.86 5.48
-9 -6 8 275.09 9.51
9 -6 -8 288.72 11.45
-9 6 8 257.39 11.19
-9 -6 8 258.42 13.04
-9 6 -8 278.18 12.29
-9 -6 -8 261.6 12.14
-9 6 -8 266.87 11.65
-9 6 -9 3.66 2.06
9 -6 -9 10.59 2.24
-9 -6 9 5.26 2.59
-9 6 9 9.34 2.71
-9 -6 -9 5.76 2.18
-9 6 -9 10.9 2.5
9 -6 -10 104.21 5.83
-9 6 -10 106.33 6.59
-9 6 10 99.63 6.34
-9 -6 -10 106.81 6.92
-9 6 -10 101.12 6.81
-9 -6 10 119.18 7.86
9 -6 -11 155.85 7.41
-9 -6 11 135.36 8.97
-9 6 11 154.35 8.33
-9 6 -11 162.37 8.5
-9 -6 -11 177.36 9.16
-9 6 -11 165.13 8.91
-9 6 12 62.31 5.29
-9 6 -12 64.19 5.15
-9 -6 12 64.61 5.89
9 -6 -12 55.35 4.01
-9 -6 -12 51.27 4.87
-9 6 -12 73.57 5.62
-9 -6 13 33.8 4.35
-9 6 13 31.71 4.08
-9 -6 -13 39.26 4.35
-9 6 -13 35 4.07
9 -6 -13 31.49 3
9 -6 -14 329.29 11.75
-9 -6 14 309.56 14.67
-9 -6 -14 331.32 14.41
-9 6 -14 327.19 14.4
-9 6 14 294.26 13.74
-9 -6 15 73.75 6.36
-9 6 15 73.09 6.06
-9 -6 -15 80.53 6.29
-9 6 -15 71.72 5.97
-9 -6 16 18.71 3.6
-9 6 16 24.67 4.12
-9 -6 -16 20.51 3.56
-9 6 -16 23.36 3.65
-9 -6 17 153.01 9.41
-9 -6 -17 159.83 9.36
-9 6 -17 151.5 9.14
-9 6 17 171.58 9.53
-9 -6 18 92.29 7.15
-9 6 18 98.56 7.37
-9 -6 -18 120.08 7.83
-9 6 -18 102.3 7.34
-9 -6 -19 12.37 3.15
-9 6 -19 14.26 3.51
-9 -6 19 10.85 3.13
-9 6 19 15.4 3.97
-9 -6 -20 234.09 11.8
-9 6 -20 189.15 11.05
-9 -6 20 222.31 11.47
-9 6 20 220.45 11.74
-9 -6 -21 73.93 6.51
-9 6 -21 80.31 6.86
-9 -6 21 70.14 6.27
-9 6 21 68.49 6.68
-9 6 22 6.38 3.62
-9 -6 22 4.39 2.69
-9 -6 -22 -0.7 2.86
-9 6 -22 2.8 2.53
-9 -6 -23 114.57 8.15
-9 6 -23 96.16 7.54
-9 6 23 97.46 7.97
-9 -6 23 96.55 7.31
-9 -6 -24 140.94 9.13
-9 6 -24 113.89 8.37
-9 -6 24 113.56 7.88
-9 6 24 114.9 8.73
-9 6 25 13.25 4.12
-9 -6 -25 12.05 3.54
-9 6 -25 9.75 3.57
-9 -6 -26 92.77 7.89
-9 6 -26 96.06 8.01
-9 6 26 101.24 8.63
-9 -6 -27 65.37 6.79
-9 6 -27 48.22 5.78
-9 -7 0 -1.42 2.44
-9 -7 0 0.35 1.44
-9 -7 0 0.48 1.94
-9 -7 -1 33.8 3.18
-9 -7 1 34.06 3.11
-9 7 -1 30.25 3.62
-9 -7 -1 26.78 3.51
-9 -7 -1 31.97 4.43
-9 -7 1 33.46 4.61
-9 -7 -2 215.12 11.4
-9 7 -2 201.52 9.8
-9 -7 -2 188.9 9.6
-9 -7 2 197.97 8.44
-9 -7 2 171.94 10.71
-9 -7 3 5.71 3.06
-9 7 -3 3.83 2.3
-9 -7 -3 2.9 2.04
-9 -7 3 1.51 1.4
-9 7 -3 5.95 2.14
-9 -7 -3 2.85 2.63
-9 -7 4 87.13 7.01
-9 -7 -4 75.05 5.56
-9 7 -4 74.68 5.65
-9 -7 -4 83.19 6.89
-9 -7 4 83.86 4.67
-9 7 -4 84.82 5.52
-9 -7 -5 6.43 2.92
-9 7 -5 10.18 2.43
-9 -7 -5 7.84 2.24
-9 -7 5 7.85 2.91
-9 7 -5 10.31 2.57
-9 -7 5 6.55 1.67
-9 -7 -6 1.48 1.94
-9 7 -6 2.44 1.92
-9 -7 -6 4.3 2.7
-9 -7 6 7.82 2.9
-9 7 -6 3.68 2.21
-9 -7 6 5.99 1.56
-9 -7 -7 33.45 3.91
-9 7 -7 30.13 3.78
-9 -7 7 47.59 5.14
-9 -7 7 36.71 2.91
-9 7 -7 32.96 3.65
-9 -7 -7 36.76 4.91
-9 7 8 63.92 4.66
-9 -7 8 68.84 6.38
-9 7 -8 64.85 5.33
-9 -7 -8 68.06 5.3
-9 -7 8 67.14 3.87
-9 -7 -8 55.49 5.93
9 -7 -8 66.89 4.9
-9 7 -8 64.48 5.13
-9 7 9 5.1 2.26
-9 7 -9 6.48 2.27
-9 -7 -9 1.44 2.36
9 -7 -9 5.33 2.12
-9 -7 -9 4.66 2.11
-9 7 -9 4.61 2.23
-9 -7 9 4.96 2.83
-9 7 10 43.04 4.11
-9 -7 10 37.48 4.9
9 -7 -10 46.31 3.87
-9 -7 -10 48.37 4.56
-9 7 -10 39.57 4.21
-9 7 11 5.76 2.47
9 -7 -11 16.55 2.56
-9 -7 11 4.95 3.13
-9 -7 -11 10.69 2.65
-9 7 -11 5.3 2.42
-9 -7 -12 48.3 4.66
-9 7 -12 48.95 4.79
-9 7 12 48.2 4.68
-9 -7 12 41 5.2
9 -7 -12 54.49 3.98
-9 -7 13 -0.71 2.61
9 -7 -13 -1.17 1.67
-9 -7 -13 1.67 2.06
-9 7 -13 -1.66 2.25
-9 7 13 1.48 2.46
-9 7 14 139.59 8.21
-9 -7 14 137.7 9.15
-9 -7 -14 151.21 8.64
-9 7 -14 142.08 8.48
-9 -7 -15 0.58 2.18
-9 7 -15 -2.29 2.38
-9 -7 15 0.71 2.66
-9 7 15 0.54 2.47
-9 -7 -16 32.11 4.24
-9 7 -16 33.63 4.26
-9 -7 16 26.77 4.33
-9 7 16 36.24 4.58
-9 7 17 1.77 2.8
-9 -7 -17 1.22 2.25
-9 7 -17 -0.6 2.18
-9 -7 17 -0.7 2.42
-9 -7 -18 82.86 6.56
-9 7 -18 80.32 6.48
-9 7 18 78.68 6.67
-9 -7 18 84.16 6.96
-9 7 19 7.03 3.45
-9 -7 19 9.09 3.28
-9 -7 -19 8.92 3.22
-9 7 -19 6.96 2.81
-9 7 -20 180.43 10.31
-9 -7 -20 176.84 10.16
-9 -7 20 167.2 10.37
-9 7 20 170.98 10.18
-9 7 21 2.75 3.13
-9 -7 -21 -0.67 2.73
-9 7 -21 -0.67 2.71
-9 -7 21 1.39 2.77
-9 7 22 24.85 4.66
-9 -7 -22 15.05 3.37
-9 7 -22 14.96 3.62
-9 -7 22 19.31 3.97
-9 7 23 -0.73 3.14
-9 -7 -23 -0.7 3.15
-9 7 -23 0.7 2.74
-9 -7 23 3.43 3.03
-9 7 24 105.1 8.26
-9 -7 -24 105.87 7.95
-9 7 -24 108.1 8.02
-9 -7 24 102.65 7.79
-9 7 -25 3.74 3.21
-9 -7 -25 11.28 3.66
-9 7 25 3.89 3.44
-9 -7 -26 73.43 6.89
-9 7 -26 82.49 7.26
-9 -8 0 -0.76 2.49
-9 -8 0 -0.79 1.6
-9 8 0 0.46 2.32
-9 -8 0 -0.93 2.38
-9 8 -1 -0.92 2.32
-9 -8 -1 0.47 2.12
-9 -8 1 1.53 2.5
-9 -8 -1 1.52 2.49
-9 -8 1 0.76 1.57
-9 -8 -1 1.23 1.86
-9 8 1 -2.73 2.45
-9 -8 1 -0.92 2.19
-9 -8 -2 214.59 10.23
-9 8 -2 208.91 10.06
-9 -8 -2 206.95 9.82
-9 -8 2 219.83 10.24
-9 -8 2 225.09 9.61
-9 -8 2 230.75 12.51
-9 -8 -2 231.27 12.43
-9 -8 -3 -0.47 2.39
-9 8 -3 -2.31 2.65
-9 -8 -3 -0.88 1.79
-9 -8 3 -1.05 1.66
-9 -8 -3 -0.76 2.67
-9 -8 3 0.77 2.43
-9 -8 4 181.92 11.07
-9 -8 -4 159.32 8.62
-9 8 -4 171.62 8.7
-9 -8 4 162.89 7.77
-9 -8 -4 188.34 10.98
-9 -8 5 0.33 1.54
-9 -8 -5 0.76 2.6
-9 -8 5 3.82 2.94
-9 8 -5 2.47 2.04
-9 -8 -5 -1.89 2.02
-9 8 -5 -0.93 2.21
-9 -8 6 25.95 4.5
-9 -8 -6 28 4.9
-9 -8 -6 43.5 4.05
-9 8 -6 34.94 3.8
-9 -8 6 35.74 3.14
-9 -8 -7 -0.76 2.86
-9 -8 7 -0.76 2.75
-9 -8 7 0.3 1.54
-9 -8 -7 2.44 2.02
-9 8 -7 3.85 2.31
-9 -8 8 650.29 26.43
-9 -8 -8 725.76 27.08
-9 -8 8 652.03 22.31
-9 -8 -8 695.91 24.33
-9 8 -8 710.45 24.44
-9 -8 9 -0.76 3.05
-9 -8 -9 -0.5 1.85
-9 8 -9 2.97 2.16
-9 -8 -9 0.76 2.49
-9 -8 -10 151.03 8.2
-9 8 -10 141.82 8.03
9 -8 -10 142.32 7.34
-9 -8 -10 138.55 9.5
-9 -8 10 126.97 9.3
-9 -8 -11 22.43 3.39
-9 8 -11 16.52 3.13
-9 -8 11 25.24 4.48
9 -8 -11 22.43 2.97
-9 8 12 117.7 7.16
-9 -8 -12 117.19 7.39
-9 8 -12 139.99 7.95
-9 -8 12 123.23 8.79
-9 -8 13 -2.29 3.53
-9 8 13 -0.96 2.56
-9 -8 -13 2.15 2.45
-9 8 -13 0.53 2.35
-9 8 14 340.28 15.03
-9 -8 -14 380.35 15.66
-9 8 -14 383.45 15.62
-9 -8 14 353.11 16.89
-9 -8 -15 13.55 2.94
-9 8 -15 16.22 3.22
-9 8 15 11.71 3.3
-9 -8 15 16.81 3.83
-9 8 -16 46.37 4.73
-9 8 16 55.71 5.28
-9 -8 -16 49.74 5
-9 -8 16 38.17 5.13
-9 8 17 22.09 4.17
-9 -8 17 24.4 4.4
-9 -8 -17 18.28 3.54
-9 8 -17 26.34 3.77
-9 8 18 52.71 5.53
-9 -8 -18 47.91 5
-9 8 -18 42.1 4.85
-9 -8 18 41.87 5.27
-9 8 19 0.63 3.14
-9 -8 19 3.04 2.74
-9 -8 -19 -3.11 2.57
-9 8 -19 -2.46 2.37
-9 -8 -20 124.09 7.96
-9 8 -20 99.88 7.31
-9 8 20 87.68 7.31
-9 -8 20 98.4 8.08
-9 8 21 34.57 5.16
-9 -8 21 33.17 4.85
-9 -8 -21 32.47 4.58
-9 8 -21 42.52 4.81
-9 8 22 16.13 4.17
-9 -8 22 28.51 4.38
-9 8 -22 30.63 4.43
-9 -8 -22 25.38 4.23
-9 8 23 2.9 3.57
-9 -8 23 2.98 3.2
-9 -8 -23 1.39 2.57
-9 8 -23 4.83 3.01
-9 -8 -24 147.23 9.41
-9 8 -24 152.61 9.47
-9 8 24 136.76 9.72
-9 -8 24 132.51 9.35
-9 -8 -25 -1.43 3.3
-9 -8 25 0.73 3.15
-9 -9 0 -2.2 2.89
-9 -9 0 -0.82 2.95
-9 -9 0 1.77 1.87
-9 -9 1 27.81 3.68
-9 -9 -1 25.96 3.59
-9 -9 1 42.55 5.45
-9 -9 -1 29.31 4.81
-9 -9 -1 36.12 3.82
-9 -9 1 27.16 3.31
-9 -9 2 218.14 10.26
-9 -9 -2 213.25 12.56
-9 -9 2 244.45 13.2
-9 -9 -2 226.09 10.46
-9 -9 -2 217.15 10.14
-9 -9 2 217.72 9.98
-9 -9 -3 7.33 2.5
-9 -9 -3 2.42 2.78
-9 -9 3 5.72 3.33
-9 -9 -3 3.09 2.36
-9 -9 3 4.42 2.72
-9 -9 3 8.02 2.19
-9 -9 4 82 5.94
-9 -9 -4 94.2 7.86
-9 -9 -4 110.98 6.53
-9 -9 4 100.48 8.18
-9 -9 4 104.03 5.99
-9 -9 -4 95.95 6.47
-9 -9 -5 1.04 2.04
-9 -9 -5 1.61 2.9
-9 -9 5 0.82 2.95
-9 -9 5 0.38 1.51
-9 -9 -5 0.45 2.09
-9 -9 -6 5.49 1.99
-9 -9 6 5.73 3.02
-9 -9 6 2.2 1.74
-9 -9 -6 4.82 3.15
-9 -9 -7 18.07 2.98
-9 -9 7 18.07 2.57
-9 -9 -7 19.18 4.02
-9 -9 7 18.03 4.21
-9 -9 8 90.31 7.94
-9 -9 -8 80.82 7.49
-9 -9 -8 110.06 6.6
-9 -9 8 92.86 5.45
-9 -9 9 6.65 1.94
-9 -9 -9 6.39 3.32
-9 -9 -9 5.75 2.25
-9 -9 9 6.58 3.23
-9 -9 -10 28.05 4.86
-9 -9 -10 23.27 3.4
-9 -9 10 20.56 4.34
-9 -9 -11 26.36 4.79
-9 -9 -11 16.77 3.15
-9 -9 11 18.1 4.19
-9 -9 -12 2.39 3.3
-9 -9 12 -4.12 3.29
-9 -9 -12 -1.01 2.61
-9 -9 13 1.65 3.35
-9 -9 -13 3.1 2.48
-9 -9 14 29.65 4.84
-9 -9 -14 23.76 3.64
-9 -9 15 32.93 4.97
-9 -9 -15 24.28 3.77
-9 -9 16 -0.82 3.16
-9 -9 -16 0.55 2.33
-9 -9 17 68.05 6.92
-9 -9 -17 66.81 5.8
-9 -9 -18 37.53 4.35
-9 -9 18 23.74 4.4
-9 -9 -19 -0.59 2.5
-9 9 19 -0.62 2.95
-9 -9 19 -4.9 3.33
-9 -9 -20 61.16 5.78
-9 -9 20 52.11 6.18
-9 9 20 65.17 6.13
-9 -9 -21 90.73 6.96
-9 9 21 64.87 6.63
-9 9 22 0.69 3.53
-9 -9 -22 0.64 3.05
-9 -9 -23 31.88 4.43
-9 -9 -24 9.29 3.28
-9 -10 0 1.48 2.08
-9 -10 0 -2.41 2.57
-9 -10 0 -0.87 3.21
-9 -10 -1 117.11 9.42
-9 -10 1 100.7 8.76
-9 -10 -1 130.67 7.59
-9 -10 1 128.3 7.1
-9 -10 1 124.72 7.37
-9 -10 -1 121.02 6.87
-9 -10 2 127.05 9.52
-9 -10 -2 129.49 9.61
-9 -10 -2 122.73 6.94
-9 -10 -2 137.89 7.73
-9 -10 2 132.6 7.33
-9 -10 2 108 6.74
-9 -10 3 -2.86 3.36
-9 -10 3 0.45 1.88
-9 -10 -3 1.07 2.29
-9 -10 -3 -1.72 3.1
-9 -10 3 2.61 3.14
-9 -10 -4 102.44 6.96
-9 -10 4 100.77 6.28
-9 -10 4 90.56 8.25
-9 -10 -4 92.05 8.15
-9 -10 -4 107.78 6.35
-9 -10 4 106.68 6.44
-9 -10 -5 216.03 12.56
-9 -10 -5 200.36 10.41
-9 -10 5 212.27 9.62
-9 -10 -5 204.02 9.4
-9 -10 5 175.41 11.66
-9 -10 5 189.03 9.36
-9 -10 -6 19.83 3.72
-9 -10 6 19.59 3
-9 -10 6 20.52 2.89
-9 -10 6 17.5 4.3
-9 -10 -6 23.87 3.3
-9 -10 -6 28.02 5.01
-9 -10 7 87.78 5.73
-9 -10 7 93.82 8.15
-9 -10 -7 95.11 6.89
-9 -10 -7 102.18 6.25
-9 -10 -7 97.19 8.28
-9 -10 -8 51.29 6.24
-9 -10 -8 44.32 4.26
-9 -10 8 46.79 4.11
-9 -10 8 42.15 5.76
-9 -10 -9 39.96 3.98
-9 -10 -9 38.62 5.48
-9 -10 9 40.45 5.73
-9 -10 10 28.17 5
-9 -10 -10 29.44 3.46
-9 -10 -10 29.29 5.3
-9 -10 -11 175.01 11.01
-9 -10 -11 159.16 8.38
-9 -10 11 143.61 10.58
-9 -10 -12 9.99 4.35
-9 -10 -12 8.95 2.65
-9 -10 12 7.05 3.6
-9 -10 -13 50.74 4.71
-9 -10 13 47.64 6.27
-9 -10 -14 58.36 5.13
-9 -10 -15 58.44 5.26
-9 -10 -16 11.88 2.89
-9 -11 0 -1.08 2.38
-9 -11 -1 52.72 5.12
-9 -11 1 57.78 5.13
-9 -11 2 11.31 2.66
-9 -11 -2 6.84 2.45
-9 -11 3 4.02 2.32
-9 -11 -3 2.91 2.73
-9 -11 4 1.97 2.11
-9 -11 -4 1.79 2.29
-9 -11 -5 117.07 7.73
-9 -11 5 103.23 6.65
-9 -11 6 0.93 2
-9 -11 -6 -1.25 2.26
-9 -11 7 34.53 3.85
-9 -11 -7 37.86 4.79
-9 -11 -8 -0.66 2.77
-9 -11 -9 6.07 2.6
-9 -11 -10 0.69 2.6
-9 -12 0 4.08 2.5
-9 -12 -1 104.3 7.35
-9 -12 1 124.26 7.79
-9 -12 -2 3.66 2.4
-9 -12 2 2.24 2.24
-9 -12 -3 0.63 2.46
-9 -12 3 2.2 2.24
-9 -12 4 16.69 3.16
-9 -12 -4 14.76 3.45
-9 -12 -5 138.68 8.94
-9 -12 5 143.17 8.28
-9 -12 -6 4 2.52
10 0 0 871.81 29.64
-10 0 0 844.75 25.65
-10 0 1 0.2 0.68
-10 0 -1 0.48 0.9
10 0 1 -0.53 2.31
-10 0 2 22.34 1.26
-10 0 -2 23.93 2.04
10 0 2 22.2 3.54
10 0 3 0.55 2.2
10 0 4 152.82 8.82
-10 0 -5 -1.16 2.19
10 0 5 -1.14 2.4
-10 0 -6 499.42 19.56
10 0 6 483.47 19.4
-10 0 -7 -1.2 2.26
10 0 7 -0.59 2.3
-10 0 -8 35.5 4.23
10 0 8 33.47 4.15
-10 0 -9 -0.61 1.93
10 0 9 -0.61 2.38
-10 0 -10 348.44 15.45
-10 0 -11 0.62 1.97
-10 0 -12 167.45 9.6
-10 0 -13 -1.93 2.38
-10 0 -14 -1.32 2.32
-10 0 -15 -1.34 2.36
-10 0 -16 359.92 16.28
-10 0 -17 -0.7 2.28
-10 0 -18 162.1 10.01
-10 0 -19 -1.46 2.57
-10 0 -20 33.32 4.62
-10 0 -21 -1.52 2.73
-10 0 -22 259.68 13.81
-10 0 -23 -0.8 2.94
-10 0 -24 39.84 5.39
-10 0 -25 -0.83 2.93
-10 0 -26 34.91 5.29
-10 0 -27 0.87 3
-10 1 0 137.92 5.33
10 -1 0 131.72 7.91
-10 -1 1 1.59 0.74
-10 1 1 1.49 0.82
10 -1 -1 3.55 2.21
10 -1 1 3.16 2.18
-10 1 -1 0.88 0.98
10 -1 -2 65.07 5.14
-10 1 2 57.4 2.31
10 -1 2 60.23 5.17
-10 1 -2 54.48 3.07
10 -1 3 46.03 4.65
10 -1 -3 45.61 4.32
-10 1 -3 38.93 2.79
10 -1 4 112.49 7.24
-10 1 -4 108.1 5.21
-10 1 -5 7.54 2.45
-10 -1 -5 4.07 2.11
10 -1 5 7.41 2.56
-10 1 -5 6.31 1.62
10 1 5 9.77 2.8
10 1 6 345.07 15
-10 1 -6 324.73 14.82
-10 -1 -6 347.05 15.08
10 -1 6 348.27 14.97
10 1 7 76.4 6.11
-10 1 -7 81.94 6.21
-10 -1 -7 65.29 5.73
10 -1 7 63.48 5.7
-10 1 -8 7.2 2.42
-10 -1 -8 14.42 3.15
10 -1 8 7.76 3.1
10 1 8 16.22 3.22
-10 -1 -9 67.05 5.82
-10 1 -9 73.07 5.96
-10 -1 -10 259.18 12.6
-10 1 -10 265.66 12.71
-10 -1 -11 4.35 2.39
-10 1 -11 1.86 2.08
-10 -1 -12 314.66 14.6
-10 1 -12 328.24 14.77
-10 -1 -13 37.33 4.46
-10 1 -13 33.42 4.34
-10 -1 -14 2.56 2.01
-10 -1 -14 -0.66 2.21
-10 1 -14 2.63 2.15
-10 -1 -15 60.39 5.83
-10 1 -15 62.32 5.85
-10 -1 -15 67.71 4.77
-10 -1 -16 299.54 14.46
-10 1 -16 306.84 14.55
-10 -1 -17 50.38 5.36
-10 1 -17 51.02 5.57
-10 -1 -18 127.63 8.84
-10 1 -18 131.85 8.82
-10 -1 -19 29.83 4.45
-10 1 -19 16.71 3.76
-10 -1 -20 13.33 3.35
-10 1 -20 15.53 3.71
-10 -1 -21 43.17 5.5
-10 1 -21 39.34 5.18
-10 -1 -22 192.82 11.48
-10 1 -22 181.75 11.24
-10 -1 -23 -0.8 2.87
-10 1 -23 -0.79 3.18
-10 -1 -24 57.64 6.3
-10 1 -24 55.15 6.32
-10 -1 -25 53.12 6.12
-10 1 -25 44.78 5.87
-10 -1 -26 87.68 7.77
-10 1 -26 89.29 7.93
-10 -1 -27 5.21 3.41
-10 1 -27 3.47 3.34
-10 2 0 0.9 0.92
10 -2 0 1.04 2.18
-10 2 1 80.23 3.68
10 -2 -1 80.9 5.87
10 -2 1 72.26 5.71
-10 2 -1 77.06 3.95
-10 2 -2 34.67 2.6
10 -2 2 26.83 3.86
10 -2 -2 38.03 4.06
10 -2 -3 307.02 13.12
10 -2 3 288.8 13.38
-10 2 -3 315.63 11.16
10 -2 4 34.99 4.43
10 -2 -4 39.53 4.17
-10 2 -4 38.5 2.96
-10 2 -4 36.71 4.25
-10 -2 -4 37.98 4.27
-10 2 -5 22.6 3.57
-10 -2 -5 19.18 3.41
-10 2 -5 26.34 2.5
10 -2 5 22.12 3.55
10 -2 -5 25.26 3.33
10 -2 6 154.89 8.89
-10 2 -6 141.72 8.66
-10 -2 -6 151.57 8.86
-10 2 -6 146.44 6.83
10 -2 -6 151.69 7.99
-10 2 -7 129.69 8.02
-10 -2 -7 122.93 7.84
10 -2 7 117.61 7.77
-10 2 -7 114.13 5.99
-10 -2 -8 0.6 2.26
-10 2 -8 -1.2 2.44
10 -2 8 -0.6 2.52
-10 2 -8 0.67 1.72
-10 2 -9 195.91 8.74
-10 -2 -9 189.12 10.42
-10 2 -9 206.19 10.7
-10 -2 -10 223.15 11.4
-10 2 -10 222.57 11.34
-10 -2 -11 1.86 2.29
-10 2 -11 0.62 2.18
-10 -2 -12 299.35 13.88
-10 2 -12 280.86 13.59
-10 -2 -13 169.18 9.6
-10 2 -13 136.51 8.93
-10 -2 -14 9.21 2.69
-10 2 -14 10.5 2.73
-10 -2 -15 64.54 4.99
-10 -2 -15 74.36 6.36
-10 2 -15 76.86 6.34
-10 -2 -16 160.99 8.32
-10 -2 -16 170.79 9.99
-10 2 -16 157.38 9.71
-10 -2 -17 12.26 2.98
-10 -2 -17 10.5 3.16
-10 2 -17 10.48 2.96
-10 -2 -18 75.8 6.72
-10 2 -18 74.9 6.71
-10 -2 -19 186.2 11.12
-10 2 -19 211.8 11.6
-10 -2 -20 13.3 3.44
-10 2 -20 16.96 3.57
-10 -2 -21 39.42 5.33
-10 2 -21 49.19 5.6
-10 -2 -22 140.48 9.56
-10 2 -22 136.36 9.5
-10 -2 -23 33.34 4.93
-10 2 -23 30.9 4.85
-10 -2 -24 29.13 4.77
-10 2 -24 29.88 4.81
-10 -2 -25 103.49 8.43
-10 2 -25 112.43 8.77
-10 -2 -26 112.14 8.98
-10 2 -26 120.4 9.31
-10 -2 -27 20.75 4.65
-10 2 -27 25.88 4.83
-10 3 0 138.91 5.93
10 -3 0 140.22 8.08
10 -3 -1 76.03 5.78
-10 3 -1 77.94 4.15
-10 3 1 82.42 4
10 -3 1 73.88 5.85
10 -3 -2 15.33 2.91
10 -3 2 10.74 2.88
-10 -3 2 10.91 1.19
-10 3 -2 7.56 1.61
10 -3 -3 311.24 13.14
10 -3 3 305.43 13.54
-10 3 -3 295.3 11.14
10 -3 4 1.12 2.28
-10 3 -4 1.14 2.11
-10 -3 -4 0.57 2.03
10 -3 -4 0.94 1.99
-10 3 -4 0.29 1.27
10 -3 5 16.63 3.28
-10 3 -5 19.82 2.39
-10 3 -5 13.89 2.9
-10 -3 -5 15.12 2.91
10 -3 -5 24.24 3.32
-10 -3 -6 23.65 3.53
-10 3 -6 17.64 3.08
-10 3 -6 17.5 2.4
10 -3 -6 16.85 2.86
10 -3 6 19.3 3.5
-10 3 -7 195.42 10.37
-10 -3 -7 209.93 10.61
10 -3 -7 204.34 9.51
-10 3 -7 187.78 8.57
-10 -3 -8 1.2 2.06
-10 3 -8 0.6 1.95
10 -3 -8 1.25 1.9
-10 3 -8 0.36 1.49
-10 3 -9 311.78 12.55
-10 -3 -9 335.59 14.58
-10 3 -9 307.51 14.2
-10 -3 -10 14.68 3.01
-10 3 -10 17.05 3.28
-10 -3 10 14.63 3.3
-10 3 -10 18.49 2.61
-10 -3 -11 0.62 1.97
-10 3 -11 0.62 2.07
-10 -3 11 2.79 2.31
-10 3 -11 2.06 1.71
-10 -3 -12 15.09 3.32
-10 3 -12 15.66 3.12
-10 3 -12 18.08 2.87
-10 -3 12 20.42 3.64
-10 -3 -13 343.6 15.48
-10 3 -13 329.66 15.2
-10 3 -13 342.68 13.87
-10 -3 13 338.14 14.52
-10 3 -14 0.93 2.06
-10 -3 -14 1.97 2.14
-10 3 -14 1.96 2.41
-10 -3 14 2.71 2.57
-10 -3 -15 229.4 11.72
-10 3 -15 214.62 11.49
-10 -3 15 206.11 10.45
-10 -3 -15 203.54 10.05
-10 -3 16 34.89 4.28
-10 -3 -16 33.99 4.01
-10 3 -16 33.92 4.5
-10 -3 -16 31.99 4.45
-10 -3 -17 -1.4 2.8
-10 3 -17 1.4 2.68
-10 -3 17 1.04 2.23
-10 -3 -17 -0.95 2.75
-10 -3 -18 31.24 4.4
-10 3 -18 27.6 4.32
-10 -3 18 28.82 3.87
-10 -3 -18 19.61 3.45
-10 -3 -19 190.36 10.97
-10 3 -19 173.85 10.47
-10 -3 19 167.68 9.08
-10 -3 20 13.45 3.12
-10 -3 -20 11.78 3.33
-10 3 -20 16.14 3.46
-10 -3 -21 40.83 5.27
-10 3 -21 42.97 5.26
-10 -3 -22 56.4 6.05
-10 3 -22 57.77 6.12
-10 -3 -23 59.22 6.08
-10 3 -23 40.95 5.36
-10 -3 -24 3.22 2.77
-10 3 -24 0.8 3.09
-10 -3 -25 176.07 11.35
-10 3 -25 188.02 11.66
-10 -3 -26 -2.53 3.44
-10 3 -26 0.84 3.04
10 -4 0 4.18 2.48
-10 4 0 3.3 1.37
10 -4 1 132.69 7.94
10 -4 -1 136.27 7.86
-10 4 -1 133.43 6.18
10 -4 2 1.65 2.24
10 -4 -2 3.48 2.1
-10 -4 2 3.79 1.01
-10 4 -2 4 1.51
10 -4 3 376.24 16.1
10 -4 -3 380.54 15.45
-10 -4 3 388.58 16.68
-10 4 -3 393.27 16.24
-10 -4 -3 387.29 16.19
-10 4 -3 375.68 13.84
-10 -4 3 385.89 12.27
-10 4 -4 -0.57 2.24
-10 -4 -4 -1.15 2.33
-10 4 -4 0.32 1.44
-10 -4 4 1.9 2.43
10 -4 -4 0.94 1.98
10 -4 4 -0.57 2.21
10 -4 5 28.08 3.95
-10 -4 5 32.01 4.33
-10 4 -5 27.18 3.69
-10 -4 -5 27.93 3.8
10 -4 -5 25.74 3.33
-10 4 -5 24.33 2.69
-10 4 -6 0.58 2.06
-10 -4 -6 -0.59 2.02
10 -4 -6 1.79 2.18
-10 4 -6 1.75 1.67
10 -4 -7 71.19 5.1
-10 -4 7 65.76 5.83
-10 4 -7 62.81 4.56
-10 -4 -7 73.68 5.81
-10 4 -7 57.42 5.32
-10 -4 -8 0.6 2.1
-10 4 -8 -0.59 2.14
-10 -4 8 -0.61 2.12
10 -4 -8 -1.25 1.99
-10 4 -8 -1.16 1.65
-10 -4 -9 147.88 8.77
-10 4 -9 144.71 8.66
10 -4 -9 134.48 7.33
-10 4 -9 142.89 7.44
-10 -4 9 155.33 8.99
-10 -4 10 -1.21 2.37
10 -4 -10 -0.38 1.85
-10 -4 -10 -0.61 2.33
-10 4 -10 0.6 1.91
-10 4 -10 0.84 1.62
-10 -4 11 0.6 2.31
-10 4 -11 2.18 1.93
-10 -4 -11 -4.31 2.32
-10 4 -11 -0.61 1.94
-10 -4 12 5.37 2.43
-10 4 -12 -0.45 1.94
-10 -4 -12 1.26 2.27
-10 4 -12 1.25 1.93
-10 -4 13 253.73 12.35
-10 4 -13 255.32 11.63
-10 -4 -13 252.16 12.7
-10 4 -13 287.84 13.13
-10 -4 -14 1.3 2.46
-10 4 -14 1.3 2.18
-10 -4 14 1.76 2.35
-10 4 -14 -0.97 2.22
-10 -4 15 233.88 12.04
-10 -4 -15 274.84 13.18
-10 4 -15 276.87 13.26
-10 -4 16 8.06 2.74
-10 -4 -16 4.77 2.68
-10 4 -16 2.71 2.4
-10 -4 17 59.86 5.31
-10 4 -17 53.08 5.64
-10 -4 -17 65.79 6.14
-10 -4 18 4.51 2.42
-10 -4 -18 -0.7 2.42
-10 4 -18 -0.7 2.46
-10 -4 -19 590.72 23.74
-10 4 -19 627.4 24.05
-10 -4 19 582.77 22.28
-10 -4 -20 -5.15 2.94
-10 4 -20 0.73 2.87
-10 -4 20 1.1 2.24
-10 -4 21 94.05 6.62
-10 -4 -21 84.15 7.2
-10 4 -21 73.34 6.89
-10 -4 -22 11.53 3.79
-10 4 -22 2.3 2.77
-10 -4 -23 115.76 8.58
-10 4 -23 113 8.68
-10 -4 -24 0.8 3.15
-10 4 -24 -1.6 3.2
-10 -4 -25 245.97 13.46
-10 4 -25 241.87 13.5
-10 -4 -26 -0.83 3.57
10 -5 0 102.77 6.92
-10 -5 0 102.28 7.66
-10 -5 1 93.3 4.5
10 -5 -1 84.1 6.28
-10 5 -1 88.1 5.02
-10 -5 1 82.07 6.81
10 -5 1 78.33 6.18
-10 -5 -1 89.54 7.17
-10 -5 -2 44.88 4.59
-10 5 -2 37.83 3.34
-10 -5 2 39.25 2.69
-10 5 -2 48.41 4.72
10 -5 -2 40.08 4.29
-10 -5 2 42.88 5.05
-10 5 -3 183.74 8.44
-10 5 -3 202.02 10.31
-10 -5 -3 197.99 10.18
-10 -5 3 189.47 7.22
10 -5 -3 195.3 9.68
-10 -5 3 185.8 10.71
-10 -5 4 20.79 3.95
10 -5 -4 26.69 3.73
-10 5 -4 11.35 2.06
-10 -5 4 15.66 1.62
-10 -5 -4 16.05 3.24
-10 5 -4 15.36 3.13
-10 5 -5 17.17 3.34
-10 -5 -5 12.12 3.06
-10 -5 5 21.07 1.65
-10 5 -5 19.29 2.76
-10 -5 5 19.35 3.88
10 -5 -5 16.66 2.98
10 -5 -6 104.83 6.33
-10 -5 6 83.62 6.89
-10 5 -6 97.59 5.77
-10 -5 -6 96.1 6.86
-10 5 -6 98.82 6.8
-10 -5 7 111.5 7.82
-10 -5 -7 115.63 7.58
-10 5 -7 102.61 7.24
-10 5 -7 119.67 6.66
10 -5 -7 120.75 6.82
-10 5 -8 4.97 1.97
-10 -5 -8 8.25 2.83
-10 5 -8 1.75 2.21
10 -5 -8 2.52 2.27
-10 -5 8 3.93 2.42
-10 -5 9 139.17 9.19
10 -5 -9 159.57 7.92
-10 5 -9 147.24 7.89
-10 -5 -9 159.68 9.13
-10 5 -9 160.92 9.15
-10 -5 10 60.61 5.79
-10 -5 -10 60.19 5.43
-10 5 -10 56.79 5.38
-10 5 -10 61.84 4.82
10 -5 -10 59.39 4.48
-10 -5 11 13.64 3.37
10 -5 -11 12.04 2.34
-10 5 -11 9.75 2.42
-10 -5 -11 9.22 2.97
-10 5 -11 13.44 3.1
-10 5 -12 78.94 5.74
-10 -5 -12 94.47 6.86
-10 5 -12 93.83 6.85
-10 -5 12 90.46 6.84
10 -5 -12 77.76 4.99
-10 -5 13 116.24 8.06
-10 -5 -13 127.09 8.2
-10 5 -13 122.47 8
-10 -5 -14 -0.65 2.48
-10 5 -14 1.28 2.15
-10 -5 14 1.92 2.55
-10 -5 15 162.49 9.57
-10 -5 -15 160.34 9.74
-10 5 -15 177.12 10.05
-10 -5 16 31.49 4.3
-10 -5 -16 37.09 4.73
-10 5 -16 28.76 4.22
-10 -5 17 29.39 4.17
-10 -5 -17 25.93 4.2
-10 5 -17 21.04 3.8
-10 -5 18 6.82 2.83
-10 -5 -18 4.86 2.78
-10 5 -18 7.6 3.01
-10 -5 -19 273.44 13.74
-10 5 -19 285.13 13.94
-10 5 19 279.8 13.61
-10 -5 19 245.96 12.6
-10 5 20 0.7 3.03
-10 -5 -20 3.64 2.57
-10 5 -20 0.72 2.56
-10 -5 20 0.61 2.48
-10 5 21 97.36 7.75
-10 -5 -21 90.12 7.43
-10 5 -21 76.33 7.01
-10 -5 21 89.1 6.81
-10 -5 -22 22.73 4.16
-10 5 -22 19.61 3.89
-10 -5 22 19.04 3.62
-10 5 22 18.62 4.58
-10 5 -23 61.13 6.38
-10 -5 -23 65.08 6.39
-10 5 23 72.3 7.03
-10 -5 -24 16.72 4.22
-10 5 -24 6.34 3.36
-10 5 24 25.43 5.13
-10 5 25 109.39 8.92
-10 -5 -25 125.12 9.24
-10 5 -25 132.63 9.35
-10 -6 0 188.55 10.85
-10 -6 0 173.63 7.66
-10 -6 1 39.74 5.13
-10 -6 -1 47.55 5.25
-10 6 -1 31.17 3.96
-10 -6 -1 43.61 4.58
-10 -6 1 42.24 3.13
10 -6 -2 24.44 3.9
-10 -6 -2 19.82 3.93
-10 -6 2 20.86 4.12
-10 6 -2 19.27 3.41
-10 -6 -2 26.67 3.77
-10 -6 2 27.03 2.54
-10 6 -2 25.74 2.91
-10 6 -3 89.45 5.6
-10 6 -3 99.32 6.89
-10 -6 -3 94.08 6.74
10 -6 -3 104.14 6.8
-10 -6 -3 111.03 8.08
-10 -6 3 115.17 8.04
-10 -6 3 92.47 4.76
-10 6 -4 99.22 5.81
-10 6 -4 84.93 6.4
-10 -6 -4 84.64 6.39
-10 -6 -4 100.23 7.63
10 -6 -4 89.32 6.23
-10 -6 4 79.21 6.92
-10 -6 4 89.85 4.44
-10 6 -5 15.51 2.55
-10 -6 -5 18.13 3.4
-10 6 -5 10.1 2.7
-10 -6 5 16.22 1.82
10 -6 -5 23.64 3.5
-10 -6 5 9.27 3.09
-10 -6 -6 201.38 10.55
-10 6 -6 201.36 10.49
10 -6 -6 217.54 10.14
-10 -6 6 209.36 11.68
-10 6 -6 211.8 9.74
-10 -6 -7 91.97 6.78
-10 6 -7 104.26 6.98
-10 6 -7 102.9 6.31
-10 -6 7 92.23 7.48
10 -6 -7 103.32 6.39
-10 6 -8 16.8 2.81
10 -6 -8 12.67 2.72
-10 -6 8 11.3 3.23
-10 -6 -8 13.88 3.19
-10 6 -8 4.59 2.27
-10 6 8 7.2 2.53
-10 -6 9 120.36 8.44
-10 6 9 112.88 6.87
-10 6 -9 127.62 7.33
10 -6 -9 122.54 6.82
-10 -6 -9 120.73 7.87
-10 6 -9 119.13 7.78
-10 6 10 203.2 9.83
-10 -6 -10 210.7 10.9
-10 6 -10 208.31 10.87
-10 -6 10 213.42 11.73
10 -6 -10 212.56 9.51
-10 6 -10 197.16 9.99
-10 6 11 2.38 2.19
-10 -6 -11 -0.61 2.43
-10 6 -11 2.41 2.22
-10 -6 11 1.4 2.53
10 -6 -11 0.73 1.85
10 -6 -12 136.34 6.89
-10 -6 12 140.75 9.23
-10 6 12 117.89 7.63
-10 -6 -12 147.97 8.84
-10 6 -12 151.86 8.85
-10 6 13 39.3 4.48
-10 -6 13 33.48 4.8
10 -6 -13 37.87 3.4
-10 -6 -13 48.21 4.96
-10 6 -13 35.44 4.52
-10 6 14 2.74 2.89
-10 6 -14 -0.64 2.55
-10 -6 -14 2.57 2.32
-10 -6 14 -3.48 2.62
-10 -6 -15 60.54 5.85
-10 6 -15 55.6 5.6
-10 -6 15 62.3 5.91
-10 6 15 84.98 6.4
-10 -6 -16 85.05 6.79
-10 6 -16 89.07 6.93
-10 6 16 77.89 6.54
-10 -6 16 91.05 7.2
-10 -6 17 16.46 3.57
-10 6 17 16.64 3.73
-10 -6 -17 17.45 3.61
-10 6 -17 15.34 3.36
-10 -6 -18 71.61 6.35
-10 6 -18 62.25 5.95
-10 -6 18 59.31 5.98
-10 6 18 60.86 6.06
-10 -6 19 50.1 5.31
-10 -6 -19 31.63 4.45
-10 6 -19 28.64 4.39
-10 6 19 39.75 5.12
-10 -6 20 8.73 3.02
-10 -6 -20 9.34 3.08
-10 6 -20 7.85 3.16
-10 6 20 2.74 3.07
-10 -6 21 15.97 3.8
-10 6 21 21.86 4.31
-10 -6 -21 17.54 4.17
-10 6 -21 23.25 4.18
-10 -6 -22 71.14 6.56
-10 6 22 60.22 6.35
-10 -6 22 63.13 5.95
-10 6 -22 57.31 6.19
-10 6 23 20.98 4.8
-10 -6 -23 9.97 3.36
-10 6 -23 15.98 3.82
-10 6 24 32.41 5.15
-10 -6 -24 25.64 4.6
-10 6 -24 34.79 4.98
-10 -7 0 310.14 15.07
-10 -7 0 289.52 11.49
-10 -7 0 294.6 13.15
-10 7 0 288.02 13.09
-10 -7 1 9.95 3.59
-10 -7 -1 5.39 3.08
-10 7 -1 8.62 2.76
-10 -7 -1 2.72 2.3
-10 -7 -1 6.29 1.97
-10 -7 1 7.84 1.95
-10 -7 -2 12.16 2.28
-10 -7 2 14.54 2.22
-10 -7 -2 10.04 3.27
-10 -7 2 11.51 3.56
-10 7 -2 10.33 2.76
-10 -7 -2 10.45 2.98
-10 -7 3 13 2.01
-10 7 -3 17.33 3.25
-10 -7 -3 11.51 2.79
-10 -7 -3 17.85 3.93
-10 -7 3 8.42 3.25
-10 7 -4 112.45 6.65
-10 -7 4 104.87 5.35
-10 -7 4 111.48 8.43
-10 -7 -4 114.63 8.65
-10 -7 -4 126.89 7.6
-10 7 -4 109.14 7.16
-10 7 -5 0.9 1.87
-10 -7 5 -0.24 1.23
10 -7 -5 1.94 2.24
-10 -7 5 -1.52 2.62
-10 -7 -5 2.34 2.62
-10 -7 -5 -0.55 2.45
-10 7 -5 -0.55 2.27
-10 -7 6 184.83 11.44
10 -7 -6 204.22 10
-10 -7 -6 213.81 10.59
-10 7 -6 214.33 10.57
-10 -7 -6 229.53 12.38
-10 7 -6 197.92 9.77
-10 -7 7 5.32 2.98
-10 7 -7 4.29 2.38
-10 -7 -7 0.56 2.29
-10 7 -7 2.78 2.34
10 -7 -7 6.3 2.38
-10 -7 -8 31.82 4.15
-10 7 -8 29.25 3.88
-10 -7 8 28.93 4.74
10 -7 -8 35.7 3.79
-10 -7 -9 9.26 2.69
-10 7 -9 8.6 2.66
10 -7 -9 12.77 2.69
-10 -7 9 18.26 3.94
-10 -7 -10 120.7 7.63
-10 7 -10 103.84 7.18
10 -7 -10 100.74 6.16
-10 -7 10 104.18 8.27
-10 -7 -11 0.6 2.25
-10 7 -11 0.59 2.36
-10 -7 11 1.52 2.98
10 -7 -11 -0.37 1.92
-10 -7 -12 98.66 7.14
-10 7 -12 109.18 7.37
-10 -7 12 103.88 8.08
-10 -7 -13 15.45 3.31
-10 7 -13 13.48 3.1
-10 -7 13 9.08 3.15
-10 7 13 5.04 2.73
-10 -7 -14 -0.62 2.63
-10 7 -14 -1.86 2.69
-10 -7 14 -1.51 2.66
-10 7 14 3.18 2.67
-10 -7 -15 6.97 3.08
-10 7 -15 1.88 2.98
-10 7 15 6.65 2.93
-10 -7 15 4.51 2.95
-10 7 16 201.35 10.73
-10 -7 -16 198.88 11.05
-10 7 -16 212.73 11.22
-10 -7 16 202.64 11.59
-10 7 17 1.21 2.93
-10 -7 17 -0.74 3.03
-10 -7 -17 -1.32 2.54
-10 7 -17 -0.66 2.52
-10 -7 -18 132.2 8.54
-10 7 -18 138.63 8.78
-10 7 18 121.55 8.29
-10 -7 18 102.97 8.4
-10 -7 -19 92.05 7.19
-10 7 -19 101.56 7.39
-10 -7 19 65.55 6.7
-10 7 19 72.86 6.65
-10 7 20 47.19 5.84
-10 -7 20 45.35 5.45
-10 -7 -20 35.03 4.95
-10 7 -20 50.12 5.47
-10 7 21 4.19 3.6
-10 -7 21 2.9 3.3
-10 -7 -21 1.44 2.71
-10 7 -21 0.71 2.69
-10 7 -22 200.44 11.59
-10 -7 -22 238.4 12.33
-10 7 22 199.61 11.71
-10 -7 22 185.6 11.16
-10 -7 -23 10.41 3.48
-10 7 -23 0.74 3.12
-10 7 23 9.66 3.97
-10 -7 23 7.84 3.43
-10 -8 0 129.11 9.44
-10 8 0 123.45 7.73
-10 -8 0 131.45 7.89
-10 -8 0 132.36 6.9
-10 8 1 9.35 3
-10 -8 1 7.9 2.84
-10 -8 -1 6.29 1.97
-10 8 -1 4.17 2.79
-10 -8 -1 4.76 2.73
-10 -8 1 4.9 3.15
-10 -8 -1 4.89 3.44
-10 -8 1 10.83 2.23
-10 -8 2 58.87 4.23
-10 -8 -2 54.99 5.1
-10 8 -2 54.28 5.18
-10 8 2 51.78 4.97
-10 -8 2 44.61 4.77
-10 -8 2 62.75 6.56
-10 -8 -2 59.72 4.59
-10 -8 -2 65.24 6.62
-10 -8 -3 24.9 3.78
-10 8 -3 17.26 3.37
-10 -8 3 18.73 4.29
-10 -8 -3 22.06 4.44
-10 -8 3 21.16 2.59
-10 -8 -3 22.84 3.08
-10 -8 -4 126.09 9.09
-10 -8 -4 120.93 7.41
-10 8 -4 108.95 7.08
-10 -8 -4 108.3 6.65
-10 -8 4 112.4 8.51
-10 -8 4 112 5.82
-10 -8 5 4.08 3.14
-10 -8 -5 3.29 3.03
-10 -8 -5 3.73 2.29
-10 8 -5 3.16 2.3
-10 -8 5 6.21 1.84
-10 -8 6 201.3 12.4
-10 -8 -6 252.86 13.49
-10 -8 -6 218.29 10.91
-10 8 -6 226.3 10.98
-10 8 -7 36.22 4.34
-10 -8 -7 29 4.06
-10 -8 7 31.94 4.97
10 -8 -7 30.15 3.81
-10 -8 -7 42.79 5.88
10 -8 -8 -0.44 2.08
-10 -8 -8 8.22 3.85
-10 -8 8 -2.46 2.95
-10 -8 -8 -0.55 2.59
-10 8 -8 1.09 2.3
10 -8 -9 34.92 3.83
-10 -8 9 22.9 4.37
-10 -8 -9 20.75 3.6
-10 8 -9 21.62 3.48
-10 -8 -10 120.87 7.73
-10 8 -10 120.68 7.5
-10 -8 10 103.66 8.44
-10 -8 -11 -0.58 2.53
-10 8 -11 0.57 2.07
-10 -8 11 -0.82 3.07
-10 -8 -12 220.93 11.13
-10 8 -12 211.71 10.85
-10 -8 12 198.14 12.09
-10 8 -13 0.59 2.3
-10 -8 -13 -1.19 2.5
-10 -8 13 -0.81 2.85
-10 -8 -14 1.81 2.46
-10 8 -14 11.34 3.35
-10 -8 14 4.04 3.23
-10 -8 -15 0.62 2.64
-10 8 -15 -1.83 2.66
-10 -8 15 -0.81 3.22
-10 -8 16 171.75 10.91
-10 -8 -16 172.88 9.83
-10 8 -16 175.18 9.93
-10 -8 17 -0.8 3.48
-10 -8 -17 -3.2 2.79
-10 8 -17 -0.63 3.09
-10 -8 -18 82.77 6.71
-10 8 -18 90.55 7.01
-10 -8 18 73.18 7.18
-10 -8 -19 34.03 4.47
-10 8 -19 24.49 4.16
-10 8 19 17.75 4.14
-10 -8 19 18.99 4.23
-10 -8 -20 3.4 2.73
-10 8 -20 4.72 2.55
-10 8 20 8.55 3.51
-10 -8 20 7.87 3.48
-10 -8 -21 7.6 2.96
-10 8 -21 -2.06 2.79
-10 8 21 0.68 3.74
-10 -8 21 -0.78 3
-10 -8 -22 111.5 8.37
-10 8 22 132.96 9.07
-10 -9 0 157.31 10.93
-10 -9 0 179.95 8.71
-10 -9 0 167.52 9.04
-10 -9 -1 23.55 3.8
-10 -9 1 30.62 3.96
-10 -9 1 31.97 5.05
-10 -9 -1 26.82 5.14
-10 -9 1 37.02 3.62
-10 -9 -1 30.31 3.62
-10 -9 2 46.56 4.97
-10 -9 -2 61.02 5.28
-10 -9 2 63.89 4.65
-10 -9 -2 61.48 4.92
-10 -9 2 50.22 6.12
-10 -9 -2 77.72 7.41
-10 -9 3 98.18 8.46
-10 -9 3 78.21 6.24
-10 -9 -3 88.27 6.34
-10 -9 -3 103.21 8.56
-10 -9 -3 90.44 6.17
-10 -9 3 96.8 5.74
-10 -9 -4 46.91 4.55
-10 -9 -4 31.01 5.31
-10 -9 4 28.76 5.2
-10 -9 4 35.28 3.44
-10 -9 -4 34.34 4
-10 -9 4 33.28 4.16
-10 -9 -5 4.58 2.18
-10 -9 5 7.86 3.74
-10 -9 -5 2.59 3.32
-10 -9 -5 1.02 2.58
-10 -9 -6 79.44 7.63
-10 -9 6 72.53 7.32
-10 -9 -6 67.13 5.53
-10 -9 -6 64.62 5.42
-10 -9 -7 11.24 4
-10 -9 7 7.86 3.3
-10 -9 -7 5.22 2.35
-10 -9 -8 9.49 4.04
-10 -9 8 4.36 3.36
-10 -9 -8 5.27 2.3
-10 -9 -9 55.88 6.58
-10 -9 9 43.55 5.83
-10 -9 -9 54.39 5.05
-10 -9 -10 77.06 5.91
-10 -9 10 72.99 7.3
-10 -9 -11 -1.1 2.06
-10 -9 11 -0.87 3.13
-10 -9 -12 77.32 6.15
-10 -9 12 77.97 7.48
-10 -9 13 19.9 4.6
-10 -9 -13 18.77 3.52
-10 -9 14 1.72 3.18
-10 -9 -14 -0.58 3.09
-10 -9 -15 5.3 2.65
-10 -9 -16 70.76 6.05
-10 -9 -17 -1.84 3.43
-10 -9 -18 56.83 5.53
-10 -9 -19 87.53 6.82
-10 -9 -20 23.95 4.07
-10 -9 -21 3.33 3.2
-10 -10 0 2.81 2.28
-10 -10 0 1.84 2.19
-10 -10 1 24.58 3.47
-10 -10 -1 30.52 3.65
-10 -10 1 23.46 3.25
-10 -10 -1 28.69 3.71
-10 -10 2 -1.86 3.21
-10 -10 -2 -0.5 2
-10 -10 2 1.75 1.9
-10 -10 -2 0.47 2.58
-10 -10 -3 98.12 6.4
-10 -10 -3 101.62 6.66
-10 -10 3 89.19 5.81
-10 -10 3 86.93 6.24
-10 -10 -4 3.19 2.65
-10 -10 4 0.47 2.72
-10 -10 -4 -0.47 2.64
-10 -10 5 6.18 2.57
-10 -10 -5 14.27 2.89
-10 -10 -5 8.25 2.69
-10 -10 -6 40.53 4.08
-10 -10 -6 34.58 4.26
-10 -10 6 32.79 3.83
-10 -10 -7 56.58 4.99
-10 -10 -7 69.13 5.72
-10 -10 7 60.19 5.02
-10 -10 -8 1.96 2.29
-10 -10 -8 2.41 2.45
-10 -10 -9 85.74 6.16
-10 -10 -10 103.55 6.88
-10 -10 -11 -0.51 2.2
-10 -11 0 3.06 2.39
-10 -11 -1 65.57 5.53
-10 -11 1 66.52 5.46
-10 -11 -2 1.09 2.13
-10 -11 -3 156.79 8.96
-10 -11 -4 -0.57 2.34
-10 -11 -5 17.67 3.46
-10 -11 -6 6.05 2.8
-10 -11 -7 64.15 5.88
-10 -11 -8 1.28 2.56
-10 -11 -9 74.23 6.5
-10 -12 -2 1.16 2.52
-10 -12 -3 165.45 9.59
-11 0 0 0.12 0.81
-11 0 -1 0.15 0.95
-11 0 1 -0.07 0.68
-11 0 -2 720.9 22.42
-11 0 -3 0.21 1.15
-11 0 -4 182.31 10.28
-11 0 -4 185.9 7.46
-11 0 -5 -1.96 2.13
-11 0 -6 -0.66 2.1
-11 0 -7 -0.67 2.35
-11 0 -8 62.38 5.81
-11 0 -9 -0.68 2.39
-11 0 -10 34.86 4.42
-11 0 -11 2.07 2.25
-11 0 -12 22.35 3.74
-11 0 -13 1.42 2.73
-11 0 -14 34.07 4.7
-11 0 -15 -1.47 2.47
-11 0 -16 53.13 5.73
-11 0 -17 -1.52 3.04
-11 0 -18 71.71 6.88
-11 0 -19 -1.58 2.91
-11 0 -20 125.45 9.2
-11 0 -21 -1.63 2.87
-11 0 -22 -3.33 3.39
-11 0 -23 1.7 2.77
-11 0 -24 13 3.85
-11 1 0 0.27 0.91
-11 -1 0 1.78 0.91
11 -1 0 -0.57 2.41
-11 1 1 23.08 1.6
11 -1 -1 17.88 3.45
-11 1 -1 26.18 2.05
-11 -1 1 22.19 1.32
-11 -1 -1 28.83 1.98
-11 1 -2 543.27 17.51
-11 1 -3 14.22 1.83
-11 1 -4 337.24 12.03
-11 1 -4 332.81 15.25
-11 -1 -4 345.03 15.39
-11 1 -5 134.11 6.17
-11 1 -5 123.2 8.29
-11 -1 -5 137.11 8.66
-11 1 -6 20.08 2.33
-11 1 -6 12.57 3.13
-11 -1 -6 13.92 3.14
-11 1 -7 30.77 2.9
-11 1 -7 24 4.12
-11 -1 -7 27.38 4.03
-11 -1 -8 372.24 16.54
-11 1 -8 365.63 16.43
-11 -1 -9 -2.71 2.61
-11 1 -9 -1.35 2.6
-11 -1 -10 135.39 8.82
-11 1 -10 138.59 8.89
-11 -1 -11 142.33 9.21
-11 1 -11 143.57 9.22
-11 -1 -12 46.82 5.3
-11 1 -12 55.83 5.69
-11 -1 -13 -2.13 2.62
-11 1 -13 -0.71 2.5
-11 -1 -14 300.72 14.66
-11 1 -14 295.96 14.59
-11 -1 -15 5.15 3.16
-11 1 -15 9.54 3.25
-11 -1 -16 44.95 5.36
-11 1 -16 31.42 4.73
-11 -1 -17 65.35 6.4
-11 1 -17 62.99 6.23
-11 -1 -18 176.96 11.02
-11 1 -18 179.86 11
-11 -1 -19 13.41 3.76
-11 1 -19 10.24 3.65
-11 -1 -20 235.74 13.16
-11 1 -20 251.41 13.49
-11 -1 -21 65.87 6.7
-11 1 -21 48.74 6.08
-11 -1 -22 2.5 3.14
-11 1 -22 0.83 3.26
-11 -1 -23 4.24 3.27
-11 1 -23 3.39 3.45
-11 -1 -24 136.85 10
-11 1 -24 154 10.58
11 -2 0 1.14 2.55
-11 2 0 -0.33 0.99
11 -2 -1 146.91 8.53
-11 -2 1 137.53 4.83
-11 2 -1 141.89 5.83
11 -2 -2 29.99 4.04
-11 2 -2 33.45 2.6
-11 2 -3 1.67 1.25
11 -2 -3 1.07 2.43
11 -2 -4 41.61 4.46
-11 2 -4 46.47 5.07
-11 -2 -4 52.42 5.18
-11 2 -4 49.33 3.42
-11 2 -5 96.57 7.29
-11 -2 -5 94.93 7.13
-11 2 -5 109.15 5.48
-11 2 -6 15.18 2.19
-11 2 -6 13.22 3.36
-11 -2 -6 11.93 2.87
-11 2 -7 64.37 5.93
-11 -2 -7 67.24 5.91
-11 2 -7 63.71 4.24
-11 -2 -8 109.17 7.68
-11 2 -8 90.85 7.08
-11 2 -8 93.95 5.48
-11 -2 -9 6.08 2.76
-11 2 -9 9.43 2.99
-11 2 -9 7.96 2.1
-11 -2 -10 38.88 4.76
-11 2 -10 40.14 4.78
-11 2 -10 45.22 3.8
-11 -2 -11 93.49 7.43
-11 2 -11 124.75 8.23
-11 2 -11 101.21 6.09
-11 2 -12 1.69 1.75
-11 -2 -12 0.7 2.57
-11 2 -12 2.78 2.45
-11 -2 -13 2.84 2.79
-11 2 -13 1.42 2.5
-11 -2 -14 86.06 7.12
-11 2 -14 83.71 6.91
-11 -2 -15 2.2 2.59
-11 2 -15 4.39 2.82
-11 -2 -16 0.75 2.75
-11 2 -16 0.74 2.86
-11 -2 -17 39.54 5.12
-11 2 -17 29.58 4.55
-11 -2 -18 16.31 3.86
-11 2 -18 18.6 3.9
-11 -2 -19 2.36 3.25
-11 2 -19 1.57 3.07
-11 -2 -20 48.58 5.91
-11 2 -20 58.83 6.36
-11 -2 -21 17.06 3.94
-11 2 -21 22.7 4.36
-11 -2 -22 3.32 3.2
-11 2 -22 3.32 3.06
-11 -2 -23 27.08 4.86
-11 2 -23 31.24 5.06
-11 3 0 1.02 1.13
11 -3 -1 373.27 15.91
-11 3 -1 379.72 13.04
11 -3 -2 73.63 5.96
-11 3 -2 83.61 4.43
-11 3 -3 3.19 2.35
-11 -3 -3 -5.13 2.65
-11 3 -3 2.15 1.38
11 -3 -3 -0.53 2.24
-11 3 -4 49.12 3.58
11 -3 -4 41.45 4.4
-11 3 -4 47.61 5.13
-11 -3 -4 55.59 5.32
-11 3 -5 476.11 19.16
-11 -3 -5 441.65 18.84
-11 3 -5 449.6 15.84
11 -3 -5 439.35 17.6
11 -3 -6 0.49 2.07
-11 3 -6 3.58 1.64
-11 3 -6 2.63 2.43
-11 -3 -6 0.66 2.27
11 -3 -7 208.53 9.84
-11 -3 -7 209 11.08
-11 3 -7 180.45 10.49
-11 3 -7 178.91 8.4
-11 -3 -8 57.52 5.54
-11 3 -8 48.53 3.91
-11 3 -8 40.63 4.89
-11 -3 -9 106.34 7.84
-11 3 -9 106.56 7.76
-11 3 -9 122.34 6.51
-11 -3 -10 15.58 3.5
-11 3 -10 16.19 3.67
-11 3 -10 22.1 3
-11 3 -11 404.45 15.65
-11 -3 -11 422.45 17.99
-11 3 -11 406.49 17.81
-11 -3 -12 4.87 2.84
-11 3 -12 3.47 2.72
-11 3 -12 9.2 2.57
-11 3 -13 156.89 9.62
-11 -3 -13 142.64 9.35
-11 3 -13 145.77 7.91
-11 -3 -14 30.24 4.43
-11 3 -14 25.11 4.24
-11 -3 -15 117.11 8.44
-11 3 -15 102.83 7.85
-11 -3 -16 2.23 2.49
-11 3 -16 6.66 2.9
-11 -3 -17 241 12.84
-11 3 -17 213.55 12.28
-11 -3 -18 0.77 3.02
-11 3 -18 -0.77 2.95
-11 -3 -19 17.94 4.06
-11 3 -19 19.43 3.87
-11 -3 -20 19.81 4.03
-11 3 -20 15.79 3.63
-11 3 -21 63.8 6.67
-11 -3 -21 75.37 6.94
-11 -3 -22 -0.83 3.18
-11 3 -22 -4.94 3.91
-11 -3 -23 179.36 11.58
-11 3 -23 209.94 12.31
-11 4 -1 116.14 5.65
11 -4 -2 0.55 2.06
-11 4 -2 -0.63 2.12
-11 -4 -2 -2.54 2.35
-11 4 -2 1.13 1.34
11 -4 -3 5.89 2.41
-11 4 -3 1.91 2.24
-11 -4 -3 4.48 2.2
-11 4 -3 5.38 1.63
11 -4 -4 0.52 2.41
-11 4 -4 1.27 1.34
-11 4 -4 -2.56 2.66
-11 -4 -4 -4.51 2.38
-11 4 -5 130.06 6.57
11 -4 -5 120.4 7.49
-11 4 -5 127.22 8.49
-11 -4 -5 133.85 8.53
-11 4 -6 0.71 1.52
11 -4 -6 1.47 2.17
-11 4 -6 -1.3 2.64
-11 -4 -6 0.65 2.19
-11 4 -7 84.46 5.31
-11 -4 -7 94.12 7.11
-11 4 -7 100.1 7.2
11 -4 -7 74.61 5.7
11 -4 -8 0.46 2.12
-11 -4 -8 0.66 2.34
-11 4 -8 1.98 2.27
-11 4 -8 1.56 1.64
-11 4 -9 17.93 2.84
-11 -4 -9 18 3.72
-11 4 -9 13.25 3.29
11 -4 -9 12.38 2.71
-11 -4 -10 2.69 2.2
-11 4 -10 0.43 1.91
-11 4 -11 112.55 6.72
-11 -4 -11 104.2 7.71
-11 4 -11 107.02 7.73
-11 4 -12 -0.92 2.1
-11 -4 -12 -0.69 2.39
-11 4 -12 -0.69 2.44
-11 -4 12 2.59 2.99
-11 -4 -13 26.8 4.24
-11 4 -13 29.47 4.25
-11 -4 13 26.32 4.35
-11 -4 -14 -3.58 2.75
-11 4 -14 -1.42 2.9
-11 -4 14 0.64 2.54
-11 4 -15 57.79 5.95
-11 -4 -15 59.53 6.08
-11 -4 15 73.54 6.21
-11 -4 16 3.11 2.57
-11 -4 -16 -0.74 2.85
-11 4 -16 -2.21 3.11
-11 -4 17 125.22 8.17
-11 -4 -17 123.6 8.92
-11 4 -17 120.03 8.71
-11 -4 -18 16.77 3.79
-11 4 -18 18.97 4.08
-11 -4 18 18.17 3.9
-11 -4 -19 14.68 3.66
-11 4 -19 17.69 4.01
-11 -4 19 26.26 4.17
-11 -4 -20 22.84 4.24
-11 4 -20 18.03 4
-11 -4 -21 61.98 6.43
-11 4 -21 60.11 6.35
-11 -4 -22 4.92 2.89
-11 4 -22 2.45 2.95
-11 -5 0 0.22 1.23
-11 5 -1 240 12
-11 -5 -1 222.42 11.68
-11 5 -2 93.87 7.19
-11 -5 -2 104.11 7.59
-11 5 -2 112.67 5.84
-11 5 -3 11.99 3.12
-11 -5 -3 24.17 4.04
-11 5 -3 20.58 2.62
-11 5 -4 32.56 4.35
-11 -5 -4 37.96 4.63
-11 -5 4 38.06 5.12
-11 5 -4 25.81 2.91
11 -5 -4 39.09 4.27
11 -5 -5 334.97 13.94
-11 5 -5 320.68 14.74
-11 -5 -5 317.42 14.71
-11 -5 5 309.21 15.21
-11 5 -5 314.07 12.54
11 -5 -6 1.98 2.16
-11 5 -6 3.1 1.88
-11 -5 -6 2.59 2.63
-11 5 -6 -0.64 2.66
-11 -5 6 2.9 3.05
-11 -5 -7 218.63 11.54
-11 5 -7 206.66 11.27
-11 5 -7 215.62 9.75
-11 -5 7 201.62 11.65
11 -5 -7 220.34 10.4
-11 -5 -8 94.94 7.14
-11 5 -8 93.45 7.13
-11 5 -8 95.83 6.05
-11 -5 8 88.19 7.29
11 -5 -8 98.54 6.32
-11 5 -9 58.26 4.7
-11 -5 9 58.42 5.98
-11 -5 -9 48.09 5.25
-11 5 -9 60.17 5.72
11 -5 -9 48.51 4.43
-11 -5 10 14.87 3.67
-11 5 -10 11.31 2.61
11 -5 -10 19.01 3.02
-11 -5 -10 12.66 3.27
-11 5 -10 11.25 3.24
-11 -5 -11 380.01 16.29
-11 5 -11 343.03 15.75
-11 -5 11 323.4 15.67
-11 -5 12 13.93 3.45
-11 -5 -12 11.01 3.2
-11 5 -12 14.36 3.55
-11 -5 13 48.27 5.42
-11 -5 -13 47.41 5.24
-11 5 -13 47.11 5.29
-11 -5 14 72.48 6.38
-11 -5 -14 75.7 6.65
-11 5 -14 75.22 6.61
-11 5 -15 59.52 5.85
-11 -5 15 52.9 5.77
-11 -5 -15 48.36 5.59
-11 -5 -16 16.16 3.69
-11 5 -16 11.68 3.16
-11 -5 16 18.81 4.06
-11 -5 17 159.69 10.07
-11 -5 -17 217.28 11.6
-11 5 -17 193.91 11.2
-11 -5 -18 23.29 4.12
-11 5 -18 10.45 3.13
-11 -5 18 23.02 4.05
-11 -5 -19 31.36 4.9
-11 5 -19 32.72 4.84
-11 -5 19 31.2 4.64
-11 -5 20 32.71 4.6
-11 5 20 43.8 5.68
-11 -5 -20 39.83 5.31
-11 5 -20 37.31 5.12
-11 5 21 85.25 7.51
-11 -5 -21 58.09 6.5
-11 5 -21 72.82 7.02
-11 5 22 5.35 3.81
-11 -5 -22 1.62 3.11
-11 5 -22 1.61 2.77
-11 5 23 106.34 8.76
-11 -6 0 2.37 3.09
-11 -6 0 -0.53 1.25
-11 -6 0 -1.24 2.9
-11 -6 -1 27.35 2.71
-11 6 -1 21.54 3.68
-11 -6 -1 34.78 4.39
-11 -6 1 21.98 4.42
-11 6 -2 68.83 6.07
-11 -6 -2 77.02 6.32
-11 -6 2 79.07 7.26
-11 -6 3 -1.56 3.24
-11 6 -3 -0.38 1.72
-11 6 -3 -0.62 2.84
-11 -6 4 40.43 5.22
-11 6 -4 35.43 3.56
-11 -6 -4 33.33 4.29
-11 6 -4 39.87 4.76
-11 -6 -5 150.69 9.04
-11 6 -5 138.64 8.75
-11 -6 5 122.38 9.25
-11 6 -5 149.78 7.6
-11 6 -6 1.69 1.92
11 -6 -6 3.46 2.44
-11 -6 6 1.53 2.5
-11 -6 -6 1.27 2.35
-11 6 -6 -0.63 2.66
11 -6 -7 47.06 4.69
-11 6 -7 45.53 4.25
-11 -6 7 49.65 5.77
-11 -6 -7 46.59 5.09
-11 6 -7 50.62 5.3
11 -6 -8 100.6 6.52
-11 -6 8 98.79 7.88
-11 -6 -8 105.42 7.48
-11 6 -8 101.31 7.32
-11 6 -8 87.56 6.07
11 -6 -9 52.66 4.68
-11 -6 9 55.15 6.03
-11 -6 -9 62.94 5.85
-11 6 -9 55.33 5.54
-11 -6 10 13.53 3.77
-11 -6 -10 17.18 3.62
-11 6 -10 19.01 3.8
11 -6 -10 12.21 2.78
11 -6 -11 122.8 6.95
-11 -6 -11 122.52 8.4
-11 6 -11 132.76 8.65
-11 -6 11 118.81 8.68
-11 -6 -12 19.65 3.75
-11 6 -12 26.88 4.16
-11 -6 12 25.96 4.4
-11 -6 -13 20.59 3.9
-11 6 -13 21.78 3.97
-11 6 13 24.82 4.03
-11 -6 13 25.82 4.48
-11 -6 -14 53.18 5.77
-11 -6 14 55.74 6
-11 6 -14 63.2 6.07
-11 6 14 53.58 5.34
-11 -6 15 0.73 2.63
-11 -6 -15 0.71 2.62
-11 6 -15 -2.12 2.82
-11 6 15 -1.76 2.86
-11 -6 16 11.56 3.52
-11 -6 -16 -0.72 2.82
-11 6 -16 5.69 2.9
-11 6 16 6.71 3.01
-11 -6 17 0.72 2.86
-11 -6 -17 -1.45 3.16
-11 6 -17 0.72 2.72
-11 6 17 6.34 3.41
-11 -6 18 9.94 3.35
-11 -6 -18 19.23 4.09
-11 6 -18 17.68 3.95
-11 6 18 20.98 4.48
-11 -6 -19 9.06 3.49
-11 6 -19 3.75 2.77
-11 -6 19 7.03 3.07
-11 6 19 9.48 3.83
-11 -6 -20 39.17 5.29
-11 6 -20 35.12 5.02
-11 -6 20 34.76 4.87
-11 6 20 37.68 5.39
-11 -6 -21 46.81 5.79
-11 6 -21 41.08 5.17
-11 6 21 50.31 5.79
-11 -6 21 34.33 5.02
-11 6 22 -0.74 3.32
-11 -7 0 3.33 3.79
-11 7 0 -5.41 3.21
-11 -7 0 -3.04 3.31
-11 7 -1 10.92 3.51
-11 -7 -1 10.43 3.26
-11 -7 1 19.95 4.49
-11 -7 -1 17.52 4.27
-11 -7 -1 13.08 2.24
-11 7 1 10.78 2.97
-11 -7 1 13.93 3.32
-11 -7 2 228.26 13.03
-11 7 -2 225.07 11.66
-11 -7 -2 229.95 11.8
-11 -7 -2 232.05 9.82
-11 -7 -2 244.73 13.42
-11 -7 -3 1.11 1.68
-11 -7 3 3.29 3.1
-11 -7 -3 -1.22 3.19
-11 7 -3 -4.84 3.12
-11 -7 -4 233.72 12.03
-11 7 -4 254.3 12.33
-11 -7 4 242.51 13.5
-11 7 -5 43.4 4.21
-11 -7 -5 40.08 4.7
-11 7 -5 45.14 4.95
-11 -7 5 32.65 5.19
-11 -7 -6 29 4.26
-11 7 -6 28.7 4.09
-11 -7 6 40.63 5.45
-11 -7 -7 9.35 3.17
-11 7 -7 17.89 3.54
-11 -7 7 12.94 3.7
-11 -7 -8 195.19 10.88
-11 7 -8 208.81 11.07
11 -7 -8 212.88 10.04
-11 -7 8 201.73 11.97
11 -7 -9 6.25 2.63
-11 -7 -9 14.08 3.24
-11 7 -9 7.6 2.98
-11 -7 9 12.9 3.78
-11 -7 -10 120.18 8.13
-11 7 -10 127.94 8.41
-11 -7 10 106.94 8.7
-11 -7 11 20.82 4.26
-11 -7 -11 22.92 3.91
-11 7 -11 14.93 3.61
-11 -7 -12 58.92 5.97
-11 7 -12 62.97 6.01
-11 -7 12 70.13 6.85
-11 -7 -13 18.93 3.99
-11 7 -13 12.73 3.41
-11 -7 13 15.06 3.98
-11 -7 14 197.08 11.72
-11 -7 -14 197.89 11.1
-11 7 -14 204.76 11.21
-11 -7 15 3.92 3.19
-11 -7 -15 4.13 2.54
-11 7 -15 -1.36 2.41
-11 -7 16 5.45 3.55
-11 -7 -16 10.47 3.44
-11 7 -16 6.23 2.88
-11 -7 17 2.32 2.98
-11 -7 -17 4.99 3.06
-11 7 -17 5.66 2.78
-11 -7 18 132.62 9.45
-11 -7 -18 164.53 10.06
-11 7 -18 138.69 9.29
-11 -7 19 0.76 3.2
-11 -7 -19 4.43 3.11
-11 7 -19 2.19 3.03
-11 7 -20 225.2 12.43
-11 -7 20 225.77 12.5
-11 7 20 227.95 12.45
-11 7 21 6.33 3.79
-11 -7 21 8.93 3.85
-11 -8 0 -5.24 3.29
-11 8 0 -1.17 3.08
-11 -8 0 -5.32 3.35
-11 -8 -1 5.3 2.79
-11 8 -1 -1.75 3.2
-11 -8 1 4.36 3.29
-11 -8 -1 7.04 3.45
-11 8 1 3.51 2.58
-11 -8 1 0.59 3.09
-11 -8 -1 4.43 1.89
-11 -8 -2 97.71 8.38
-11 -8 2 89.52 8.28
-11 8 2 85.39 6.64
-11 -8 2 104.76 7.17
-11 -8 -2 99.36 7.17
-11 8 -2 91.69 6.83
-11 -8 -2 85.57 5.59
-11 8 3 -1.74 3.03
-11 -8 3 -3.53 3.3
-11 -8 -3 -2.36 3.31
-11 8 -3 -1.17 2.94
-11 -8 -3 0.41 1.75
-11 -8 3 0.87 3.06
-11 -8 -3 0.88 3.03
-11 -8 -4 115.79 7.63
-11 8 -4 99.79 7.14
-11 -8 -4 108.17 8.86
-11 -8 -4 112.83 6.66
-11 -8 4 118.39 9.12
-11 -8 -5 2.38 2.82
-11 8 -5 -0.59 2.78
-11 -8 5 4.31 3.25
-11 -8 -5 2.25 2.1
-11 -8 6 24.21 4.79
-11 -8 -6 13.15 3.4
-11 8 -6 29.52 4.06
-11 -8 7 0.86 3.11
-11 8 -7 -1.8 2.77
-11 -8 -7 1.82 2.38
-11 -8 8 61.91 6.7
-11 -8 -8 68 5.91
-11 8 -8 62.35 5.67
-11 -8 9 0.86 3.23
-11 -8 -9 0.62 2.65
-11 8 -9 1.84 2.54
-11 -8 10 20.5 4.7
-11 -8 -10 29.98 4.16
-11 8 -10 21.61 3.68
-11 -8 11 0.85 3.07
-11 -8 -11 0.64 2.35
-11 8 -11 4.41 2.65
-11 -8 12 9.33 3.87
-11 -8 -12 7.08 2.81
-11 8 -12 5.72 2.64
-11 -8 13 -1.69 2.91
-11 -8 -13 0.65 2.49
-11 8 -13 2.56 2.36
-11 -8 -14 102.93 7.48
-11 8 -14 77.18 6.68
-11 -8 14 88.36 7.93
-11 -8 -15 -1.34 3.08
-11 8 -15 -1.98 2.83
-11 -8 -16 10.18 3.4
-11 8 -16 11.43 3.16
-11 -8 -17 -1.38 3.14
-11 -8 -18 22.37 4.28
-11 -9 0 -3.37 3.74
-11 -9 1 12.9 3.36
-11 -9 -1 12.87 3.46
-11 -9 -2 224.49 11.22
-11 -9 2 223.42 11.28
-11 -9 -3 2.24 2.04
-11 -9 -3 -1.68 3.34
-11 -9 -4 120.85 7.91
-11 -9 4 130.5 8.24
-11 -9 -4 125.87 7.33
-11 -9 -5 59.28 5.4
-11 -9 -5 37.53 4.17
-11 -9 5 36.73 4.72
-11 -9 -6 -0.57 2.54
-11 -9 -6 1.02 2.03
-11 -9 -7 36.42 4.5
-11 -9 -7 28.91 3.84
-11 -9 -8 144.58 8.6
-11 -9 -9 21.34 3.73
-11 -9 -10 32.92 4.37
-11 -9 -11 45.08 4.91
-11 -9 -12 24.91 3.95
-11 -9 -13 15.46 3.39
-11 -9 -14 136.27 8.62
-11 -9 -15 29.32 4.44
-11 -9 -16 14.85 3.47
-11 -9 -17 65.55 6.17
-11 -10 -5 31.91 4.15
-11 -10 -6 1.63 2.17
-11 -10 -7 24.13 3.6
-11 -10 -8 32.55 4.3
-11 -10 -9 10.78 3.14
-12 0 -3 0.72 2.4
-12 0 -4 98.93 4.83
-12 0 -4 106.04 7.92
-12 0 -5 -4.38 3.27
-12 0 -5 0.98 1.36
-12 0 -6 447.67 19.45
-12 0 -6 445.77 15.42
-12 0 -7 -0.74 2.66
-12 0 -8 3.71 3.02
-12 0 -9 -2.99 2.7
-12 0 -10 511.04 21.53
-12 0 -11 -0.76 3.02
-12 0 -12 478.09 20.61
-12 0 -13 -0.78 2.93
-12 0 -14 -2.37 2.72
-12 0 -15 -1.6 3.08
-12 0 -16 441.98 19.94
-12 0 -17 0.82 2.68
-12 0 -18 102.46 8.58
-12 0 -19 -0.85 2.92
-12 0 -20 19.73 4.21
-12 1 -3 -1.43 2.58
-12 -1 -3 -1.43 2.58
-12 1 -4 1.16 1.33
-12 1 -4 2.16 2.54
-12 -1 -4 -2.16 2.94
-12 1 -5 1.29 1.37
-12 1 -5 -1.46 2.51
-12 -1 -5 -4.37 2.63
-12 1 -6 33.07 4.66
-12 -1 -6 39.01 4.93
-12 1 -6 31.79 2.94
-12 1 -7 0.61 1.44
-12 -1 -7 0.74 2.59
-12 1 -7 -1.47 2.83
-12 1 -8 1.3 1.61
-12 -1 -8 1.48 2.42
-12 1 -8 -1.48 2.55
-12 1 -9 5.93 2.05
-12 -1 -9 5.23 2.82
-12 1 -9 8.2 3.04
-12 1 -10 57.85 5.89
-12 1 -10 55.14 4.22
-12 -1 -10 58.69 6.09
-12 1 -11 -2.27 3.18
-12 -1 -12 46.69 5.77
-12 1 -12 64.97 6.36
-12 -1 -13 27.23 4.45
-12 1 -13 36.54 5.01
-12 -1 -14 2.37 3.1
-12 1 -14 0.79 2.78
-12 -1 -15 4.8 2.89
-12 1 -15 8.79 3.37
-12 -1 -16 46.32 5.91
-12 1 -16 45.45 5.63
-12 1 -17 0.82 2.68
-12 -1 -17 -1.64 3.16
-12 -1 -18 7.57 3.55
-12 1 -18 10.92 3.94
-12 -1 -19 9.34 3.65
-12 1 -19 11.88 3.82
-12 2 -3 282.02 10.41
-12 2 -3 308.82 14.57
-12 -2 -3 289.85 14.41
-12 2 -4 137.58 6.16
-12 2 -4 131.69 9.01
-12 -2 -4 129.91 9.07
-12 2 -5 17.31 2.29
-12 2 -5 17.45 3.74
-12 -2 -5 13.86 3.58
-12 2 -6 202.54 11.51
-12 -2 -6 212.6 11.69
-12 2 -6 181.96 8.15
-12 -2 -7 98.43 7.85
-12 2 -7 86.4 7.51
-12 2 -7 108.67 5.65
-12 -2 -8 3.71 2.68
-12 2 -8 2.22 2.61
-12 2 -9 162.97 7.98
-12 -2 -9 167.61 10.41
-12 2 -9 192.33 10.93
-12 -2 -10 96.67 7.73
-12 2 -10 102.35 7.99
-12 2 -10 90.8 5.65
-12 -2 -11 -1.51 3.44
-12 2 -11 -1.51 3.01
-12 2 -11 -0.4 1.94
-12 2 -12 116.66 6.82
-12 -2 -12 124.49 8.94
-12 2 -12 119.55 8.72
-12 2 -13 205.59 10.12
-12 -2 -13 258.12 13.2
-12 2 -13 223.39 12.51
-12 -2 -14 1.58 2.91
-12 2 -14 3.93 3.03
-12 -2 -15 117.25 9.06
-12 2 -15 155.2 9.95
-12 -2 -16 156.09 10.29
-12 2 -16 160.5 10.43
-12 -2 -17 13.16 3.66
-12 2 -17 18.86 3.86
-12 -2 -18 122.28 9.3
-12 2 -18 122.87 9.22
-12 -2 -19 226.63 13.07
-12 2 -19 218.47 12.87
-12 3 -2 -1.41 2.77
-12 -3 -2 -0.71 2.62
-12 3 -3 32 4.54
-12 -3 -3 44.3 5.09
-12 -3 -4 3.61 2.94
-12 3 -4 1.44 2.65
-12 3 -4 2.51 1.47
-12 3 -5 4.81 1.71
-12 3 -5 6.52 2.85
-12 -3 -5 8.74 3.07
-12 3 -6 2.55 1.59
-12 3 -6 -1.45 2.84
-12 -3 -6 -0.73 3.12
-12 3 -7 32.59 3.32
-12 -3 -7 29.25 4.42
-12 3 -7 38.59 5
-12 3 -8 3.62 1.87
-12 -3 -8 4.42 2.78
-12 3 -8 2.2 2.52
-12 3 -9 14.91 2.49
-12 -3 -9 11.85 2.99
-12 3 -9 13.27 3.33
-12 3 -10 1.21 2.04
-12 -3 -10 0.74 2.62
-12 3 -10 0.74 2.48
-12 3 -11 5.49 2.11
-12 -3 -11 3.76 2.78
-12 3 -11 0.75 2.94
-12 -3 -12 -0.76 2.49
-12 3 -12 -0.76 2.92
-12 3 -12 -0.44 1.89
-12 -3 -13 12.41 3.4
-12 3 -13 16.22 3.78
-12 -3 -14 -0.78 2.83
-12 3 -14 -2.34 2.82
-12 -3 -15 36.57 5.15
-12 3 -15 34.84 4.83
-12 -3 -16 1.61 2.83
-12 3 -16 0.8 3.26
-12 -3 -17 22.99 4.52
-12 3 -17 25.35 4.5
-12 -3 -18 4.16 3.14
-12 3 -18 8.29 3.38
-12 -3 -19 8.37 3.42
-12 3 -19 15.85 4.17
-12 4 -1 120.38 8.46
-12 -4 -1 115.52 8.35
-12 4 -2 -0.7 2.76
-12 4 -3 358.98 16.81
-12 -4 -3 398.28 17.38
-12 4 -4 7.15 3.01
-12 -4 -4 2.16 2.71
-12 4 -4 5.56 1.9
-12 4 -5 49.02 3.81
-12 4 -5 45.76 5.37
-12 -4 -5 48.92 5.57
-12 4 -6 17.14 2.5
-12 -4 -6 13.71 3.45
-12 4 -6 12.19 3.2
-12 -4 -7 326.02 15.32
-12 4 -7 301.01 14.91
-12 4 -7 312.12 12.41
-12 -4 -8 5.11 3.02
-12 4 -8 0.73 2.68
-12 4 -8 3.08 1.92
-12 4 -9 410.45 15.67
-12 -4 -9 429.16 18.61
-12 4 -9 403.45 18.21
-12 4 -10 3.39 2.09
-12 -4 -10 2.22 3.06
-12 4 -10 4.41 2.71
-12 -4 -11 -1.49 3.09
-12 4 -11 -0.74 2.74
-12 -4 -12 -0.76 2.8
-12 4 -12 3.02 2.91
-12 -4 -13 272.2 14.26
-12 4 -13 282.2 14.55
-12 -4 -14 -1.56 2.81
-12 4 -14 -0.77 3.09
-12 -4 -15 159.06 10.25
-12 4 -15 147.92 10.21
-12 -4 -16 0.8 3.14
-12 4 -16 3.19 2.88
-12 -4 -17 26.04 4.67
-12 4 -17 29.16 4.6
-12 -4 -18 -0.82 3.09
-12 4 -18 -0.82 3.2
-12 5 0 4.14 3.01
-12 -5 0 2.78 2.51
-12 5 -1 25.62 4.17
-12 -5 -1 18.85 3.66
-12 5 -2 -4.88 3.22
-12 5 -3 11.95 3.18
-12 -5 -3 14.88 3.68
-12 5 -4 13.35 3.35
-12 -5 -4 13.46 3.38
-12 -5 -5 0.71 2.38
-12 5 -5 1.41 2.3
-12 5 -5 2.53 1.62
-12 -5 -6 30.67 4.33
-12 5 -6 27.61 4.16
-12 5 -6 30.7 3.38
-12 -5 -7 2.15 2.14
-12 5 -7 7.82 3
-12 5 -7 2.79 1.82
-12 -5 -8 0.72 2.76
-12 5 -8 0.71 2.51
-12 5 -8 0.42 1.79
-12 -5 -9 6.51 2.9
-12 5 -9 2.88 2.6
-12 -5 -10 3.65 2.64
-12 5 -10 9.42 3.26
-12 -5 -11 -0.74 2.68
-12 5 -11 -7.38 3.21
-12 -5 -12 2.25 2.45
-12 5 -12 5.97 2.93
-12 -5 -13 13.67 3.53
-12 5 -13 18.85 3.92
-12 -5 -14 3.84 3.01
-12 5 -14 3.82 3.16
-12 -5 -15 19.52 4.29
-12 5 -15 24.84 4.67
-12 -5 -16 -2.38 3.61
-12 5 -16 -0.79 3.48
-12 -5 -17 -0.8 3.37
-12 5 -17 2.38 3.23
-12 5 19 124.55 9.24
-12 5 20 7.34 4.11
-12 6 0 216.97 11.95
-12 -6 0 234.25 12.34
-12 6 1 68.48 6.39
-12 -6 1 54.78 6
-12 6 -1 51.95 5.73
-12 -6 -1 59.36 5.98
-12 6 -2 32.39 5.2
-12 -6 -2 44.54 5.49
-12 6 -3 83.89 7.25
-12 -6 -3 99.28 7.66
-12 -6 -4 80.55 7.01
-12 6 -4 83.95 7.03
-12 -6 -5 12.56 3.58
-12 6 -5 15.9 3.89
-12 -6 -6 196.47 11.29
-12 6 -6 207.31 11.37
-12 -6 -7 11.19 3.05
-12 6 -7 6.24 2.73
-12 -6 7 9.82 3.84
-12 -6 -8 0.71 2.93
-12 6 -8 0.7 2.58
-12 -6 8 0.81 3.13
-12 6 -9 50.18 5.61
-12 -6 -9 57.02 5.91
-12 -6 9 38.77 5.66
-12 -6 10 104.51 8.4
-12 6 -10 104.68 7.86
-12 -6 -10 94.73 7.68
-12 -6 11 -1.6 3.19
-12 -6 -11 0.73 2.92
-12 6 -11 2.17 2.95
-12 -6 12 184.5 11.22
-12 -6 -12 173.99 10.57
-12 6 -12 165.33 10.39
-12 -6 13 73.18 7.08
-12 -6 -13 80.47 7.1
-12 6 -13 93.83 7.52
-12 -6 14 0.78 3.06
-12 6 -14 3.01 3.22
-12 -6 -14 -1.51 2.91
-12 -6 -15 132.66 9.15
-12 6 -15 117.24 8.84
-12 -6 15 101.2 8.34
-12 -6 -16 195.44 11.29
-12 6 -16 177.12 10.73
-12 -6 16 146.04 10.21
-12 -6 17 24.96 4.56
-12 -6 18 61.27 6.58
-12 -6 19 213.81 12.08
-12 -7 0 3.38 2.45
-12 7 0 13.37 3.38
-12 7 1 0.66 2.4
-12 -7 1 2.69 2.59
-12 7 -1 2.67 2.67
-12 -7 -1 1.35 2.38
-12 7 2 9.94 3.19
-12 -7 2 4.02 2.53
-12 -7 -2 8.08 3.07
-12 7 -2 4.66 2.57
-12 -7 3 -1.76 3.31
-12 -7 -3 -1.35 2.6
-12 7 -3 -2.01 2.42
-12 -7 4 0.87 3.16
-12 -7 -4 4.74 2.76
-12 7 -4 2.68 2.58
-12 -7 5 -0.87 3.08
-12 -7 -5 0.68 2.5
-12 7 -5 -1.34 2.68
-12 -7 6 6.95 3.73
-12 -7 -6 5.43 2.67
-12 7 -6 8.06 3.06
-12 -7 7 0.87 3.83
-12 -7 -7 -1.37 2.29
-12 7 -7 -0.68 2.5
-12 -7 8 2.59 3.45
-12 -7 -8 -1.38 2.61
-12 7 -8 0.68 2.36
-12 -7 -9 -0.7 2.34
-12 7 -9 0.69 2.38
-12 -7 9 1.72 3.61
-12 -7 -10 17.62 3.8
-12 7 -10 18.14 3.95
-12 -7 10 23.82 4.8
-12 -7 -11 1.43 2.69
-12 7 -11 -1.41 2.77
-12 -7 11 1.69 3.19
-12 -7 -12 26.58 4.28
-12 7 -12 26.33 4.38
-12 7 -13 -2.18 2.79
-12 -7 -13 -1.46 2.81
-12 -7 -14 2.95 2.83
-12 7 -14 1.46 2.86
-12 7 -15 2.94 2.94
-12 -8 0 207.85 11.13
-12 8 0 175.06 10.48
-12 8 1 7.74 3.44
-12 -8 1 3.27 3.63
-12 -8 -1 3.25 3.57
-12 8 -1 3.85 3.46
-12 -8 -2 33.77 5.08
-12 8 -2 37.84 5.09
-12 8 2 27.67 4.57
-12 -8 2 28.75 4.56
-12 8 3 -0.64 4.27
-12 -8 3 -1.95 4.41
-12 -8 -3 0.65 3.71
-12 -8 -4 121.85 8.2
-12 8 -4 104.35 7.81
-12 -8 4 116.99 8.28
-12 8 4 119.32 8.22
-12 -8 -5 1.96 3.33
-12 8 -5 -1.29 3.33
-12 8 -6 192.76 10.9
-12 -8 -6 202.96 11.09
-12 -8 -7 -0.66 3.03
-12 8 -7 -0.66 3.03
-12 -8 -8 13.39 3.39
-12 8 -8 11.24 3.16
-12 -8 -9 4.05 2.98
-12 8 -9 -0.67 3.12
-12 -8 -10 210.61 11.6
-12 -8 -11 -2.07 3.05
-12 -8 -12 206.91 11.58
-12 -8 -13 1.4 2.64
-12 -9 0 12.93 3.34
-12 -9 1 8.02 2.98
-12 -9 -1 12.29 3.22
-12 -9 -2 -2.45 3.02
-12 -9 3 1.87 2.71
-12 -9 -3 3.69 3.03
-12 -9 -4 5.57 3.09
-12 -9 4 1.87 2.67
-12 -9 -5 -1.25 3.4
-12 -9 5 -1.25 3.18
-12 -9 -6 26.36 4.24
-12 -9 6 23.06 3.78
-12 -9 -7 6.95 2.96
-12 -9 7 6.88 3.09
-12 -9 -8 5.72 2.77
-12 -9 -9 3.22 2.85
-12 -9 -10 14.93 3.52
-13 0 -2 15.73 3.8
-13 0 -3 -1.58 2.65
-13 0 -4 -0.8 3.07
-13 0 -5 -0.81 2.63
-13 0 -6 2.41 2.83
-13 0 -7 -2.42 3.23
-13 0 -8 9.74 3.49
-13 0 -9 -0.82 3.14
-13 0 -10 0.82 2.52
-13 0 -11 -1.65 3.17
-13 0 -12 12.48 3.75
-13 0 -13 0.85 2.91
-13 0 -14 -0.86 2.79
-13 1 -2 408.84 18.74
-13 -1 -2 421.11 18.9
-13 1 -3 0.79 3.38
-13 -1 -3 -2.37 3.39
-13 1 -4 239.04 13.1
-13 -1 -4 228.27 13.06
-13 1 -5 112.4 8.58
-13 -1 -5 99.72 8.43
-13 -1 -6 12.85 3.73
-13 1 -6 12.03 3.97
-13 -1 -7 20.17 4.28
-13 1 -7 12.08 3.69
-13 -1 -8 405.42 18.23
-13 1 -8 355.39 17.5
-13 -1 -9 4.08 3.2
-13 1 -9 1.63 2.87
-13 -1 -10 118.59 8.99
-13 1 -10 115.14 8.91
-13 -1 -11 25.56 4.57
-13 1 -11 36.24 5.18
-13 -1 -12 51.54 6.29
-13 1 -12 56.47 6.38
-13 -1 -13 10.15 3.58
-13 1 -13 15.2 4.32
-13 -1 -14 246.15 13.81
-13 1 -14 253.46 14.06
-13 2 -1 12.5 3.71
-13 -2 -1 1.57 2.9
-13 2 -2 32.93 4.81
-13 -2 -2 22.02 4.43
-13 2 -3 -1.58 3.32
-13 -2 -3 -1.58 3.39
-13 2 -4 7.95 3.19
-13 -2 -4 11.17 3.89
-13 2 -5 -2.39 3.13
-13 -2 -5 -1.6 3.14
-13 -2 -6 -1.6 3.26
-13 2 -6 -1.6 3.07
-13 -2 -7 0.81 2.63
-13 2 -7 0.8 2.55
-13 -2 -8 12.93 3.48
-13 2 -8 9.67 3.12
-13 -2 -9 -0.81 2.86
-13 2 -9 -0.81 2.85
-13 -2 -10 -2.44 3.13
-13 2 -10 -0.81 2.79
-13 -2 -11 -0.82 2.97
-13 2 -11 -1.64 3.09
-13 2 -12 -3.31 3.31
-13 -2 -13 -0.84 3.37
-13 2 -13 -2.52 3.66
-13 3 -1 263.69 14.07
-13 -3 -1 283.59 14.42
-13 3 -2 6.24 3.23
-13 -3 -2 3.13 3.19
-13 3 -3 25.15 4.49
-13 -3 -3 18.94 4.16
-13 3 -4 37.23 5.26
-13 -3 -4 42.96 5.52
-13 -3 -5 290.01 14.75
-13 3 -5 268.93 14.45
-13 -3 -6 -0.8 3.46
-13 3 -6 0.79 3.28
-13 -3 -7 150.43 10.11
-13 3 -7 147.33 10.08
-13 -3 -8 40.98 5.28
-13 3 -8 44.77 5.6
-13 -3 -9 18.51 4.09
-13 3 -9 13.62 3.97
-13 -3 -10 14.59 4.08
-13 3 -10 25.82 4.72
-13 -3 -11 299.75 15.56
-13 3 -11 305.92 15.58
-13 -3 -12 9.12 3.57
-13 3 -12 18.99 4.55
-13 -3 -13 36.05 5.34
-13 3 -13 52.63 6.19
-13 4 0 -0.77 2.95
-13 -4 0 -0.77 2.66
-13 4 -1 1.54 2.84
-13 -4 -1 0.78 2.67
-13 4 -2 -3.87 2.86
-13 -4 -2 3.12 2.81
-13 4 -3 2.34 2.62
-13 -4 -3 0.79 2.77
-13 4 -4 -0.78 2.62
-13 -4 -4 -2.35 2.42
-13 -4 -5 7.07 2.97
-13 4 -5 7.81 3.13
-13 -4 -6 0.79 2.79
-13 4 -6 2.36 2.96
-13 -4 -7 0.79 2.36
-13 4 -7 0.79 2.77
-13 -4 -8 -0.79 3.05
-13 4 -8 3.94 3.32
-13 -4 -9 11.94 3.83
-13 4 -9 0.79 2.73
-13 -4 -10 -0.8 2.76
-13 4 -10 -1.6 3.01
-13 -4 -11 23.57 4.34
-13 4 -11 25.06 4.32
-13 -4 -12 6.58 2.9
-13 4 -12 1.64 2.89
-13 5 0 -3.04 3.79
-13 -5 0 -3.83 3.77
-13 5 -1 222.68 12.59
-13 -5 -1 235.24 12.91
-13 5 1 220.92 12.56
-13 -5 1 230.36 12.74
-13 5 -2 50.69 5.9
-13 -5 -2 49.54 5.98
-13 5 -3 -3.07 3.78
-13 -5 -3 -4.64 4.08
-13 -5 -4 25.47 4.57
-13 5 -4 19.91 4.3
-13 -5 -5 307.37 15.23
-13 5 -5 295.01 15.14
-13 -5 -6 -1.55 3.83
-13 5 -6 -0.77 3.36
-13 -5 -7 137.72 9.69
-13 5 -7 147.51 9.81
-13 -5 -8 31.99 5
-13 5 -8 48.8 5.79
-13 -5 -9 63.71 6.47
-13 5 -9 66.37 6.59
-13 -5 -10 14.32 3.8
-13 5 -10 19.74 4.24
-13 6 0 -2.24 2.57
-13 -6 0 -1.51 2.53
-13 6 1 -0.74 2.5
-13 -6 1 -0.75 2.58
-13 6 -1 -0.75 2.45
-13 -6 -1 -2.28 2.74
-13 6 2 -0.74 2.29
-13 -6 2 2.25 2.58
-13 -6 -2 1.51 2.67
-13 6 -2 5.99 3.1
-13 -6 -3 4.53 2.91
-13 6 -3 1.5 2.3
-13 -6 -4 1.51 2.67
-13 6 -4 1.5 2.31
-13 -6 -5 4.55 3.14
-13 6 -5 3.76 2.77
-13 -6 -6 -2.28 3.55
-13 6 -6 -2.26 3.32
-13 -6 -7 -1.52 3.7
-13 6 -7 0.75 3.23
-13 -6 -8 -0.77 3.33
-13 6 -8 -2.28 3.45
-13 -7 0 -7.36 4.97
-13 7 1 6.56 3.78
-13 -7 1 11.8 4.22
-13 -7 -1 13.91 4.07
-13 7 -1 15.21 4.14
-13 7 2 247.83 13.04
-13 -7 2 215.52 12.65
-13 -7 -2 235.62 12.97
-13 7 -2 239.52 12.87
-13 7 -3 -2.9 4.6
-13 7 4 192.52 11.42
-13 -7 4 172.07 11.04
-13 -7 -4 190.28 11.29
-13 7 -4 187.3 11.19
-13 -7 -5 23.44 4.35
-13 7 -5 24.63 4.3

_iucr_refine_instructions_details 
;
TITL oja-ohx-14me-num_a.res in Pbca
    oja-ohx-14me-num.res
    created by SHELXL-2019/3 at 18:18:15 on 04-Nov-2024
REM Old TITL oja-ohx-14me-num in Pbca
REM SHELXT solution in Pbca: R1 0.048, Rweak 0.001, Alpha 0.036
REM <I/s> 0.573 for 400 systematic absences, Orientation as input
REM Formula found by SHELXT: C12 N3 O I
CELL 0.71073 9.8944 10.078 27.6271 90 90 90
ZERR 8 0.0004 0.0004 0.0011 0 0 0
LATT 1
SYMM 0.5-X,-Y,0.5+Z
SYMM -X,0.5+Y,0.5-Z
SYMM 0.5+X,0.5-Y,-Z
SFAC C H I N O
UNIT 96 144 8 8 24

L.S. 10
PLAN  4
SIZE 0.077 0.091 0.092
TEMP -153
CONF
BOND
list 4
MORE -1
BOND $H
fmap 2
acta
REM <olex2.extras>
REM <HklSrc "%./oja-ohx-14me-num.hkl">
REM </olex2.extras>

WGHT    0.030700    1.511500
FVAR       0.20147
I1    3    0.462218    0.815717    0.590085    11.00000    0.01665    0.01715 =
         0.01533    0.00096   -0.00091   -0.00002
O1    5    0.718770    0.532415    0.488614    11.00000    0.02087    0.01803 =
         0.01495    0.00310    0.00586   -0.00215
AFIX 147
H1    2    0.776828    0.573270    0.472182    11.00000   -1.50000
AFIX   0
O2    5    0.569244    0.376835    0.693056    11.00000    0.02732    0.01925 =
         0.01053   -0.00099   -0.00016   -0.00524
O3    5    0.763866    0.508768    0.694928    11.00000    0.01769    0.02995 =
         0.01659   -0.00380   -0.00272   -0.00121
N1    4    0.489327    0.290752    0.570991    11.00000    0.01234    0.01154 =
         0.01156   -0.00021    0.00067   -0.00006
C1    1    0.568920    0.373766    0.544863    11.00000    0.01295    0.01146 =
         0.01312    0.00169    0.00142    0.00095
AFIX  43
H1A   2    0.565642    0.370981    0.510511    11.00000   -1.20000
AFIX   0
C2    1    0.654208    0.461818    0.567437    11.00000    0.01251    0.01096 =
         0.01506    0.00160    0.00206    0.00108
C3    1    0.657210    0.464928    0.618196    11.00000    0.01209    0.01155 =
         0.01638   -0.00089   -0.00061   -0.00036
C4    1    0.572282    0.381005    0.643766    11.00000    0.01769    0.01377 =
         0.00973   -0.00033   -0.00013   -0.00031
C5    1    0.486009    0.292192    0.619915    11.00000    0.01432    0.01195 =
         0.01197    0.00133    0.00104    0.00069
C6    1    0.395269    0.199328    0.646624    11.00000    0.02054    0.01683 =
         0.01401    0.00188    0.00272   -0.00328
AFIX 137
H6A   2    0.300843    0.223768    0.640694    11.00000   -1.50000
H6B   2    0.414351    0.204786    0.681375    11.00000   -1.50000
H6C   2    0.411016    0.108439    0.635344    11.00000   -1.50000
AFIX   0
C7    1    0.744361    0.552565    0.538473    11.00000    0.01353    0.01459 =
         0.01822    0.00262    0.00193   -0.00203
AFIX  23
H7A   2    0.726035    0.646139    0.547184    11.00000   -1.20000
H7B   2    0.840338    0.533203    0.545732    11.00000   -1.20000
AFIX   0
C8    1    0.752787    0.552428    0.645949    11.00000    0.01798    0.02305 =
         0.01669   -0.00346   -0.00135   -0.00439
AFIX  23
H8A   2    0.842981    0.550406    0.630453    11.00000   -1.20000
H8B   2    0.719549    0.645064    0.645262    11.00000   -1.20000
AFIX   0
C9    1    0.638179    0.485783    0.717492    11.00000    0.02185    0.02043 =
         0.01383   -0.00295   -0.00168   -0.00031
C10   1    0.545721    0.606232    0.717037    11.00000    0.02656    0.02148 =
         0.01859   -0.00168   -0.00031    0.00324
AFIX 137
H10A  2    0.515533    0.623542    0.683848    11.00000   -1.50000
H10B  2    0.594974    0.683612    0.729299    11.00000   -1.50000
H10C  2    0.467046    0.589196    0.737671    11.00000   -1.50000
AFIX   0
C11   1    0.668568    0.433426    0.767774    11.00000    0.03362    0.02999 =
         0.01332   -0.00308   -0.00524    0.00418
AFIX 137
H11A  2    0.583787    0.410068    0.784015    11.00000   -1.50000
H11B  2    0.715569    0.501878    0.786520    11.00000   -1.50000
H11C  2    0.725990    0.354487    0.765290    11.00000   -1.50000
AFIX   0
C12   1    0.402827    0.194334    0.544991    11.00000    0.01597    0.01345 =
         0.01327   -0.00094   -0.00024   -0.00219
AFIX 137
H12A  2    0.426645    0.104033    0.555013    11.00000   -1.50000
H12B  2    0.416836    0.203651    0.510040    11.00000   -1.50000
H12C  2    0.307752    0.211507    0.552712    11.00000   -1.50000
AFIX   0
HKLF 4


REM  oja-ohx-14me-num_a.res in Pbca
REM wR2 = 0.0671, GooF = S = 1.063, Restrained GooF = 1.063 for all data
REM R1 = 0.0250 for 3636 Fo > 4sig(Fo) and 0.0347 for all 4466 data
REM 159 parameters refined using 0 restraints

END  
     
WGHT      0.0307      1.5045 

REM Highest difference peak  1.021,  deepest hole -0.630,  1-sigma level  0.106
Q1    1   0.4324  0.8423  0.5675  11.00000  0.05    1.02
Q2    1   0.5104  0.8003  0.6188  11.00000  0.05    0.65
Q3    1   0.5355  0.3283  0.6313  11.00000  0.05    0.58
Q4    1   0.4488  0.2388  0.6305  11.00000  0.05    0.57

  REM The information below was added by Olex2.
  REM
  REM R1 = 0.0250 for 3636 Fo > 4sig(Fo) and 0.0347 for all 18718 data
  REM 159 parameters refined using n/a restraints
  REM Highest difference peak 1.02, deepest hole -0.63
  REM Mean Shift 0, Max Shift 0.002.

  REM +++ Tabular Listing of Refinement Information +++
  REM R1_all = 0.0347
  REM R1_gt = 0.0250
  REM wR_ref = 0.0671
  REM GOOF = 1.063
  REM Shift_max = 0.002
  REM Shift_mean = 0
  REM Reflections_all = 18718
  REM Reflections_gt = 3636
  REM Parameters = 159
  REM Hole = -0.63
  REM Peak = 1.02
  REM Flack = n/a

  
;
_olex2_submission_special_instructions 'No special instructions were received'
_oxdiff_exptl_absorpt_empirical_details 
;
Empirical correction (ABSPACK) includes:
- Absorption correction using spherical harmonics
- Frame scaling
;
_oxdiff_exptl_absorpt_empirical_full_max 1.077
_oxdiff_exptl_absorpt_empirical_full_min 0.921


####################################################################### 
# 
# This file contains crystal structure data downloaded from the 
# Cambridge Structural Database (CSD) hosted by the Cambridge 
# Crystallographic Data Centre (CCDC).
# 
# Full information about CCDC data access policies and citation 
# guidelines are available at http://www.ccdc.cam.ac.uk/access/V1 
# 
# Audit and citation data items may have been added by the CCDC. 
# Please retain this information to preserve the provenance of 
# this file and to allow appropriate attribution of the data. 
# 
#######################################################################

data_2
_database_code_depnum_ccdc_archive 'CCDC 2400507'
loop_
_audit_author_name
_audit_author_address
'Andrey Belyaev'
;University of Eastern Finland
Finland
;
_audit_update_record             
;
2024-11-05 deposited with the CCDC.	2025-08-15 downloaded from the CCDC.
;
_audit_creation_date             2024-11-04
_audit_creation_method           
;
Olex2 1.5
(compiled 2021.07.19 svn.r715e62df for OlexSys, GUI svn.r6380)
;
_shelx_SHELXL_version_number     2019/3
_chemical_name_common            ?
_chemical_name_systematic        ?
_chemical_formula_moiety         'I, C13 H20 N O3'
_chemical_formula_sum            'C13 H20 I N O3'
_chemical_formula_weight         365.20
_chemical_absolute_configuration ad
_chemical_melting_point          ?
_chemical_oxdiff_formula         C13H20INO3
_chemical_oxdiff_usercomment     'gp vd, rt, dcm-et2o'
loop_
_atom_type_symbol
_atom_type_description
_atom_type_scat_dispersion_real
_atom_type_scat_dispersion_imag
_atom_type_scat_source
C C 0.0033 0.0016 'International Tables Vol C Tables 4.2.6.8 and 6.1.1.4'
H H 0.0000 0.0000 'International Tables Vol C Tables 4.2.6.8 and 6.1.1.4'
I I -0.4742 1.8119 'International Tables Vol C Tables 4.2.6.8 and 6.1.1.4'
N N 0.0061 0.0033 'International Tables Vol C Tables 4.2.6.8 and 6.1.1.4'
O O 0.0106 0.0060 'International Tables Vol C Tables 4.2.6.8 and 6.1.1.4'

_shelx_space_group_comment       
;
The symmetry employed for this shelxl refinement is uniquely defined
by the following loop, which should always be used as a source of
symmetry information in preference to the above space-group names.
They are only intended as comments.
;
_space_group_crystal_system      monoclinic
_space_group_IT_number           9
_space_group_name_H-M_alt        'C 1 c 1'
_space_group_name_Hall           'C -2yc'
loop_
_space_group_symop_operation_xyz
'x, y, z'
'x, -y, z+1/2'
'x+1/2, y+1/2, z'
'x+1/2, -y+1/2, z+1/2'

_cell_length_a                   8.5894(2)
_cell_length_b                   16.0241(4)
_cell_length_c                   10.5135(3)
_cell_angle_alpha                90
_cell_angle_beta                 92.256(2)
_cell_angle_gamma                90
_cell_volume                     1445.93(6)
_cell_formula_units_Z            4
_cell_measurement_reflns_used    5119
_cell_measurement_temperature    120.01(10)
_cell_measurement_theta_max      31.2750
_cell_measurement_theta_min      2.6910
_shelx_estimated_absorpt_T_max   0.850
_shelx_estimated_absorpt_T_min   0.807
_exptl_absorpt_coefficient_mu    2.216
_exptl_absorpt_correction_T_max  1.00000
_exptl_absorpt_correction_T_min  1.00000
_exptl_absorpt_correction_type   sphere
_exptl_absorpt_process_details   
;
CrysAlisPro 1.171.42.80a (Rigaku Oxford Diffraction, 2023)
Spherical absorption correction
using equivalent radius and absorption coefficient.
Empirical absorption correction using spherical harmonics,
implemented in SCALE3 ABSPACK scaling algorithm.
;
_exptl_absorpt_special_details   ?
_exptl_crystal_colour            'clear light yellow'
_exptl_crystal_colour_lustre     clear
_exptl_crystal_colour_modifier   light
_exptl_crystal_colour_primary    yellow
_exptl_crystal_density_diffrn    1.678
_exptl_crystal_density_meas      ?
_exptl_crystal_density_method    ?
_exptl_crystal_description       block
_exptl_crystal_F_000             728
_exptl_crystal_size_max          0.101
_exptl_crystal_size_mid          0.099
_exptl_crystal_size_min          0.076
_exptl_crystal_size_rad          0.400
_exptl_transmission_factor_max   ?
_exptl_transmission_factor_min   ?
_diffrn_reflns_av_R_equivalents  0.0238
_diffrn_reflns_av_unetI/netI     0.0306
_diffrn_reflns_Laue_measured_fraction_full 0.998
_diffrn_reflns_Laue_measured_fraction_max 0.794
_diffrn_reflns_limit_h_max       11
_diffrn_reflns_limit_h_min       -12
_diffrn_reflns_limit_k_max       21
_diffrn_reflns_limit_k_min       -22
_diffrn_reflns_limit_l_max       14
_diffrn_reflns_limit_l_min       -14
_diffrn_reflns_number            6163
_diffrn_reflns_point_group_measured_fraction_full 0.823
_diffrn_reflns_point_group_measured_fraction_max 0.607
_diffrn_reflns_theta_full        25.242
_diffrn_reflns_theta_max         31.422
_diffrn_reflns_theta_min         2.692
_diffrn_ambient_environment      N~2~
_diffrn_ambient_temperature      120.01(10)
_diffrn_detector                 HPAD
_diffrn_detector_area_resol_mean 7.41
_diffrn_detector_type            'HyPix-Arc 100'
_diffrn_measured_fraction_theta_full 0.998
_diffrn_measured_fraction_theta_max 0.794
_diffrn_measurement_details      
;
List of Runs (angles in degrees, time in seconds):

  # Type    Start    End  Width  t~exp~   \w     \q     \k     \f   Frames
#--------------------------------------------------------------------------
  1  \w    -36.00 -10.00   0.50    4.00    --    0.71 -78.00  85.00   52
  2  \w    -23.00  24.00   0.50    4.00    --    0.71 -99.00  30.00   94
  3  \w    -11.00  30.00   0.50    4.00    --    0.71 -99.00-150.00   82
  4  \w    -18.00  28.00   0.50    4.00    --    0.71 -99.00  60.00   92
  5  \w    -13.00  30.00   0.50    4.00    --    0.71 -99.00 -90.00   86
;
_diffrn_measurement_device       'four-circle diffractometer'
_diffrn_measurement_device_type  'SuperNova, Dualflex, HyPix-Arc 100'
_diffrn_measurement_method       '\w scans'
_diffrn_measurement_specimen_support 'MiTeGen micromount'
_diffrn_orient_matrix_type       
'CrysAlisPro convention (1999,Acta A55,543-557)'
_diffrn_orient_matrix_UB_11      -0.0273143000
_diffrn_orient_matrix_UB_12      0.0316254000
_diffrn_orient_matrix_UB_13      -0.0425541000
_diffrn_orient_matrix_UB_21      -0.0737343000
_diffrn_orient_matrix_UB_22      -0.0198735000
_diffrn_orient_matrix_UB_23      -0.0051770000
_diffrn_orient_matrix_UB_31      -0.0253490000
_diffrn_orient_matrix_UB_32      0.0237575000
_diffrn_orient_matrix_UB_33      0.0521872000
_diffrn_radiation_monochromator  'multilayer optics'
_diffrn_radiation_probe          x-ray
_diffrn_radiation_type           'Mo K\a'
_diffrn_radiation_wavelength     0.71073
_diffrn_source                   'micro-focus sealed X-ray tube'
_diffrn_source_current           1.4
_diffrn_source_power             0.07
_diffrn_source_type              'SuperNova (Mo) X-ray Source'
_diffrn_source_voltage           50.0
[truncated: 3,894,817 more chars]
